# Supplementary material for: Adjusting microbiome profiles for differences in microbial load by spike-in bacteria
Source: Microbiome. 2016 Jun 21;4:28. doi: 10.1186/s40168-016-0175-0 (PMC4915049; doi:10.1186/s40168-016-0175-0)
Supplement: Additional file 1: Table S1: — Species-specific and total 16S rDNA quantitative realtime-PCR measurements. (XLSX 13 kb) [file 40168_2016_175_MOESM1_ESM.xlsx]

## Sheet: Tabelle1
Table S1: Species-specific and total 16S rDNA copies as measured by quantitative realtime-PCR for the dilution experiment.
Sample	A. acidiphilus	S. ruber	R. radiobacter	Total 16S rDNA copies
/	16S rDNA copies per sample	16S rDNA copies per sample	16S rDNA copies per sample	16S rDNA copies per sample
65	1.05E+07	7.75E+08	8.35E+09	5.50E+10
66	2.59E+07	8.60E+08	2.53E+09	3.47E+10
67	9.85E+07	7.35E+08	6.75E+08	1.82E+10
68	3.80E+08	8.10E+08	3.34E+08	1.45E+10
69	5.50E+08	4.85E+08	9.05E+07	6.40E+09
70	3.17E+09	8.40E+08	2.61E+07	1.59E+10
71	2.88E+07	1.02E+09	2.63E+09	6.05E+10
72	8.45E+07	6.10E+08	5.45E+08	2.82E+10
73	2.44E+08	6.65E+08	1.59E+08	1.80E+10
74	1.12E+09	8.70E+08	1.55E+08	1.61E+10
75	1.85E+09	6.30E+08	2.41E+07	1.05E+10
76	4.40E+06	3.79E+08	4.27E+09	1.52E+10
77	2.93E+07	2.97E+08	3.74E+08	1.55E+10
78	4.26E+08	1.14E+09	2.01E+08	2.83E+10
79	1.08E+09	1.10E+09	8.85E+07	2.12E+10
80	3.12E+09	9.50E+08	2.77E+07	1.92E+10
81	8.90E+06	7.40E+08	7.30E+09	2.29E+10
82	2.64E+07	8.50E+08	4.37E+09	1.36E+10
83	2.55E+08	9.30E+08	1.55E+08	3.48E+10
84	1.32E+09	1.01E+09	8.85E+07	3.57E+10
85	3.14E+09	9.60E+08	2.77E+07	2.32E+10
86	8.10E+06	6.65E+08	7.25E+09	2.66E+10
87	2.93E+07	8.45E+08	3.07E+09	1.64E+10
88	1.03E+08	8.15E+08	7.15E+08	8.90E+09
89	1.03E+09	1.04E+09	8.25E+07	4.32E+10
90	3.08E+09	9.05E+08	3.52E+07	3.13E+10
91	9.85E+06	7.65E+08	9.65E+09	3.47E+10
92	2.69E+07	8.40E+08	2.99E+09	2.24E+10
93	6.75E+07	6.60E+08	7.30E+08	7.60E+09
94	3.85E+08	9.10E+08	2.62E+08	9.35E+09
95	3.44E+09	1.09E+09	2.98E+07	5.80E+10
96	5.60E+06	5.50E+08	6.00E+09	2.88E+10
97	2.62E+07	7.90E+08	3.51E+09	2.17E+10
98	1.05E+08	9.70E+08	8.85E+08	1.59E+10
99	3.82E+08	8.30E+08	3.91E+08	1.19E+10
100	1.22E+09	1.00E+09	1.14E+08	1.21E+10
101	neg	neg	neg	3.76E+10
102	3.05E+07	6.90E+08	3.10E+09	9.50E+09
