# Supplementary material for: Adjusting microbiome profiles for differences in microbial load by spike-in bacteria
Source: Microbiome. 2016 Jun 21;4:28. doi: 10.1186/s40168-016-0175-0 (PMC4915049; doi:10.1186/s40168-016-0175-0)
Supplement: Additional file 2: Table S2: — Design of dilution experiment. (XLSX 16 kb) [file 40168_2016_175_MOESM2_ESM.xlsx]

## Sheet: Design
Table S2: Design of dilution experiment. 2 x 100 mg cecum contents were collected from three C57BL/6J mice, immediately suspended in 1 ml of PBS, pooled, adjusted with PBS to a total volume of 4 ml and divided in 7 aliquots of 550 µl each. Spike ref., Salinibacter ruber; spike 1, Alicyclobacillus acidiphilus; spike 2, Rhizobium radiobacter.
Aliquot 1	sample 65	sample 66	sample 67	sample 68	sample 69	sample 70
stool dilution (mass)	1:1,00 (39,45 mg)	1:2,15 (18,34 mg)	1:3,75 (10,53 mg)	1:6,53 (6,04 mg)	1:11,37 (3,47 mg)	1:19,82 (1,99 mg)
16S rRNA copies spike ref	100000000	100000000	100000000	100000000	100000000	100000000
16S rRNA copies spike 1	10000000	30000000	90000000	270000000	810000000	2430000000
16S rRNA copies spike 2	2430000000	810000000	270000000	90000000	30000000	10000000
total 16S rRNA copies spiked	2540000000	940000000	460000000	460000000	940000000	2540000000
total 16S copies (qRT-PCR)	5.50E+10	3.47E+10	1.82E+10	1.45E+10	6.40E+09	1.59E+10
Aliquot 2	sample 71	sample 72	sample 73	sample 74	sample 75	sample 76
stool dilution (mass)	1:1,00 (39,45 mg)	1:2,15 (18,34 mg)	1:3,75 (10,53 mg)	1:6,53 (6,04 mg)	1:11,37 (3,47 mg)	1:19,82 (1,99 mg)
16S rRNA copies spike ref	100000000	100000000	100000000	100000000	100000000	100000000
16S rRNA copies spike 1	30000000	90000000	270000000	810000000	2430000000	10000000
16S rRNA copies spike 2	810000000	270000000	90000000	30000000	10000000	2430000000
total 16S rRNA copies spiked	940000000	460000000	460000000	940000000	2540000000	2540000000
total 16S copies (qRT-PCR)	6.05E+10	2.82E+10	1.80E+10	1.61E+10	1.05E+10	1.52E+10
Aliquot 3	sample 77	sample 78	sample 79	sample 80	sample 81	sample 82
stool dilution (mass)	1:1,00 (39,45 mg)	1:2,15 (18,34 mg)	1:3,75 (10,53 mg)	1:6,53 (6,04 mg)	1:11,37 (3,47 mg)	1:19,82 (1,99 mg)
16S rRNA copies spike ref	100000000	100000000	100000000	100000000	100000000	100000000
16S rRNA copies spike 1	90000000	270000000	810000000	2430000000	10000000	30000000
16S rRNA copies spike 2	270000000	90000000	30000000	10000000	2430000000	810000000
total 16S rRNA copies spiked	460000000	460000000	940000000	2540000000	2540000000	940000000
total 16S copies (qRT-PCR)	1.55E+10	2.83E+10	2.12E+10	1.92E+10	2.29E+10	1.36E+10
Aliquot 4	sample 83	sample 84	sample 85	sample 86	sample 87	sample 88
stool dilution (mass)	1:1,00 (39,45 mg)	1:2,15 (18,34 mg)	1:3,75 (10,53 mg)	1:6,53 (6,04 mg)	1:11,37 (3,47 mg)	1:19,82 (1,99 mg)
16S rRNA copies spike ref	100000000	100000000	100000000	100000000	100000000	100000000
16S rRNA copies spike 1	270000000	810000000	2430000000	10000000	30000000	90000000
16S rRNA copies spike 2	90000000	30000000	10000000	2430000000	810000000	270000000
total 16S rRNA copies spiked	460000000	940000000	2540000000	2540000000	940000000	460000000
total 16S copies (qRT-PCR)	3.48E+10	3.57E+10	2.32E+10	2.66E+10	1.64E+10	8.90E+09
Aliquot 5	sample 89	sample 90	sample 91	sample 92	sample 93	sample 94
stool dilution (mass)	1:1,00 (39,45 mg)	1:2,15 (18,34 mg)	1:3,75 (10,53 mg)	1:6,53 (6,04 mg)	1:11,37 (3,47 mg)	1:19,82 (1,99 mg)
16S rRNA copies spike ref	100000000	100000000	100000000	100000000	100000000	100000000
16S rRNA copies spike 1	810000000	2430000000	10000000	30000000	90000000	270000000
16S rRNA copies spike 2	30000000	10000000	2430000000	810000000	270000000	90000000
total 16S rRNA copies spiked	940000000	2540000000	2540000000	940000000	460000000	460000000
total 16S copies (qRT-PCR)	4.32E+10	3.13E+10	3.47E+10	2.24E+10	7.60E+09	9.35E+09
Aliquot 6	sample 95	sample 96	sample 97	sample 98	sample 99	sample 100
stool dilution (mass)	1:1,00 (39,45 mg)	1:2,15 (18,34 mg)	1:3,75 (10,53 mg)	1:6,53 (6,04 mg)	1:11,37 (3,47 mg)	1:19,82 (1,99 mg)
16S rRNA copies spike ref	100000000	100000000	100000000	100000000	100000000	100000000
16S rRNA copies spike 1	2430000000	10000000	30000000	90000000	270000000	810000000
16S rRNA copies spike 2	10000000	2430000000	810000000	270000000	90000000	30000000
total 16S rRNA copies spiked	2540000000	2540000000	940000000	460000000	460000000	940000000
total 16S copies (qRT-PCR)	5.80E+10	2.88E+10	2.17E+10	1.59E+10	1.19E+10	1.21E+10
Aliquot 7	sample 101
stool dilution (mass)	1:1,00 (39,45 mg)
16S rRNA copies spike ref	∅
16S rRNA copies spike 1	∅
16S rRNA copies spike 2	∅
total 16S copies (qRT-PCR)	3.76E+10
	sample 102
stool dilution (mass)	∅
16S rRNA copies spike ref	100000000
16S rRNA copies spike 1	30000000
16S rRNA copies spike 2	810000000
total 16S rRNA copies spiked	940000000
total 16S copies (qRT-PCR)	9.50E+09
