# Supplementary material for: Adjusting microbiome profiles for differences in microbial load by spike-in bacteria
Source: Microbiome. 2016 Jun 21;4:28. doi: 10.1186/s40168-016-0175-0 (PMC4915049; doi:10.1186/s40168-016-0175-0)
Supplement: Additional file 3: Table S3: — Pools of bacterial mock communities containing S. ruber, A. acidiphilus and R. radiobacter. (XLSX 13 kb) [file 40168_2016_175_MOESM3_ESM.xlsx]

## Sheet: Tabelle1
Table S3: Six pools of bacterial mock communities containing A. acidiphilus, R. radiobacter and S. ruber as used for spike-in in the dilution experiment
	Pool 1	Pool 2	Pool 3	Pool 4	Pool 5	Pool 6
S.ruber	100000000	100000000	100000000	100000000	100000000	100000000
A.acidiphilus	10000000	30000000	90000000	270000000	810000000	2430000000
R.radiobacter	2430000000	810000000	270000000	90000000	30000000	10000000
							no Spike-in:
	Sample 65	Sample 66	Sample 67	Sample 68	Sample 69	Sample 70	Sample 101
	Sample 76	Sample 71	Sample 72	Sample 73	Sample 74	Sample 75
	Sample 81	Sample 82	Sample 77	Sample 78	Sample 79	Sample 80
	Sample 86	Sample 87	Sample 88	Sample 83	Sample 84	Sample 85
	Sample 91	Sample 92	Sample 93	Sample 94	Sample 89	Sample 90
	Sample 96	Sample 97	Sample 98	Sample 99	Sample 100	Sample 95
		Sample 102
