# Supplementary material for: Adjusting microbiome profiles for differences in microbial load by spike-in bacteria
Source: Microbiome. 2016 Jun 21;4:28. doi: 10.1186/s40168-016-0175-0 (PMC4915049; doi:10.1186/s40168-016-0175-0)
Supplement: Additional file 4: Table S4: — Primers and hydrolysis probes used in this study. (XLSX 13 kb) [file 40168_2016_175_MOESM4_ESM.xlsx]

## Sheet: Tabelle1
Table S4: Primers and hydrolysis probes, their purpose of use, as well as their references used in this study.
Name	DNA-Sequence (5’-3’)	E. coli 16S rDNA Nucleotide Position	Purpose of use	Reference
GM3F	agagtttgatcmtggc	8	Spike-in Quantification standards	[1] Klindworth et al., 2013
1492R	taccttgttacgactt	1492	Spike-in Quantification standards	[1] Klindworth et al., 2013
764F	caaacaggattagataccc	764	Quantification of total 16S rDNA copies	[2] Imase et al, 2008
907R	ccgtcaattcctttragttt	907	Quantification of total 16S rDNA copies	[3] Lane et al., 1991
341F	CCATCTCATCCCTGCGTGTCTCCGACTCAG<MID>cctacgggaggcagcag	341	454/Pyrosequencing and Total 16S quantification standards	[1] Klindworth et al., 2013
1061R	CCTATCCCCTGTGTGCCTTGGCAGTCTCAGcrrcacgagctgacgac	1061	454/Pyrosequencing and Total 16S quantification standards	[1] Klindworth et al., 2013
Aacidi-238TM	6FAM-agctagttggtgaggtaacggcccacc-BBQ	238	Quantification of 16S rDNA copies A. acidiphilus	This study
Aacidi-193F	gaggaaagttgcaaatgcaaca	193	Quantification of 16S rDNA copies A. acidiphilus	This study
Aacidi-453R	aggagctttccactctccttat	453	Quantification of 16S rDNA copies A. acidiphilus	This study
Rradio-166TM	LC670-aattaataccgcatacgccctacg-BBQ	166	Quantification of 16S rDNA copies R. radiobacter	This study
Rradio-126-F2	ggaacataccctttcctgcgg	126	Quantification of 16S rDNA copies R. radiobacter	This study
Rradio-197-R2	gccaatccttccccgataaatc	197	Quantification of 16S rDNA copies R. radiobacter	This study
Salini-180TM	LC640-cacgtcgtctggatcccgcatg-BBQ	180	Quantification of 16S rDNA copies S. ruber	This study
Salini-7F	agagtttgatcatggctcag	7	Quantification of 16S rDNA copies S. ruber	This study
Salini-413R	tacgccccataggggtgt	413	Quantification of 16S rDNA copies S. ruber	[4] Antón et al.
References
[1]	Klindworth, A., Pruesse, E., Schweer, T., Peplies, J., Quast, C., Horn, M., & Glöckner, F. O. (2013). Evaluation of general 16S ribosomal RNA gene PCR primers for classical and next-generation sequencing-based diversity studies. Nucleic Acids Research, 41. doi:10.1093/nar/gks808
[2]	Imase M, Watanabe K, Aoyagi H, Tanaka H. Construction of an artificial symbiotic community using a Chlorella–symbiont association as a model. FEMS Microbiology Ecology. 2008;63(3):273-82. doi:10.1111/j.1574-6941.2007.00434.x.
[3]	Lane DJ. 16S/23S rRNA sequencing. In: Stackebrandt E, editor. Nucleic Acid Techniques in Bacterial Systematics. New York: John Wiley and Sons; 1991. pp. 115–175.
[4]	Anton J, Oren A, Benlloch S, Rodriguez-Valera F, Amann R, Rossello-Mora R. Salinibacter ruber gen. nov., sp. nov., a novel, extremely halophilic member of the Bacteria from saltern crystallizer ponds. International journal of systematic and evolutionary microbiology. 2002;52(Pt 2):485-91. doi:10.1099/00207713-52-2-485
