# Supplementary material for: Adjusting microbiome profiles for differences in microbial load by spike-in bacteria
Source: Microbiome. 2016 Jun 21;4:28. doi: 10.1186/s40168-016-0175-0 (PMC4915049; doi:10.1186/s40168-016-0175-0)
Supplement: Additional file 5: — 16S rDNA reference sequences of S. ruber, A. acidiphilus and R. radiobacter. (FASTA 4 kb) [file 40168_2016_175_MOESM5_ESM.fasta]

>AB076660XXXX Bacteria; __Firmicutes; __Bacilli; __Bacillales; __Alicyclobacillaceae; __Alicyclobacillus; __Alicyclobacillus acidiphilus
TTTGGATCCAGAGTTTGATCCTGGCTCAGGACGAACGCTGGCGGCGTGCCTAATACATGCAAGTCGAGCGAACCCTTCGG
GGTGAGCGGCGGACGGGTGAGTAACACGTGGGCAATCTGCCTATCAGACTGGAATAACACTCGGAAACGGGTGCTAATGC
CGGATAGTTCAAGGGAAGGCATCTTCCGTTGAGGAAAGTTGCAAATGCAACACTGATAGAGGAGCCCGCGGCGCATTAGC
TAGTTGGTGAGGTAACGGCCCACCAAGGCGACGATGCGTAGCCGACCTGAGAGGGTGACCGGCCACACTGGGACTGAGAC
ACGGCCCAGACTCCTACGGGAGGCAGCAGTAGGGAATCTTCCGCAATGGGCGAAAGCCTGACGGAGCAACGCCGCGTGAG
CGAAGAAGGCCTTCGGGTTGTAAAGCTCTGTTGCTCGGGGAGAGCGATAAGGAGAGTGGAAAGCTCCTTAGGAGACGGTA
CCGAGTGAGGAAGCCCCGGCTAACTACGTGCCAGCAGCCGCGGTAATACGTAGGGGGCAAGCGTTGTCCGGAATCACTGG
GCGTAAAGCGTGCGTAGGCGGTTGTGTAAGTCTGGAGTGAAAGTCCAAGGCTCAACCTTGGTTTGTCTTTGGAAACTGCA
TAACTTGAGTGCTGGAGAGGCAAGGGGAATTCCACGTGTAGCGGTGAAATGCGTAGATATGTGGAGGAATACCAGTGGCG
AAGGCGCCTTGCTGGACAGAAACTGACGCTGAGGCACGAAAGCGTGGGGAGCAAACAGGATTAGATACCCTGGTAGTCCA
CGCCGTAAACGATGAGTGCTAGGTGTTGGGGGGATACACCTCAGTGCCGAAGGAAACCCAATAAGCACTCCGCCTGGGGA
GTACGGTCGCAAGACTGAAACTCAAAGGAATTGACGGGGGCCCGCACAAGCAGTGGAGCATGTGGTTTAATTCGAAGCAA
CGCGAAGAACCTTACCAGGGCTTGACATCCCTCTGACGCATCTAGAGATAGGTGTTCCCTTCGGGGCAGAGGAGACAGGT
GGTGCATGGTTGTCGTCAGCTCGTGTCGTGAGATGTTGGGTTAAGTCCCGCAACGAGCGCAACCCTTGATCTGTGTTACC
AGCACGTAAAGGTGGGGACTCACAGGTGACTGCCGGCGTAAGTCGGAGGAAGGCGGGGATGACGTCAAATCATCATGCCC
TTGATGTCCTGGGCTACACACGTGCTACAATGGGCGGTACAGAGGGAAGCGAAGCCGCGAGGTGGAGCCAAACCTAGAAA
GCCGTTCGTAGTTCGGATTGCAGGCTGCAACTCGCCTGCATGAAGCCGGAATTGCTAGTAATCGCGGATCAGCATGCCGC
GGTGAATCCGTTCCCGGGCCTTGTACACACCGCCCGTCACACCACGAGAGTCGGCAACACCCGAAGTCGGTGAGGCAACC
CGCAAGGGAGCCAGCCGCCGAAGGTGGGGTTGATGATTGGGGTGAAGTCGTAACAAGGTAGCCGTATCGGAAGGTGCGGC
TGGATCACCTCCTTAAGCTTAA
>AB247615XXXX Bacteria; __Proteobacteria; __Alphaproteobacteria; __Rhizobiales; __Rhizobiaceae; __Rhizobium; __Agrobacterium tumefaciens
AGCTGGCGGCAGGCTTAACACATGCAAGTCGAACGCCCCGCAAGGGGAGTGGCAGACGGGTGAGTAACGCGTGGGAACAT
ACCCTTTCCTGCGGAATAGCTCCGGGAAACTGGAATTAATACCGCATACGCCCTACGGGGGAAAGATTTATCGGGGAAGG
ATTGGCCCGCGTTGGATTAGCTAGTTGGTGGGGTAAAGGCCTACCAAGGCGACGATCCATAGCTGGTCTGAGAGGATGAT
CAGCCACATTGGGACTGAGACACGGCCCAAACTCCTACGGGAGGCAGCAGTGGGGAATATTGGACAATGGGCGCAAGCCT
GATCCAGCCATGCCGCGTGAGTGATGAAGGCCTTAGGGTTGTAAAGCTCTTTCACCGGAGAAGATAATGACGGTATCCGG
AGAAGAAGCCCCGGCTAACTTCGTGCCAGCAGCCGCGGTAATACGAAGGGGGCTAGCGTTGTTCGGAATTACTGGGCGTA
AAGCGCACGTAGGCGGATATTTAAGTCAGGGGTGAAATCCCAGAGCTCAACTCTGGAACTGCCTTTGATACTGGGTATCT
TGAGTATGGAAGAGGTAAGTGGAATTCCGAGTGTAGAGGTGAAATTCGTAGATATTCGGAGGAACACCAGTGGCGAAGGC
GGCTTACTGGTCCATTACTGACGCTGAGGTGCGAAAGCGTGGGGAGCAAACAGGATTAGATACCCTGGTAGTCCACGCCG
TAAACGATGAATGTTAGCCGTCGGGCAGTATACTGTTCGGTGGCGCAGCTAACGCATTAAACATTCCGCCTGGGGAGTAC
GGTCGCAAGATTAAAACTCAAAGGAATTGACGGGGGCCCGCACAAGCGGTGGAGCATGTGGTTTAATTCGAAGCAACGCG
CAGAACCTTACCAGCTCTTGACATTCGGGGTTTGGGCAGTGGAGACATTGTCCTTCAGTTAGGCTGGCCCCAGAACAGGT
GCTGCATGGCTGTCGTCAGCTCGTGTCGTGAGATGTTGGGTTAAGTCCCGCAACGAGCGCAACCCTCGCCCTTAGTTGCC
AGCATTTAGTTGGGCACTCTAAGGGGACTGCCGGTGATAAGCCGAGAGGAAGGTGGGGATGACGTCAAGTCCTCATGGCC
CTTACGGGCTGGGCTACACACGTGCTACAATGGTGGTGACAGTGGGCAGCGAGACAGCGATGTCGAGCTAATCTCCAAAA
GCCATCTCAGTTCGGATTGCACTCTGCAACTCGAGTGCATGAAGTTGGAATCGCTAGTAATCGCAGATCAGCATGCTGCG
GTGAATACGTTCCCGGGCCTTGTACACACCGCCCGTCACACCATGGGAGTTGGTTTTACCCGAAGGTAGTGCGCTAACCG
CAAGGAGGCAGCTAACCACGGTAGGGTCAGCGACTGGGGTGAAGTCGTAACAAGGTAGCCGTAGGGGAACCTGCGGCTGG
ATCACCTCCTTTCTAAG
>AF323500XXXX Bacteria; __Bacteroidetes; __Cytophagia; __Order II; __Rhodothermaceae; __Salinibacter; __Salinibacter ruber
ATCATGGCTCAGGACGAACGCTGGCGGCAGGCTTAACACATGCAAGTCGCACGAGAACGTTCTGGCTTTGCCAGGACAAG
TACAGTGGCGGACGGGTGCGTATCGCGTAGATAACCTGCCCTCAGGCGCGGGACAATCACGGGAAACCGTGGCTAATACC
GCACGTCGTCTGGATCCCGCATGGGGACCAGATGAAAGCCTTCGGGCGCCTTTGGATGGGTCTGCGTTGGATTAGCTTGT
TGGTGAGGTAACGGCTCACCAAGGCAACGATCCATAGCTGGTCTGAGAGGACGATCAGCCACACTGGGACTGAGACACGG
CCCAGACTCCTACGGGAGGCAGCAGTGGGGAATCTTGCACAATGGGGTCACCCCTGATGCAGCCATGCCGCGTGGAGGAA
GACACCCCTATGGGGCGTAAACTCCTTTTCTGAATGAAGAAACCCCTGTAGCTTCAGGGCGCGACGGTAGTTCAGGAATA
AGCACCGGCTAACTCCGTGCCAGCAGCCGCGGTAATACGGAGGGTGCAAGCGTTGTCCGGAATCACTGGGTGTAAAGGGT
GTGCAGGCGGGGCAGCAAGTCGGATGTGAAACCCCATGGCTTAACCATGGAGGTGCATTCGAAACTGTTGCTCTTGAGTC
CCGGAGAGGCTGTCGGAATTCGTGGTGTAGCGGTGAAATGCGTAGATATCACGAGGAACACCAGAGGCGAAAGCGGACAG
CTGGACGGGTACTGACGCTCAGGCACGAAAGCGTGGGGAGCAAACAGGATTAGATACCCTGGTAGTCCACGCCGTAAACG
ATGAATGCTCGCCGTTGCCTCGTTAGGGGGCAGTGGCTAAGCTAACGCGTTAAGCATTCCACCTGGGGAGTACGATCGCA
AGGTTGAAACTCAAAGGAATTGACGGGGGCCCGCACAAGCGGTGGAGCATGTGGCTCAATTCGATGCAACGCGAAGAACC
TTACCTAGGCTCGAACGCTAAAGGACCGCTCCTGAAAGGGAGCTTCCCCTTTGGGGCCTTTAGCGAGGTACTGCATGGCT
GTCGTCAGCTCGTGTCGTGAGATGTTGGGTTAAGTCCCGCAACGAGCGTAACCCCTGTTGCTAGTTACCAGCGGATAATG
CCGGGGACTCTAGCGAAACTGCCTGCGCAAGCAGTGAGGAAGGTGGGGATGACGTCAAGTCATCATGGTCCTTACGCCTA
GGGCTGCACACGTGCTACAATGGCCGGTACAACGAGCAGCCACCTCGCGAGAGGGAGCGAATCTCTGAAAACCGGTCCCA
GTTCGGATTGGAGTCTGCAACTCGACTCCATGAAGCAGGAATCGCTAGTAATCGCGGATCAGCAATGCCGCGGTGAATCC
GTTCCCGGGCCTTGTACACACCGCCCGTCAAGCCATGGAAGCTGAGAGCACCCGAAGTCCGTGACCCAACCTTTTGGGAG
GGAGCGGCCGAAGGTGAGCTCAGTGACTGGGGCTAAGTCGTA
