# Supplementary material for: Adjusting microbiome profiles for differences in microbial load by spike-in bacteria
Source: Microbiome. 2016 Jun 21;4:28. doi: 10.1186/s40168-016-0175-0 (PMC4915049; doi:10.1186/s40168-016-0175-0)
Supplement: Additional file 8: — ASCT experiment mapping file as used for reproduction. (TXT 1 kb) [file 40168_2016_175_MOESM8_ESM.txt]

SampleID	BarcodeSequence	LinkerPrimerSequence	Treatment	Time	ReversePrimer	Description
MID26	ACATACGCGT	CCTACGGGNGGCWGCAG	Patient2	preASCT	crrcacgagctgacgac	TT1
MID27	ACGCGAGTAT	CCTACGGGNGGCWGCAG	Patient1	preASCT	crrcacgagctgacgac	TO1
MID28	ACTACTATGT	CCTACGGGNGGCWGCAG	Patient1	d0	crrcacgagctgacgac	TO2
MID29	ACTGTACAGT	CCTACGGGNGGCWGCAG	Patient1	d7	crrcacgagctgacgac	TO3
MID30	AGACTATACT	CCTACGGGNGGCWGCAG	Patient1	d14	crrcacgagctgacgac	TO4
MID32	AGTACGCTAT	CCTACGGGNGGCWGCAG	Patient2	d0	crrcacgagctgacgac	TT2
MID33	ATAGAGTACT	CCTACGGGNGGCWGCAG	Patient2	d7	crrcacgagctgacgac	TT3
MID34	CACGCTACGT	CCTACGGGNGGCWGCAG	Patient2	d14	crrcacgagctgacgac	TT4
MID35	CAGTAGACGT	CCTACGGGNGGCWGCAG	Patient3	d0	crrcacgagctgacgac	TX2
MID36	CGACGTGACT	CCTACGGGNGGCWGCAG	Patient3	d7	crrcacgagctgacgac	TX3
MID37	TACACACACT	CCTACGGGNGGCWGCAG	Patient3	d14	crrcacgagctgacgac	TX4
MID38	TACACGTGAT	CCTACGGGNGGCWGCAG	Patient4	preASCT	crrcacgagctgacgac	TZ1
MID39	TACAGATCGT	CCTACGGGNGGCWGCAG	Patient4	d0	crrcacgagctgacgac	TZ2
MID40	TACGCTGTCT	CCTACGGGNGGCWGCAG	Patient4	d7	crrcacgagctgacgac	TZ3
MID41	TAGTGTAGAT	CCTACGGGNGGCWGCAG	Patient5	preASCT	crrcacgagctgacgac	UN1
MID42	TCGATCACGT	CCTACGGGNGGCWGCAG	Patient5	d0	crrcacgagctgacgac	UN2
MID43	TCGCACTAGT	CCTACGGGNGGCWGCAG	Patient5	d14	crrcacgagctgacgac	UN4
