# Supplementary material for: Adjusting microbiome profiles for differences in microbial load by spike-in bacteria
Source: Microbiome. 2016 Jun 21;4:28. doi: 10.1186/s40168-016-0175-0 (PMC4915049; doi:10.1186/s40168-016-0175-0)
Supplement: Additional file 9: — Dilution experiment OTU table as used for reproduction. (TXT 460 kb) [file 40168_2016_175_MOESM9_ESM.txt]

# Constructed from biom file
OTU ID	MID01	MID02	MID03	MID05	MID07	MID08	MID09	MID10	MID11	MID12	MID13	MID14	MID15	MID16	MID17	MID18	MID19	MID20	MID21	MID22	MID23	MID26	MID27	MID28	MID29	MID30	MID31	MID32	MID33	MID34	MID35	MID36	MID37	MID38	MID39	MID40	taxonomy
EF096569	0.0	0.0	0.0	0.0	0.0	0.0	0.0	0.0	0.0	0.0	0.0	0.0	0.0	0.0	0.0	0.0	0.0	0.0	0.0	0.0	0.0	0.0	0.0	0.0	0.0	0.0	0.0	0.0	0.0	0.0	0.0	1.0	0.0	0.0	0.0	0.0	Bacteria; __Firmicutes; __Clostridia; __Clostridiales; __Lachnospiraceae; __uncultured; __uncultured_bacterium
AM932558	1.0	1.0	0.0	2.0	3.0	0.0	0.0	2.0	0.0	1.0	1.0	0.0	2.0	0.0	1.0	0.0	0.0	4.0	0.0	0.0	1.0	0.0	1.0	0.0	0.0	0.0	0.0	0.0	0.0	2.0	0.0	1.0	2.0	0.0	0.0	0.0	Bacteria; __Firmicutes; __Clostridia; __Clostridiales; __Lachnospiraceae; __uncultured; __uncultured_bacterium
EU454651	0.0	0.0	0.0	0.0	0.0	0.0	0.0	0.0	0.0	0.0	0.0	0.0	0.0	0.0	0.0	0.0	0.0	0.0	0.0	0.0	0.0	0.0	0.0	0.0	0.0	0.0	0.0	0.0	0.0	0.0	0.0	0.0	1.0	0.0	0.0	0.0	Bacteria; __Firmicutes; __Clostridia; __Clostridiales; __Lachnospiraceae; __uncultured; __uncultured_bacterium
EU475745	0.0	0.0	0.0	0.0	1.0	0.0	0.0	0.0	0.0	0.0	0.0	0.0	1.0	0.0	0.0	0.0	0.0	0.0	0.0	0.0	0.0	0.0	0.0	0.0	0.0	0.0	0.0	0.0	0.0	0.0	0.0	0.0	0.0	0.0	0.0	0.0	Bacteria; __Firmicutes; __Bacilli; __Lactobacillales; __Lactobacillaceae; __Lactobacillus; __uncultured_bacterium
EU454125	0.0	0.0	0.0	0.0	0.0	0.0	0.0	0.0	0.0	0.0	0.0	0.0	0.0	0.0	0.0	0.0	0.0	0.0	0.0	0.0	0.0	0.0	0.0	0.0	0.0	0.0	1.0	0.0	0.0	0.0	0.0	0.0	0.0	0.0	0.0	0.0	Bacteria; __Firmicutes; __Clostridia; __Clostridiales; __Lachnospiraceae; __Marvinbryantia; __uncultured_bacterium
EU507183	0.0	1.0	0.0	0.0	0.0	0.0	0.0	0.0	0.0	0.0	0.0	0.0	0.0	0.0	0.0	0.0	0.0	0.0	0.0	0.0	0.0	0.0	0.0	0.0	0.0	0.0	0.0	0.0	0.0	0.0	0.0	0.0	0.0	0.0	0.0	0.0	Bacteria; __Firmicutes; __Clostridia; __Clostridiales; __Lachnospiraceae; __uncultured; __uncultured_bacterium
EU454127	0.0	5.0	1.0	3.0	0.0	1.0	2.0	3.0	0.0	0.0	1.0	1.0	5.0	0.0	3.0	6.0	4.0	0.0	3.0	0.0	4.0	6.0	0.0	3.0	0.0	0.0	0.0	0.0	4.0	1.0	3.0	1.0	0.0	3.0	0.0	0.0	Bacteria; __Firmicutes; __Clostridia; __Clostridiales; __Lachnospiraceae; __Coprococcus; __uncultured_bacterium
AM932552	0.0	0.0	1.0	1.0	5.0	1.0	0.0	0.0	0.0	1.0	0.0	1.0	5.0	1.0	2.0	2.0	1.0	0.0	2.0	1.0	1.0	1.0	0.0	1.0	0.0	2.0	1.0	0.0	1.0	2.0	1.0	1.0	1.0	0.0	1.0	0.0	Bacteria; __Firmicutes; __Clostridia; __Clostridiales; __Lachnospiraceae; __uncultured; __uncultured_bacterium
EF096560	14.0	96.0	13.0	56.0	49.0	40.0	16.0	77.0	30.0	20.0	12.0	6.0	89.0	36.0	80.0	50.0	26.0	22.0	44.0	15.0	51.0	66.0	10.0	67.0	10.0	79.0	51.0	12.0	41.0	50.0	84.0	68.0	21.0	50.0	23.0	0.0	Bacteria; __Firmicutes; __Clostridia; __Clostridiales; __Lachnospiraceae; __uncultured; __uncultured_bacterium
EF096563	0.0	0.0	0.0	0.0	0.0	0.0	0.0	0.0	0.0	0.0	0.0	0.0	0.0	0.0	0.0	1.0	0.0	0.0	0.0	0.0	0.0	1.0	0.0	2.0	0.0	0.0	0.0	0.0	3.0	0.0	1.0	1.0	0.0	0.0	0.0	0.0	Bacteria; __Bacteroidetes; __Bacteroidia; __Bacteroidales; __S24-7; __uncultured_bacterium
AM932557	0.0	0.0	0.0	2.0	1.0	0.0	1.0	2.0	0.0	0.0	0.0	0.0	1.0	0.0	0.0	0.0	0.0	0.0	3.0	2.0	0.0	0.0	0.0	0.0	1.0	0.0	2.0	0.0	2.0	1.0	0.0	1.0	1.0	1.0	0.0	0.0	Bacteria; __Firmicutes; __Clostridia; __Clostridiales; __Lachnospiraceae; __uncultured; __uncultured_bacterium
EF096567	0.0	0.0	0.0	0.0	0.0	0.0	0.0	0.0	0.0	0.0	0.0	0.0	0.0	0.0	0.0	0.0	0.0	0.0	0.0	0.0	0.0	0.0	0.0	0.0	0.0	0.0	0.0	0.0	0.0	0.0	1.0	0.0	0.0	0.0	0.0	0.0	Bacteria; __Firmicutes; __Clostridia; __Clostridiales; __Lachnospiraceae; __uncultured; __uncultured_bacterium
EU503875	0.0	0.0	0.0	0.0	0.0	0.0	0.0	1.0	0.0	0.0	0.0	0.0	0.0	0.0	0.0	0.0	0.0	0.0	1.0	0.0	0.0	0.0	0.0	0.0	0.0	0.0	0.0	0.0	0.0	0.0	0.0	0.0	0.0	0.0	0.0	0.0	Bacteria; __Firmicutes; __Clostridia; __Clostridiales; __Lachnospiraceae; __uncultured; __uncultured_bacterium
EU503877	0.0	0.0	0.0	0.0	0.0	0.0	0.0	0.0	0.0	0.0	0.0	0.0	0.0	0.0	0.0	0.0	0.0	0.0	1.0	0.0	0.0	0.0	0.0	0.0	0.0	0.0	0.0	0.0	1.0	0.0	0.0	0.0	0.0	0.0	2.0	0.0	Bacteria; __Firmicutes; __Clostridia; __Clostridiales; __Lachnospiraceae; __Coprococcus; __uncultured_bacterium
EU507340	0.0	0.0	0.0	0.0	0.0	0.0	0.0	2.0	0.0	0.0	0.0	0.0	0.0	0.0	0.0	0.0	0.0	0.0	0.0	0.0	0.0	0.0	0.0	0.0	0.0	0.0	0.0	0.0	0.0	0.0	2.0	0.0	0.0	0.0	0.0	0.0	Bacteria; __Firmicutes; __Clostridia; __Clostridiales; __Ruminococcaceae; __uncultured; __uncultured_bacterium
EU503871	19.0	2.0	13.0	50.0	27.0	1.0	30.0	15.0	51.0	36.0	9.0	10.0	6.0	14.0	4.0	22.0	5.0	17.0	22.0	30.0	2.0	2.0	26.0	3.0	20.0	3.0	1.0	23.0	17.0	2.0	4.0	2.0	34.0	0.0	31.0	0.0	Bacteria; __Firmicutes; __Clostridia; __Clostridiales; __Lachnospiraceae; __uncultured; __uncultured_bacterium
EU503870	0.0	4.0	0.0	0.0	1.0	0.0	1.0	2.0	0.0	0.0	0.0	0.0	6.0	1.0	2.0	1.0	0.0	1.0	1.0	1.0	1.0	1.0	1.0	0.0	0.0	1.0	0.0	0.0	0.0	0.0	2.0	2.0	0.0	0.0	0.0	0.0	Bacteria; __Bacteroidetes; __Bacteroidia; __Bacteroidales; __S24-7; __uncultured_bacterium
EU509933	49.0	132.0	24.0	106.0	73.0	36.0	92.0	90.0	49.0	48.0	26.0	14.0	95.0	51.0	94.0	88.0	27.0	44.0	53.0	59.0	47.0	62.0	40.0	81.0	44.0	90.0	62.0	40.0	69.0	96.0	101.0	77.0	56.0	56.0	43.0	0.0	Bacteria; __Firmicutes; __Clostridia; __Clostridiales; __Lachnospiraceae; __uncultured; __uncultured_bacterium
EU509934	0.0	0.0	0.0	0.0	0.0	0.0	0.0	1.0	0.0	0.0	0.0	0.0	0.0	0.0	0.0	0.0	0.0	0.0	0.0	0.0	0.0	0.0	0.0	0.0	0.0	0.0	0.0	0.0	0.0	0.0	0.0	0.0	0.0	0.0	0.0	0.0	Bacteria; __Firmicutes; __Clostridia; __Clostridiales; __Lachnospiraceae; __uncultured; __uncultured_bacterium
HQ740466	0.0	2.0	0.0	0.0	2.0	0.0	0.0	3.0	0.0	0.0	2.0	0.0	0.0	0.0	1.0	0.0	0.0	2.0	1.0	0.0	0.0	0.0	2.0	0.0	0.0	1.0	0.0	0.0	1.0	1.0	0.0	0.0	0.0	0.0	0.0	0.0	Bacteria; __Firmicutes; __Clostridia; __Clostridiales; __Ruminococcaceae; __Anaerotruncus; __uncultured_organism
EU452985	0.0	0.0	0.0	0.0	0.0	0.0	0.0	0.0	2.0	0.0	0.0	0.0	0.0	0.0	0.0	0.0	0.0	0.0	1.0	0.0	0.0	0.0	0.0	0.0	0.0	0.0	0.0	0.0	0.0	0.0	0.0	0.0	1.0	1.0	0.0	0.0	Bacteria; __Bacteroidetes; __Bacteroidia; __Bacteroidales; __S24-7; __uncultured_bacterium
HQ740461	0.0	1.0	1.0	1.0	0.0	0.0	0.0	0.0	0.0	0.0	0.0	0.0	0.0	0.0	1.0	0.0	0.0	1.0	0.0	0.0	1.0	0.0	1.0	0.0	0.0	0.0	0.0	0.0	1.0	1.0	0.0	2.0	0.0	1.0	0.0	0.0	Bacteria; __Firmicutes; __Clostridia; __Clostridiales; __Ruminococcaceae; __uncultured; __uncultured_organism
EU452988	0.0	0.0	0.0	1.0	0.0	0.0	0.0	0.0	1.0	0.0	0.0	0.0	0.0	1.0	0.0	2.0	0.0	0.0	0.0	0.0	0.0	0.0	0.0	0.0	0.0	0.0	1.0	1.0	1.0	2.0	0.0	1.0	1.0	0.0	0.0	0.0	Bacteria; __Firmicutes; __Clostridia; __Clostridiales; __Lachnospiraceae; __uncultured; __uncultured_bacterium
EU505003	0.0	0.0	1.0	1.0	1.0	0.0	0.0	0.0	0.0	0.0	0.0	0.0	2.0	0.0	0.0	1.0	0.0	0.0	0.0	0.0	0.0	0.0	2.0	0.0	0.0	0.0	0.0	0.0	0.0	0.0	0.0	0.0	0.0	1.0	0.0	0.0	Bacteria; __Firmicutes; __Erysipelotrichi; __Erysipelotrichales; __Erysipelotrichaceae; __uncultured; __uncultured_bacterium
HQ740469	2.0	5.0	1.0	2.0	1.0	0.0	3.0	0.0	5.0	0.0	1.0	0.0	3.0	2.0	4.0	2.0	0.0	0.0	0.0	2.0	1.0	2.0	2.0	1.0	2.0	4.0	1.0	7.0	1.0	1.0	1.0	2.0	4.0	0.0	2.0	1.0	Bacteria; __Firmicutes; __Clostridia; __Clostridiales; __Lachnospiraceae; __uncultured; __uncultured_organism
EU454128	1.0	9.0	3.0	12.0	2.0	5.0	4.0	6.0	2.0	2.0	2.0	2.0	5.0	6.0	3.0	11.0	0.0	6.0	3.0	5.0	7.0	2.0	2.0	4.0	0.0	3.0	2.0	4.0	7.0	5.0	3.0	2.0	8.0	3.0	5.0	0.0	Bacteria; __Bacteroidetes; __Bacteroidia; __Bacteroidales; __S24-7; __uncultured_bacterium
EF406852	0.0	0.0	0.0	0.0	0.0	0.0	0.0	0.0	0.0	0.0	0.0	0.0	0.0	0.0	0.0	0.0	0.0	0.0	0.0	0.0	0.0	0.0	0.0	0.0	0.0	0.0	0.0	0.0	1.0	0.0	0.0	0.0	0.0	0.0	0.0	0.0	Bacteria; __Bacteroidetes; __Bacteroidia; __Bacteroidales; __S24-7; __uncultured_bacterium
EU454013	0.0	0.0	0.0	0.0	0.0	0.0	0.0	0.0	1.0	0.0	0.0	0.0	0.0	0.0	0.0	0.0	0.0	0.0	0.0	0.0	0.0	1.0	0.0	0.0	0.0	0.0	1.0	0.0	0.0	0.0	0.0	0.0	0.0	0.0	0.0	0.0	Bacteria; __Firmicutes; __Clostridia; __Clostridiales; __Lachnospiraceae; __uncultured; __uncultured_bacterium
EF099962	0.0	0.0	0.0	0.0	0.0	0.0	0.0	0.0	0.0	0.0	0.0	0.0	0.0	0.0	0.0	1.0	0.0	0.0	0.0	0.0	0.0	0.0	0.0	0.0	0.0	0.0	0.0	0.0	0.0	0.0	0.0	0.0	0.0	0.0	0.0	0.0	Bacteria; __Firmicutes; __Clostridia; __Clostridiales; __Lachnospiraceae; __uncultured; __uncultured_bacterium
EU506620	0.0	0.0	0.0	0.0	0.0	1.0	0.0	0.0	0.0	0.0	0.0	0.0	0.0	0.0	0.0	0.0	0.0	0.0	0.0	0.0	0.0	0.0	0.0	0.0	0.0	0.0	0.0	0.0	0.0	0.0	0.0	0.0	0.0	0.0	0.0	0.0	Bacteria; __Firmicutes; __Clostridia; __Clostridiales; __Ruminococcaceae; __uncultured; __uncultured_bacterium
EF099966	9.0	22.0	8.0	22.0	11.0	10.0	14.0	13.0	6.0	9.0	4.0	2.0	26.0	7.0	15.0	10.0	4.0	5.0	11.0	13.0	8.0	7.0	15.0	10.0	8.0	10.0	4.0	4.0	12.0	9.0	13.0	9.0	6.0	5.0	9.0	0.0	Bacteria; __Firmicutes; __Clostridia; __Clostridiales; __Lachnospiraceae; __uncultured; __uncultured_bacterium
EF096697	0.0	0.0	0.0	0.0	0.0	0.0	0.0	0.0	0.0	0.0	0.0	0.0	0.0	0.0	0.0	0.0	0.0	0.0	0.0	0.0	0.0	0.0	0.0	0.0	0.0	0.0	1.0	0.0	0.0	0.0	1.0	0.0	0.0	0.0	0.0	0.0	Bacteria; __Proteobacteria; __Epsilonproteobacteria; __Campylobacterales; __Helicobacteraceae; __uncultured_bacterium
EF096693	0.0	1.0	0.0	0.0	0.0	0.0	1.0	0.0	0.0	1.0	0.0	1.0	2.0	0.0	0.0	0.0	0.0	0.0	0.0	1.0	0.0	1.0	0.0	2.0	1.0	0.0	0.0	0.0	1.0	0.0	1.0	1.0	1.0	0.0	1.0	0.0	Bacteria; __Firmicutes; __Clostridia; __Clostridiales; __Lachnospiraceae; __uncultured; __uncultured_bacterium
EF097104	0.0	0.0	0.0	0.0	0.0	0.0	0.0	2.0	0.0	0.0	0.0	0.0	2.0	0.0	0.0	0.0	0.0	0.0	1.0	0.0	1.0	0.0	0.0	1.0	0.0	1.0	0.0	0.0	1.0	0.0	0.0	0.0	0.0	0.0	0.0	0.0	Bacteria; __Firmicutes; __Clostridia; __Clostridiales; __Lachnospiraceae; __uncultured; __uncultured_bacterium
EU774301	0.0	0.0	1.0	0.0	0.0	0.0	0.0	0.0	0.0	0.0	0.0	0.0	0.0	0.0	0.0	0.0	0.0	0.0	0.0	0.0	0.0	0.0	0.0	0.0	0.0	0.0	0.0	0.0	0.0	0.0	0.0	1.0	0.0	0.0	0.0	0.0	Bacteria; __Firmicutes; __Clostridia; __Clostridiales; __Ruminococcaceae; __Ruminococcus; __uncultured_bacterium
EF097107	0.0	1.0	0.0	0.0	0.0	0.0	0.0	0.0	0.0	0.0	0.0	0.0	0.0	0.0	0.0	0.0	0.0	0.0	0.0	0.0	0.0	0.0	0.0	0.0	0.0	0.0	0.0	0.0	0.0	0.0	0.0	0.0	0.0	0.0	0.0	0.0	Bacteria; __Firmicutes; __Clostridia; __Clostridiales; __Lachnospiraceae; __uncultured; __uncultured_bacterium
EU506367	2.0	1.0	1.0	5.0	1.0	1.0	3.0	1.0	2.0	3.0	4.0	1.0	6.0	4.0	1.0	5.0	0.0	3.0	1.0	5.0	3.0	1.0	6.0	1.0	0.0	2.0	0.0	5.0	6.0	2.0	4.0	3.0	3.0	2.0	5.0	0.0	Bacteria; __Firmicutes; __Clostridia; __Clostridiales; __Ruminococcaceae; __uncultured; __uncultured_bacterium
EU655856	8.0	15.0	4.0	23.0	13.0	10.0	5.0	6.0	13.0	7.0	8.0	3.0	11.0	12.0	15.0	7.0	6.0	8.0	8.0	3.0	6.0	4.0	3.0	12.0	13.0	12.0	6.0	4.0	9.0	5.0	12.0	14.0	7.0	7.0	12.0	0.0	Bacteria; __Bacteroidetes; __Bacteroidia; __Bacteroidales; __Rikenellaceae; __Rikenella; __uncultured_bacterium
EU505319	0.0	1.0	0.0	0.0	0.0	0.0	0.0	0.0	1.0	0.0	0.0	0.0	0.0	0.0	1.0	0.0	0.0	0.0	0.0	0.0	0.0	0.0	0.0	0.0	0.0	0.0	0.0	0.0	0.0	0.0	0.0	0.0	0.0	0.0	0.0	0.0	Bacteria; __Firmicutes; __Clostridia; __Clostridiales; __Ruminococcaceae; __uncultured; __uncultured_bacterium
EU453587	0.0	0.0	0.0	0.0	0.0	0.0	0.0	0.0	0.0	0.0	0.0	0.0	0.0	0.0	0.0	0.0	0.0	0.0	2.0	0.0	0.0	0.0	0.0	0.0	0.0	0.0	0.0	0.0	0.0	0.0	0.0	1.0	0.0	0.0	0.0	0.0	Bacteria; __Bacteroidetes; __Bacteroidia; __Bacteroidales; __S24-7; __uncultured_bacterium
GQ448479	1.0	0.0	0.0	0.0	0.0	0.0	0.0	0.0	0.0	0.0	0.0	0.0	0.0	0.0	0.0	0.0	0.0	0.0	0.0	0.0	0.0	0.0	0.0	0.0	0.0	0.0	0.0	0.0	0.0	1.0	0.0	0.0	0.0	0.0	0.0	0.0	Bacteria; __Firmicutes; __Bacilli; __Lactobacillales; __Lactobacillaceae; __Lactobacillus; __uncultured_bacterium
EF098322	0.0	4.0	2.0	1.0	0.0	0.0	1.0	0.0	3.0	4.0	0.0	0.0	0.0	0.0	0.0	0.0	0.0	1.0	4.0	0.0	0.0	0.0	0.0	0.0	0.0	0.0	0.0	2.0	4.0	2.0	1.0	0.0	6.0	0.0	1.0	0.0	Bacteria; __Firmicutes; __Clostridia; __Clostridiales; __Lachnospiraceae; __uncultured; __uncultured_bacterium
AY991269	0.0	2.0	0.0	2.0	0.0	0.0	1.0	0.0	1.0	1.0	0.0	0.0	0.0	2.0	0.0	5.0	0.0	2.0	0.0	3.0	0.0	1.0	1.0	0.0	0.0	0.0	1.0	0.0	1.0	0.0	1.0	0.0	3.0	1.0	1.0	0.0	Bacteria; __Firmicutes; __Clostridia; __Clostridiales; __Ruminococcaceae; __Oscillibacter; __uncultured_bacterium
EF096180	5.0	3.0	1.0	13.0	2.0	3.0	7.0	3.0	5.0	5.0	3.0	2.0	3.0	0.0	3.0	4.0	1.0	2.0	8.0	3.0	1.0	7.0	5.0	4.0	1.0	6.0	2.0	1.0	2.0	5.0	1.0	2.0	6.0	1.0	1.0	0.0	Bacteria; __Firmicutes; __Clostridia; __Clostridiales; __Lachnospiraceae; __uncultured; __uncultured_bacterium
EU457799	1.0	0.0	0.0	4.0	0.0	1.0	2.0	2.0	0.0	0.0	1.0	0.0	0.0	1.0	1.0	0.0	0.0	0.0	1.0	1.0	1.0	0.0	1.0	0.0	1.0	0.0	0.0	0.0	0.0	0.0	0.0	2.0	0.0	1.0	2.0	0.0	Bacteria; __Firmicutes; __Clostridia; __Clostridiales; __Ruminococcaceae; __Incertae_Sedis; __uncultured_bacterium
EU455294	10.0	4.0	0.0	10.0	8.0	2.0	16.0	8.0	1.0	7.0	1.0	2.0	1.0	1.0	5.0	11.0	1.0	5.0	3.0	0.0	2.0	3.0	6.0	3.0	0.0	2.0	3.0	3.0	7.0	0.0	5.0	5.0	7.0	1.0	3.0	0.0	Bacteria; __Firmicutes; __Clostridia; __Clostridiales; __Lachnospiraceae; __uncultured; __uncultured_bacterium
EF096184	0.0	0.0	0.0	0.0	0.0	0.0	0.0	0.0	0.0	1.0	0.0	0.0	0.0	0.0	0.0	0.0	0.0	0.0	0.0	0.0	0.0	0.0	0.0	0.0	1.0	0.0	0.0	0.0	0.0	0.0	0.0	0.0	0.0	0.0	0.0	0.0	Bacteria; __Firmicutes; __Erysipelotrichi; __Erysipelotrichales; __Erysipelotrichaceae; __Incertae_Sedis; __uncultured_bacterium
EU454832	0.0	1.0	0.0	0.0	0.0	0.0	0.0	0.0	0.0	0.0	0.0	0.0	0.0	0.0	0.0	0.0	0.0	0.0	0.0	0.0	0.0	0.0	0.0	0.0	0.0	0.0	0.0	0.0	0.0	0.0	0.0	0.0	0.0	0.0	0.0	0.0	Bacteria; __Firmicutes; __Bacilli; __Lactobacillales; __Lactobacillaceae; __Lactobacillus; __uncultured_bacterium
EF096740	1.0	2.0	0.0	3.0	2.0	1.0	4.0	1.0	1.0	1.0	2.0	0.0	1.0	0.0	2.0	2.0	1.0	2.0	1.0	0.0	0.0	1.0	1.0	3.0	2.0	2.0	0.0	0.0	1.0	0.0	2.0	0.0	1.0	0.0	2.0	0.0	Bacteria; __Firmicutes; __Clostridia; __Clostridiales; __Lachnospiraceae; __uncultured; __uncultured_bacterium
EF096742	0.0	1.0	0.0	0.0	0.0	2.0	0.0	0.0	0.0	0.0	0.0	0.0	0.0	0.0	0.0	0.0	0.0	0.0	0.0	0.0	0.0	0.0	0.0	0.0	0.0	0.0	1.0	0.0	0.0	0.0	0.0	0.0	0.0	0.0	0.0	0.0	Bacteria; __Firmicutes; __Clostridia; __Clostridiales; __Lachnospiraceae; __uncultured; __uncultured_bacterium
EF096745	0.0	0.0	0.0	0.0	0.0	0.0	0.0	0.0	0.0	0.0	0.0	0.0	0.0	0.0	0.0	0.0	0.0	0.0	0.0	0.0	0.0	1.0	0.0	0.0	0.0	0.0	0.0	0.0	0.0	0.0	0.0	0.0	0.0	0.0	0.0	0.0	Bacteria; __Firmicutes; __Clostridia; __Clostridiales; __Lachnospiraceae; __uncultured; __uncultured_bacterium
EF096747	3.0	8.0	0.0	5.0	2.0	3.0	2.0	4.0	2.0	2.0	3.0	0.0	3.0	4.0	4.0	4.0	3.0	3.0	12.0	2.0	4.0	1.0	12.0	3.0	5.0	4.0	3.0	3.0	2.0	0.0	2.0	5.0	8.0	2.0	5.0	0.0	Bacteria; __Bacteroidetes; __Bacteroidia; __Bacteroidales; __Porphyromonadaceae; __Parabacteroides; __uncultured_bacterium
EF097611	1.0	1.0	2.0	0.0	2.0	2.0	0.0	4.0	3.0	7.0	0.0	2.0	5.0	1.0	1.0	2.0	0.0	0.0	7.0	4.0	0.0	0.0	0.0	0.0	0.0	0.0	5.0	1.0	2.0	1.0	3.0	6.0	2.0	4.0	2.0	0.0	Bacteria; __Bacteroidetes; __Bacteroidia; __Bacteroidales; __S24-7; __uncultured_bacterium
EF097616	0.0	0.0	0.0	0.0	0.0	0.0	0.0	0.0	0.0	0.0	0.0	0.0	0.0	0.0	0.0	0.0	0.0	0.0	0.0	0.0	0.0	0.0	0.0	0.0	0.0	0.0	0.0	0.0	0.0	0.0	0.0	0.0	0.0	1.0	0.0	0.0	Bacteria; __Firmicutes; __Clostridia; __Clostridiales; __Lachnospiraceae; __uncultured; __uncultured_bacterium
EF096846	0.0	0.0	0.0	0.0	0.0	0.0	0.0	0.0	0.0	0.0	0.0	0.0	0.0	0.0	0.0	0.0	0.0	0.0	0.0	0.0	0.0	0.0	0.0	0.0	0.0	0.0	0.0	0.0	0.0	0.0	0.0	1.0	0.0	0.0	0.0	0.0	Bacteria; __Bacteroidetes; __Bacteroidia; __Bacteroidales; __S24-7; __uncultured_bacterium
JQ084114	0.0	0.0	1.0	0.0	0.0	0.0	0.0	0.0	0.0	0.0	0.0	0.0	0.0	0.0	1.0	0.0	0.0	0.0	0.0	0.0	0.0	0.0	0.0	7.0	0.0	1.0	0.0	0.0	0.0	0.0	1.0	1.0	0.0	0.0	0.0	0.0	Bacteria; __Firmicutes; __Clostridia; __Clostridiales; __Lachnospiraceae; __uncultured; __uncultured_bacterium
EF098361	0.0	0.0	0.0	0.0	0.0	0.0	0.0	0.0	0.0	1.0	0.0	0.0	0.0	0.0	0.0	0.0	1.0	0.0	0.0	1.0	0.0	0.0	0.0	0.0	0.0	0.0	0.0	0.0	0.0	0.0	0.0	0.0	0.0	0.0	1.0	0.0	Bacteria; __Firmicutes; __Clostridia; __Clostridiales; __Ruminococcaceae; __uncultured; __uncultured_bacterium
EF098815	0.0	0.0	0.0	1.0	0.0	0.0	0.0	0.0	1.0	0.0	0.0	0.0	0.0	0.0	0.0	0.0	0.0	0.0	0.0	0.0	0.0	0.0	0.0	0.0	0.0	0.0	0.0	0.0	0.0	0.0	0.0	1.0	0.0	0.0	0.0	0.0	Bacteria; __Firmicutes; __Clostridia; __Clostridiales; __Lachnospiraceae; __uncultured; __uncultured_bacterium
EF097574	2.0	0.0	2.0	0.0	1.0	1.0	2.0	0.0	1.0	0.0	1.0	0.0	4.0	1.0	1.0	1.0	3.0	0.0	1.0	1.0	0.0	2.0	1.0	2.0	2.0	0.0	0.0	1.0	0.0	0.0	0.0	2.0	1.0	0.0	0.0	0.0	Bacteria; __Firmicutes; __Clostridia; __Clostridiales; __Lachnospiraceae; __uncultured; __uncultured_bacterium
EF098561	1.0	2.0	1.0	1.0	0.0	0.0	0.0	3.0	1.0	0.0	1.0	0.0	0.0	0.0	0.0	2.0	0.0	1.0	1.0	0.0	0.0	0.0	2.0	0.0	6.0	0.0	0.0	0.0	1.0	0.0	0.0	1.0	1.0	0.0	0.0	0.0	Bacteria; __Firmicutes; __Clostridia; __Clostridiales; __Ruminococcaceae; __Anaerotruncus; __uncultured_bacterium
EF097805	0.0	0.0	0.0	0.0	3.0	0.0	0.0	0.0	0.0	0.0	0.0	0.0	1.0	0.0	1.0	1.0	0.0	0.0	4.0	1.0	1.0	0.0	1.0	0.0	0.0	0.0	0.0	0.0	0.0	0.0	0.0	0.0	1.0	3.0	1.0	0.0	Bacteria; __Firmicutes; __Clostridia; __Clostridiales; __Lachnospiraceae; __uncultured; __uncultured_bacterium
EF097806	0.0	0.0	0.0	2.0	0.0	1.0	0.0	4.0	1.0	0.0	0.0	0.0	0.0	0.0	0.0	1.0	1.0	0.0	1.0	0.0	0.0	1.0	0.0	2.0	0.0	1.0	1.0	1.0	0.0	0.0	0.0	0.0	0.0	0.0	0.0	0.0	Bacteria; __Firmicutes; __Clostridia; __Clostridiales; __Lachnospiraceae; __uncultured; __uncultured_bacterium
EU506598	1.0	3.0	1.0	8.0	6.0	2.0	2.0	8.0	2.0	2.0	2.0	0.0	10.0	6.0	4.0	3.0	0.0	1.0	6.0	4.0	3.0	1.0	1.0	6.0	2.0	5.0	3.0	2.0	1.0	5.0	8.0	3.0	3.0	2.0	0.0	0.0	Bacteria; __Firmicutes; __Clostridia; __Clostridiales; __Ruminococcaceae; __Incertae_Sedis; __uncultured_bacterium
EU765377	2.0	0.0	0.0	0.0	0.0	0.0	0.0	0.0	0.0	0.0	0.0	0.0	1.0	0.0	0.0	0.0	0.0	0.0	0.0	0.0	0.0	0.0	0.0	0.0	0.0	0.0	0.0	0.0	0.0	0.0	1.0	0.0	0.0	0.0	0.0	0.0	Bacteria; __Firmicutes; __Clostridia; __Clostridiales; __Ruminococcaceae; __uncultured; __uncultured_bacterium
EU511982	0.0	0.0	2.0	1.0	0.0	4.0	0.0	0.0	0.0	2.0	0.0	0.0	3.0	1.0	0.0	0.0	0.0	0.0	1.0	0.0	0.0	1.0	0.0	2.0	0.0	2.0	0.0	0.0	0.0	0.0	1.0	2.0	0.0	1.0	0.0	0.0	Bacteria; __Firmicutes; __Clostridia; __Clostridiales; __Lachnospiraceae; __uncultured; __uncultured_bacterium
EF097809	1.0	3.0	0.0	5.0	2.0	6.0	1.0	2.0	2.0	2.0	0.0	0.0	1.0	0.0	4.0	0.0	1.0	0.0	2.0	4.0	0.0	2.0	1.0	3.0	3.0	0.0	0.0	2.0	3.0	3.0	2.0	4.0	1.0	1.0	1.0	0.0	Bacteria; __Bacteroidetes; __Bacteroidia; __Bacteroidales; __S24-7; __uncultured_bacterium
EF097808	0.0	0.0	0.0	1.0	0.0	0.0	0.0	0.0	3.0	1.0	0.0	0.0	0.0	1.0	0.0	0.0	0.0	1.0	1.0	0.0	0.0	0.0	1.0	2.0	0.0	0.0	1.0	0.0	0.0	0.0	1.0	0.0	0.0	0.0	0.0	0.0	Bacteria; __Firmicutes; __Clostridia; __Clostridiales; __Lachnospiraceae; __uncultured; __uncultured_bacterium
EU504998	0.0	4.0	0.0	1.0	0.0	2.0	0.0	0.0	0.0	0.0	0.0	0.0	1.0	1.0	2.0	1.0	0.0	2.0	4.0	0.0	0.0	1.0	0.0	0.0	0.0	2.0	0.0	0.0	2.0	2.0	2.0	2.0	0.0	2.0	0.0	0.0	Bacteria; __Firmicutes; __Clostridia; __Clostridiales; __Ruminococcaceae; __uncultured; __uncultured_bacterium
EU456649	0.0	7.0	1.0	3.0	2.0	3.0	2.0	5.0	3.0	2.0	1.0	0.0	3.0	4.0	6.0	2.0	0.0	2.0	2.0	0.0	0.0	1.0	0.0	6.0	1.0	5.0	3.0	0.0	5.0	6.0	4.0	3.0	1.0	0.0	1.0	0.0	Bacteria; __Firmicutes; __Clostridia; __Clostridiales; __Lachnospiraceae; __uncultured; __uncultured_bacterium
JQ084203	0.0	0.0	0.0	0.0	0.0	0.0	0.0	0.0	0.0	0.0	0.0	0.0	0.0	0.0	0.0	0.0	0.0	0.0	0.0	1.0	0.0	0.0	0.0	0.0	0.0	1.0	0.0	0.0	0.0	0.0	0.0	0.0	0.0	0.0	0.0	0.0	Bacteria; __Firmicutes; __Clostridia; __Clostridiales; __Lachnospiraceae; __uncultured; __uncultured_bacterium
EU452504	1.0	1.0	0.0	1.0	1.0	1.0	1.0	1.0	1.0	0.0	0.0	0.0	0.0	0.0	0.0	2.0	0.0	1.0	0.0	0.0	0.0	1.0	1.0	2.0	0.0	2.0	0.0	0.0	1.0	0.0	0.0	2.0	1.0	1.0	0.0	0.0	Bacteria; __Firmicutes; __Clostridia; __Clostridiales; __Lachnospiraceae; __uncultured; __uncultured_bacterium
EU452505	0.0	0.0	0.0	0.0	0.0	0.0	0.0	0.0	0.0	2.0	0.0	0.0	0.0	0.0	0.0	1.0	0.0	0.0	0.0	0.0	0.0	0.0	0.0	0.0	0.0	0.0	0.0	0.0	0.0	0.0	0.0	0.0	0.0	0.0	0.0	0.0	Bacteria; __Actinobacteria; __Coriobacteriia; __Coriobacteriales; __Coriobacteriaceae; __Enterorhabdus; __uncultured_bacterium
EF099382	0.0	0.0	0.0	0.0	0.0	0.0	0.0	0.0	0.0	0.0	1.0	0.0	0.0	0.0	0.0	0.0	0.0	0.0	1.0	0.0	0.0	0.0	0.0	0.0	1.0	0.0	0.0	0.0	0.0	0.0	0.0	0.0	0.0	0.0	0.0	0.0	Bacteria; __Firmicutes; __Clostridia; __Clostridiales; __Lachnospiraceae; __uncultured; __uncultured_bacterium
DQ015490	0.0	0.0	0.0	0.0	0.0	1.0	0.0	1.0	2.0	0.0	0.0	0.0	0.0	0.0	0.0	0.0	0.0	0.0	0.0	0.0	0.0	0.0	0.0	0.0	0.0	0.0	1.0	0.0	0.0	0.0	1.0	0.0	0.0	0.0	0.0	0.0	Bacteria; __Firmicutes; __Clostridia; __Clostridiales; __Ruminococcaceae; __Incertae_Sedis; __uncultured_bacterium
EF098700	2.0	10.0	1.0	4.0	6.0	1.0	4.0	8.0	6.0	3.0	5.0	2.0	12.0	9.0	9.0	7.0	4.0	2.0	4.0	1.0	7.0	2.0	0.0	8.0	4.0	17.0	13.0	1.0	14.0	14.0	12.0	8.0	7.0	5.0	3.0	0.0	Bacteria; __Firmicutes; __Clostridia; __Clostridiales; __Lachnospiraceae; __uncultured; __uncultured_bacterium
EF605144	0.0	0.0	0.0	0.0	0.0	0.0	0.0	1.0	0.0	0.0	0.0	0.0	0.0	0.0	0.0	0.0	0.0	0.0	0.0	0.0	0.0	0.0	0.0	0.0	0.0	0.0	0.0	0.0	0.0	1.0	0.0	0.0	0.0	0.0	0.0	0.0	Bacteria; __Firmicutes; __Clostridia; __Clostridiales; __Lachnospiraceae; __uncultured; __uncultured_bacterium
EU456086	0.0	0.0	0.0	0.0	0.0	0.0	0.0	0.0	0.0	0.0	0.0	1.0	0.0	0.0	0.0	0.0	0.0	0.0	0.0	0.0	0.0	0.0	0.0	0.0	0.0	0.0	0.0	1.0	0.0	0.0	0.0	0.0	0.0	0.0	0.0	0.0	Bacteria; __Firmicutes; __Clostridia; __Clostridiales; __Lachnospiraceae; __uncultured; __uncultured_bacterium
EF098709	36.0	101.0	37.0	113.0	61.0	35.0	37.0	90.0	43.0	31.0	32.0	14.0	81.0	47.0	55.0	90.0	18.0	41.0	70.0	28.0	42.0	61.0	49.0	49.0	45.0	57.0	45.0	35.0	76.0	67.0	66.0	71.0	57.0	36.0	36.0	0.0	Bacteria; __Firmicutes; __Clostridia; __Clostridiales; __Lachnospiraceae; __uncultured; __uncultured_bacterium
EU504201	0.0	0.0	0.0	0.0	0.0	0.0	0.0	0.0	0.0	0.0	0.0	0.0	0.0	0.0	0.0	0.0	0.0	0.0	0.0	0.0	0.0	0.0	0.0	0.0	0.0	1.0	0.0	0.0	0.0	0.0	0.0	0.0	0.0	0.0	0.0	0.0	Bacteria; __Firmicutes; __Clostridia; __Clostridiales; __Lachnospiraceae; __uncultured; __uncultured_bacterium
EU006483	0.0	0.0	0.0	0.0	0.0	0.0	0.0	0.0	1.0	0.0	0.0	0.0	0.0	0.0	0.0	0.0	0.0	0.0	0.0	0.0	0.0	0.0	0.0	0.0	0.0	0.0	0.0	0.0	0.0	0.0	0.0	0.0	0.0	0.0	0.0	0.0	Bacteria; __Firmicutes; __Clostridia; __Clostridiales; __Lachnospiraceae; __uncultured; __uncultured_bacterium
EU511743	0.0	0.0	0.0	0.0	0.0	0.0	1.0	0.0	0.0	0.0	0.0	0.0	0.0	0.0	0.0	0.0	0.0	0.0	0.0	0.0	0.0	0.0	0.0	0.0	0.0	0.0	0.0	1.0	0.0	0.0	0.0	0.0	0.0	0.0	2.0	0.0	Bacteria; __Firmicutes; __Clostridia; __Clostridiales; __Lachnospiraceae; __Coprococcus; __uncultured_bacterium
DQ015546	2.0	23.0	1.0	30.0	8.0	6.0	5.0	15.0	11.0	10.0	10.0	1.0	30.0	10.0	16.0	20.0	9.0	11.0	15.0	3.0	6.0	12.0	7.0	20.0	5.0	16.0	8.0	3.0	21.0	17.0	17.0	12.0	4.0	4.0	3.0	0.0	Bacteria; __Firmicutes; __Clostridia; __Clostridiales; __Lachnospiraceae; __uncultured; __uncultured_bacterium
EU506688	0.0	0.0	0.0	0.0	0.0	0.0	0.0	0.0	0.0	0.0	0.0	0.0	0.0	0.0	0.0	0.0	0.0	0.0	1.0	0.0	0.0	0.0	0.0	0.0	0.0	0.0	0.0	0.0	0.0	0.0	0.0	0.0	0.0	0.0	0.0	0.0	Bacteria; __Firmicutes; __Clostridia; __Clostridiales; __Lachnospiraceae; __uncultured; __uncultured_bacterium
JQ083944	0.0	4.0	0.0	5.0	2.0	3.0	2.0	6.0	6.0	8.0	2.0	0.0	1.0	0.0	3.0	2.0	1.0	1.0	1.0	6.0	1.0	3.0	6.0	2.0	1.0	0.0	0.0	1.0	0.0	1.0	1.0	1.0	0.0	0.0	2.0	0.0	Bacteria; __Tenericutes; __Mollicutes; __Mycoplasmatales; __Mycoplasmataceae; __Ureaplasma; __uncultured_bacterium
FJ880715	0.0	0.0	0.0	1.0	3.0	0.0	0.0	0.0	0.0	2.0	0.0	0.0	11.0	1.0	0.0	3.0	3.0	0.0	1.0	1.0	0.0	1.0	0.0	0.0	0.0	0.0	0.0	2.0	3.0	0.0	3.0	3.0	0.0	0.0	2.0	0.0	Bacteria; __Firmicutes; __Clostridia; __Clostridiales; __Ruminococcaceae; __Incertae_Sedis; __uncultured_bacterium
AY992723	0.0	0.0	0.0	0.0	0.0	0.0	0.0	0.0	0.0	0.0	0.0	0.0	0.0	0.0	0.0	0.0	0.0	0.0	0.0	0.0	0.0	0.0	0.0	0.0	0.0	1.0	0.0	0.0	0.0	0.0	0.0	0.0	0.0	0.0	0.0	0.0	Bacteria; __Firmicutes; __Clostridia; __Clostridiales; __Ruminococcaceae; __uncultured; __uncultured_bacterium
EF098149	2.0	1.0	0.0	0.0	2.0	0.0	0.0	0.0	0.0	0.0	2.0	0.0	0.0	0.0	0.0	1.0	0.0	0.0	4.0	1.0	0.0	1.0	0.0	0.0	0.0	0.0	1.0	0.0	0.0	0.0	0.0	0.0	0.0	0.0	0.0	0.0	Bacteria; __Firmicutes; __Clostridia; __Clostridiales; __Lachnospiraceae; __uncultured; __uncultured_bacterium
EU453073	0.0	7.0	0.0	0.0	0.0	2.0	1.0	0.0	1.0	0.0	2.0	0.0	5.0	1.0	2.0	1.0	1.0	0.0	0.0	0.0	2.0	2.0	1.0	2.0	1.0	2.0	4.0	0.0	1.0	3.0	3.0	0.0	2.0	1.0	0.0	0.0	Bacteria; __Firmicutes; __Clostridia; __Clostridiales; __Lachnospiraceae; __uncultured; __uncultured_bacterium
EU452212	0.0	0.0	0.0	0.0	0.0	0.0	0.0	0.0	0.0	0.0	1.0	0.0	0.0	0.0	0.0	0.0	0.0	0.0	0.0	0.0	0.0	0.0	0.0	0.0	0.0	0.0	0.0	0.0	0.0	0.0	0.0	0.0	0.0	0.0	0.0	0.0	Bacteria; __Firmicutes; __Bacilli; __Lactobacillales; __Lactobacillaceae; __Lactobacillus; __uncultured_bacterium
JQ083811	0.0	0.0	0.0	0.0	0.0	0.0	0.0	0.0	0.0	0.0	0.0	0.0	1.0	0.0	0.0	0.0	0.0	0.0	0.0	0.0	0.0	0.0	1.0	0.0	0.0	0.0	0.0	1.0	0.0	0.0	0.0	0.0	0.0	0.0	0.0	0.0	Bacteria; __Firmicutes; __Clostridia; __Clostridiales; __Lachnospiraceae; __uncultured; __uncultured_bacterium
EF098635	0.0	0.0	0.0	0.0	1.0	0.0	2.0	0.0	1.0	0.0	0.0	0.0	2.0	0.0	0.0	0.0	0.0	0.0	4.0	0.0	0.0	0.0	0.0	0.0	0.0	0.0	0.0	0.0	0.0	1.0	0.0	0.0	0.0	0.0	0.0	0.0	Bacteria; __Firmicutes; __Clostridia; __Clostridiales; __Lachnospiraceae; __uncultured; __uncultured_bacterium
EF100113	0.0	0.0	0.0	0.0	0.0	0.0	0.0	0.0	0.0	0.0	0.0	0.0	1.0	1.0	0.0	0.0	0.0	0.0	0.0	0.0	0.0	0.0	0.0	0.0	0.0	0.0	1.0	0.0	0.0	0.0	0.0	0.0	0.0	0.0	0.0	0.0	Bacteria; __Firmicutes; __Clostridia; __Clostridiales; __Lachnospiraceae; __uncultured; __uncultured_bacterium
EF098388	1.0	1.0	2.0	3.0	4.0	1.0	4.0	2.0	5.0	0.0	1.0	0.0	2.0	1.0	0.0	3.0	2.0	2.0	2.0	1.0	0.0	1.0	1.0	2.0	0.0	1.0	0.0	1.0	0.0	0.0	0.0	0.0	2.0	0.0	3.0	0.0	Bacteria; __Firmicutes; __Clostridia; __Clostridiales; __Lachnospiraceae; __uncultured; __uncultured_bacterium
EU504331	1.0	0.0	0.0	0.0	0.0	0.0	1.0	1.0	0.0	0.0	0.0	0.0	1.0	0.0	0.0	0.0	0.0	0.0	1.0	0.0	0.0	0.0	0.0	0.0	0.0	0.0	1.0	0.0	1.0	0.0	1.0	0.0	1.0	0.0	1.0	0.0	Bacteria; __Firmicutes; __Clostridia; __Clostridiales; __Ruminococcaceae; __uncultured; __uncultured_bacterium
DQ815571	0.0	0.0	0.0	0.0	0.0	0.0	0.0	0.0	0.0	0.0	0.0	0.0	1.0	0.0	0.0	0.0	0.0	0.0	0.0	0.0	0.0	0.0	0.0	0.0	0.0	0.0	0.0	0.0	0.0	0.0	0.0	0.0	0.0	0.0	0.0	0.0	Bacteria; __Firmicutes; __Clostridia; __Clostridiales; __Ruminococcaceae; __uncultured; __uncultured_bacterium
EF098386	2.0	10.0	1.0	10.0	2.0	2.0	7.0	7.0	0.0	0.0	2.0	1.0	17.0	1.0	7.0	5.0	1.0	4.0	3.0	3.0	2.0	8.0	2.0	5.0	1.0	13.0	4.0	2.0	4.0	5.0	9.0	6.0	1.0	2.0	2.0	0.0	Bacteria; __Firmicutes; __Clostridia; __Clostridiales; __Lachnospiraceae; __uncultured; __uncultured_bacterium
EF098385	1.0	0.0	0.0	0.0	0.0	0.0	0.0	0.0	0.0	0.0	0.0	0.0	0.0	0.0	0.0	0.0	0.0	0.0	0.0	0.0	1.0	0.0	0.0	0.0	0.0	0.0	0.0	0.0	0.0	0.0	0.0	1.0	0.0	0.0	0.0	0.0	Bacteria; __Firmicutes; __Clostridia; __Clostridiales; __Lachnospiraceae; __uncultured; __uncultured_bacterium
FJ512041	0.0	1.0	0.0	0.0	0.0	0.0	0.0	0.0	0.0	0.0	0.0	0.0	0.0	0.0	2.0	0.0	0.0	0.0	0.0	0.0	0.0	0.0	0.0	0.0	0.0	0.0	0.0	0.0	0.0	0.0	0.0	0.0	0.0	1.0	0.0	0.0	Bacteria; __Proteobacteria; __Alphaproteobacteria; __Rhodospirillales; __Rhodospirillaceae; __Thalassospira; __uncultured_bacterium
EF097591	0.0	0.0	0.0	0.0	0.0	0.0	0.0	0.0	0.0	0.0	0.0	0.0	0.0	0.0	0.0	0.0	0.0	0.0	0.0	0.0	0.0	0.0	0.0	0.0	0.0	0.0	0.0	1.0	0.0	0.0	0.0	0.0	0.0	0.0	0.0	0.0	Bacteria; __Firmicutes; __Clostridia; __Clostridiales; __Lachnospiraceae; __Incertae_Sedis; __uncultured_bacterium
EU510582	0.0	0.0	0.0	0.0	0.0	0.0	0.0	0.0	0.0	0.0	0.0	0.0	0.0	0.0	0.0	0.0	0.0	0.0	0.0	0.0	0.0	0.0	0.0	0.0	0.0	0.0	0.0	0.0	0.0	0.0	1.0	0.0	0.0	0.0	0.0	0.0	Bacteria; __Firmicutes; __Clostridia; __Clostridiales; __Lachnospiraceae; __uncultured; __uncultured_bacterium
EU510162	0.0	0.0	0.0	1.0	1.0	0.0	1.0	0.0	2.0	1.0	0.0	0.0	0.0	0.0	0.0	0.0	0.0	0.0	1.0	0.0	0.0	0.0	0.0	1.0	0.0	0.0	0.0	1.0	0.0	0.0	1.0	1.0	0.0	1.0	0.0	0.0	Bacteria; __Firmicutes; __Clostridia; __Clostridiales; __Lachnospiraceae; __uncultured; __uncultured_bacterium
EU774783	0.0	0.0	0.0	0.0	0.0	0.0	0.0	0.0	0.0	0.0	0.0	0.0	0.0	0.0	0.0	0.0	0.0	0.0	0.0	0.0	0.0	0.0	0.0	0.0	0.0	0.0	0.0	0.0	0.0	0.0	0.0	1.0	0.0	0.0	0.0	0.0	Bacteria; __Firmicutes; __Clostridia; __Clostridiales; __Ruminococcaceae; __uncultured; __uncultured_bacterium
AY992650	4.0	4.0	2.0	10.0	1.0	4.0	7.0	6.0	3.0	2.0	1.0	1.0	5.0	4.0	2.0	6.0	1.0	5.0	1.0	4.0	1.0	6.0	3.0	5.0	3.0	8.0	4.0	2.0	5.0	7.0	3.0	2.0	5.0	0.0	12.0	0.0	Bacteria; __Firmicutes; __Clostridia; __Clostridiales; __Lachnospiraceae; __uncultured; __uncultured_bacterium
EU504082	0.0	0.0	0.0	1.0	1.0	0.0	0.0	0.0	1.0	0.0	0.0	0.0	0.0	0.0	0.0	0.0	0.0	0.0	2.0	0.0	0.0	0.0	0.0	0.0	0.0	0.0	0.0	0.0	0.0	0.0	0.0	0.0	0.0	0.0	0.0	0.0	Bacteria; __Bacteroidetes; __Bacteroidia; __Bacteroidales; __S24-7; __uncultured_bacterium
EU455712	0.0	0.0	0.0	0.0	0.0	0.0	0.0	0.0	0.0	0.0	0.0	0.0	0.0	0.0	0.0	0.0	0.0	0.0	0.0	0.0	0.0	0.0	0.0	1.0	0.0	0.0	0.0	0.0	0.0	0.0	0.0	0.0	0.0	0.0	0.0	0.0	Bacteria; __Firmicutes; __Clostridia; __Clostridiales; __Lachnospiraceae; __uncultured; __uncultured_bacterium
AY993705	12.0	5.0	3.0	13.0	12.0	0.0	12.0	9.0	18.0	8.0	5.0	6.0	6.0	3.0	5.0	7.0	2.0	5.0	11.0	10.0	3.0	4.0	12.0	10.0	11.0	2.0	1.0	6.0	19.0	5.0	3.0	5.0	19.0	1.0	5.0	0.0	Bacteria; __Firmicutes; __Clostridia; __Clostridiales; __Lachnospiraceae; __uncultured; __uncultured_bacterium
EF096288	0.0	0.0	0.0	0.0	0.0	0.0	0.0	0.0	0.0	0.0	0.0	0.0	2.0	0.0	0.0	0.0	0.0	0.0	0.0	0.0	0.0	0.0	0.0	0.0	0.0	0.0	0.0	0.0	0.0	0.0	0.0	0.0	0.0	0.0	0.0	0.0	Bacteria; __Firmicutes; __Clostridia; __Clostridiales; __Lachnospiraceae; __uncultured; __uncultured_bacterium
EF098033	0.0	0.0	0.0	0.0	0.0	0.0	0.0	0.0	0.0	0.0	0.0	0.0	0.0	0.0	0.0	0.0	0.0	0.0	2.0	0.0	0.0	0.0	0.0	0.0	0.0	0.0	0.0	0.0	0.0	0.0	0.0	0.0	0.0	0.0	0.0	0.0	Bacteria; __Firmicutes; __Clostridia; __Clostridiales; __Lachnospiraceae; __uncultured; __uncultured_bacterium
EF098038	0.0	0.0	0.0	0.0	0.0	1.0	0.0	0.0	0.0	0.0	0.0	0.0	0.0	0.0	0.0	0.0	0.0	0.0	0.0	0.0	0.0	0.0	0.0	0.0	0.0	0.0	0.0	0.0	0.0	0.0	0.0	0.0	0.0	0.0	0.0	0.0	Bacteria; __Firmicutes; __Clostridia; __Clostridiales; __Lachnospiraceae; __uncultured; __uncultured_bacterium
EU622677	0.0	0.0	0.0	0.0	0.0	0.0	0.0	0.0	0.0	0.0	0.0	0.0	0.0	0.0	0.0	0.0	0.0	0.0	0.0	0.0	0.0	0.0	0.0	0.0	1.0	0.0	0.0	0.0	0.0	0.0	1.0	0.0	0.0	0.0	0.0	0.0	Bacteria; __Firmicutes; __Clostridia; __Clostridiales; __Lachnospiraceae; __uncultured; __uncultured_bacterium
EU504058	1.0	0.0	0.0	0.0	0.0	0.0	0.0	1.0	0.0	1.0	0.0	0.0	1.0	0.0	1.0	0.0	0.0	0.0	0.0	0.0	0.0	1.0	0.0	0.0	1.0	0.0	1.0	0.0	0.0	0.0	0.0	1.0	0.0	0.0	0.0	0.0	Bacteria; __Bacteroidetes; __Bacteroidia; __Bacteroidales; __S24-7; __uncultured_bacterium
EU455995	1.0	0.0	0.0	0.0	0.0	0.0	0.0	0.0	0.0	0.0	0.0	0.0	0.0	0.0	0.0	0.0	0.0	0.0	0.0	0.0	0.0	0.0	0.0	0.0	0.0	0.0	0.0	0.0	0.0	0.0	0.0	0.0	0.0	0.0	0.0	0.0	Bacteria; __Firmicutes; __Clostridia; __Clostridiales; __Ruminococcaceae; __Incertae_Sedis; __uncultured_bacterium
EF097526	0.0	0.0	0.0	0.0	0.0	0.0	3.0	0.0	1.0	0.0	0.0	0.0	0.0	0.0	1.0	0.0	0.0	0.0	1.0	0.0	0.0	0.0	0.0	0.0	0.0	0.0	0.0	0.0	0.0	0.0	0.0	0.0	0.0	1.0	0.0	0.0	Bacteria; __Bacteroidetes; __Bacteroidia; __Bacteroidales; __S24-7; __uncultured_bacterium
EU509036	2.0	0.0	0.0	0.0	0.0	0.0	0.0	0.0	1.0	0.0	0.0	0.0	0.0	0.0	0.0	1.0	0.0	0.0	0.0	0.0	0.0	0.0	1.0	0.0	0.0	0.0	0.0	0.0	1.0	0.0	0.0	0.0	1.0	0.0	1.0	0.0	Bacteria; __Firmicutes; __Clostridia; __Clostridiales; __Ruminococcaceae; __uncultured; __uncultured_bacterium
EU451858	0.0	0.0	0.0	0.0	0.0	0.0	2.0	0.0	0.0	1.0	0.0	0.0	0.0	1.0	0.0	1.0	0.0	1.0	0.0	0.0	0.0	0.0	1.0	0.0	0.0	0.0	0.0	0.0	1.0	0.0	0.0	0.0	0.0	0.0	0.0	0.0	Bacteria; __Firmicutes; __Clostridia; __Clostridiales; __Lachnospiraceae; __Incertae_Sedis; __uncultured_bacterium
EU510011	73.0	78.0	36.0	130.0	53.0	44.0	63.0	84.0	73.0	55.0	36.0	15.0	65.0	50.0	67.0	82.0	25.0	42.0	95.0	50.0	28.0	66.0	51.0	53.0	48.0	53.0	34.0	53.0	77.0	52.0	32.0	49.0	65.0	39.0	78.0	0.0	Bacteria; __Firmicutes; __Clostridia; __Clostridiales; __Lachnospiraceae; __uncultured; __uncultured_bacterium
EU509038	0.0	10.0	1.0	2.0	3.0	6.0	3.0	3.0	0.0	0.0	2.0	0.0	14.0	7.0	2.0	6.0	3.0	1.0	2.0	1.0	6.0	8.0	0.0	8.0	0.0	5.0	11.0	0.0	3.0	2.0	7.0	0.0	0.0	4.0	0.0	0.0	Bacteria; __Firmicutes; __Clostridia; __Clostridiales; __Lachnospiraceae; __Coprococcus; __uncultured_bacterium
EU509749	2.0	9.0	6.0	4.0	6.0	1.0	3.0	3.0	2.0	12.0	0.0	0.0	6.0	3.0	2.0	4.0	2.0	5.0	4.0	5.0	3.0	1.0	7.0	1.0	3.0	2.0	2.0	2.0	3.0	4.0	3.0	3.0	4.0	1.0	9.0	1.0	Bacteria; __Proteobacteria; __Deltaproteobacteria; __Desulfovibrionales; __Desulfovibrionaceae; __Desulfovibrio; __uncultured_bacterium
AY916283	2.0	1.0	0.0	3.0	0.0	0.0	1.0	0.0	1.0	1.0	0.0	0.0	0.0	0.0	2.0	1.0	1.0	0.0	1.0	1.0	1.0	0.0	1.0	0.0	1.0	1.0	1.0	0.0	0.0	0.0	0.0	0.0	0.0	0.0	2.0	0.0	Bacteria; __Firmicutes; __Clostridia; __Clostridiales; __Lachnospiraceae; __Incertae_Sedis; __uncultured_bacterium
EF096280	0.0	0.0	0.0	0.0	0.0	0.0	0.0	0.0	0.0	0.0	0.0	0.0	0.0	0.0	0.0	0.0	0.0	0.0	0.0	0.0	0.0	0.0	0.0	1.0	0.0	0.0	0.0	0.0	0.0	0.0	0.0	0.0	0.0	0.0	0.0	0.0	Bacteria; __Firmicutes; __Clostridia; __Clostridiales; __Lachnospiraceae; __Blautia; __uncultured_bacterium
AY992475	3.0	0.0	0.0	1.0	0.0	0.0	1.0	0.0	0.0	1.0	0.0	0.0	0.0	0.0	0.0	0.0	0.0	0.0	1.0	0.0	0.0	1.0	0.0	0.0	1.0	0.0	0.0	0.0	0.0	0.0	0.0	0.0	0.0	0.0	1.0	0.0	Bacteria; __Firmicutes; __Clostridia; __Clostridiales; __Lachnospiraceae; __uncultured; __uncultured_bacterium
EU505633	0.0	0.0	0.0	0.0	0.0	0.0	0.0	0.0	0.0	0.0	0.0	0.0	0.0	0.0	0.0	0.0	0.0	0.0	0.0	0.0	0.0	0.0	0.0	0.0	0.0	0.0	0.0	0.0	0.0	0.0	0.0	1.0	0.0	0.0	0.0	0.0	Bacteria; __Firmicutes; __Clostridia; __Clostridiales; __Lachnospiraceae; __uncultured; __uncultured_bacterium
EU510618	0.0	0.0	0.0	0.0	0.0	0.0	0.0	0.0	0.0	0.0	0.0	0.0	0.0	0.0	0.0	0.0	0.0	0.0	0.0	0.0	0.0	0.0	0.0	0.0	0.0	0.0	0.0	0.0	0.0	4.0	0.0	0.0	0.0	0.0	0.0	0.0	Bacteria; __Bacteroidetes; __Bacteroidia; __Bacteroidales; __S24-7; __uncultured_bacterium
FJ879545	0.0	0.0	0.0	0.0	0.0	0.0	0.0	0.0	0.0	0.0	0.0	0.0	0.0	0.0	0.0	0.0	0.0	0.0	0.0	0.0	0.0	0.0	0.0	1.0	0.0	0.0	0.0	0.0	0.0	0.0	0.0	0.0	0.0	0.0	0.0	0.0	Bacteria; __Firmicutes; __Clostridia; __Clostridiales; __Lachnospiraceae; __uncultured; __uncultured_bacterium
HQ740881	15.0	5.0	2.0	9.0	14.0	2.0	6.0	10.0	8.0	21.0	5.0	5.0	4.0	4.0	6.0	11.0	5.0	2.0	18.0	10.0	5.0	10.0	7.0	11.0	9.0	11.0	2.0	14.0	14.0	5.0	6.0	8.0	8.0	3.0	6.0	0.0	Bacteria; __Firmicutes; __Clostridia; __Clostridiales; __Lachnospiraceae; __uncultured; __uncultured_bacterium
AY993415	0.0	3.0	3.0	2.0	7.0	4.0	3.0	6.0	3.0	1.0	1.0	1.0	2.0	0.0	4.0	9.0	2.0	4.0	2.0	2.0	4.0	3.0	3.0	7.0	4.0	1.0	1.0	3.0	5.0	5.0	1.0	2.0	4.0	3.0	2.0	0.0	Bacteria; __Firmicutes; __Clostridia; __Clostridiales; __Lachnospiraceae; __uncultured; __uncultured_bacterium
EU453037	0.0	0.0	0.0	0.0	0.0	0.0	1.0	0.0	1.0	0.0	0.0	0.0	0.0	0.0	0.0	0.0	0.0	0.0	0.0	0.0	0.0	0.0	0.0	0.0	0.0	0.0	0.0	0.0	0.0	0.0	0.0	0.0	0.0	0.0	0.0	0.0	Bacteria; __Firmicutes; __Clostridia; __Clostridiales; __Lachnospiraceae; __uncultured; __uncultured_bacterium
AY993410	1.0	0.0	0.0	1.0	1.0	0.0	1.0	0.0	0.0	1.0	1.0	1.0	0.0	0.0	0.0	0.0	0.0	1.0	2.0	0.0	0.0	0.0	1.0	0.0	1.0	0.0	0.0	1.0	0.0	0.0	0.0	0.0	1.0	0.0	0.0	0.0	Bacteria; __Firmicutes; __Clostridia; __Clostridiales; __Lachnospiraceae; __Incertae_Sedis; __uncultured_bacterium
EF096561	0.0	0.0	0.0	0.0	0.0	0.0	0.0	1.0	0.0	0.0	0.0	0.0	0.0	0.0	0.0	0.0	0.0	0.0	0.0	0.0	0.0	0.0	0.0	0.0	0.0	0.0	0.0	0.0	0.0	0.0	0.0	0.0	0.0	0.0	0.0	0.0	Bacteria; __Firmicutes; __Clostridia; __Clostridiales; __Lachnospiraceae; __uncultured; __uncultured_bacterium
EF099082	0.0	0.0	0.0	0.0	0.0	0.0	0.0	0.0	0.0	0.0	0.0	0.0	0.0	0.0	0.0	0.0	0.0	0.0	0.0	0.0	0.0	0.0	0.0	0.0	0.0	0.0	0.0	0.0	0.0	1.0	0.0	1.0	0.0	0.0	0.0	0.0	Bacteria; __Firmicutes; __Clostridia; __Clostridiales; __Ruminococcaceae; __Incertae_Sedis; __uncultured_bacterium
EF097233	0.0	0.0	0.0	0.0	0.0	0.0	0.0	0.0	1.0	0.0	0.0	0.0	0.0	0.0	0.0	0.0	0.0	0.0	0.0	0.0	0.0	0.0	0.0	0.0	0.0	0.0	0.0	0.0	0.0	0.0	0.0	0.0	0.0	0.0	0.0	0.0	Bacteria; __Bacteroidetes; __Bacteroidia; __Bacteroidales; __Porphyromonadaceae; __Parabacteroides; __uncultured_bacterium
EU505120	4.0	2.0	4.0	11.0	2.0	1.0	4.0	4.0	5.0	2.0	1.0	2.0	3.0	3.0	0.0	6.0	2.0	0.0	4.0	2.0	0.0	2.0	5.0	1.0	5.0	0.0	1.0	3.0	4.0	1.0	1.0	0.0	6.0	0.0	2.0	0.0	Bacteria; __Firmicutes; __Clostridia; __Clostridiales; __Lachnospiraceae; __uncultured; __uncultured_bacterium
EU451981	0.0	0.0	0.0	0.0	0.0	0.0	0.0	0.0	0.0	0.0	0.0	0.0	0.0	0.0	0.0	0.0	0.0	0.0	0.0	0.0	0.0	0.0	0.0	0.0	0.0	1.0	0.0	0.0	0.0	0.0	0.0	0.0	0.0	0.0	0.0	0.0	Bacteria; __Firmicutes; __Clostridia; __Clostridiales; __Lachnospiraceae; __uncultured; __uncultured_bacterium
EU451986	1.0	2.0	4.0	7.0	4.0	0.0	4.0	2.0	3.0	4.0	8.0	1.0	1.0	7.0	2.0	4.0	5.0	5.0	2.0	3.0	0.0	3.0	0.0	3.0	5.0	3.0	2.0	3.0	2.0	3.0	2.0	1.0	1.0	4.0	15.0	0.0	Bacteria; __Bacteroidetes; __Bacteroidia; __Bacteroidales; __Rikenellaceae; __Alistipes; __uncultured_bacterium
EU507420	0.0	1.0	0.0	0.0	0.0	0.0	0.0	0.0	0.0	0.0	0.0	0.0	0.0	0.0	0.0	0.0	0.0	0.0	0.0	0.0	0.0	0.0	0.0	0.0	0.0	0.0	0.0	0.0	0.0	0.0	0.0	0.0	0.0	0.0	0.0	0.0	Bacteria; __Bacteroidetes; __Bacteroidia; __Bacteroidales; __S24-7; __uncultured_bacterium
EU457334	0.0	1.0	1.0	1.0	1.0	1.0	1.0	0.0	0.0	0.0	2.0	0.0	0.0	1.0	0.0	1.0	0.0	1.0	2.0	0.0	0.0	0.0	0.0	0.0	0.0	0.0	0.0	1.0	0.0	0.0	0.0	0.0	0.0	0.0	0.0	0.0	Bacteria; __Firmicutes; __Clostridia; __Clostridiales; __Ruminococcaceae; __Anaerotruncus; __uncultured_bacterium
EU655713	24.0	41.0	24.0	77.0	39.0	16.0	34.0	47.0	45.0	36.0	21.0	3.0	55.0	23.0	35.0	54.0	15.0	22.0	54.0	19.0	44.0	41.0	32.0	51.0	31.0	40.0	40.0	23.0	53.0	28.0	43.0	24.0	45.0	19.0	30.0	0.0	Bacteria; __Firmicutes; __Clostridia; __Clostridiales; __Lachnospiraceae; __uncultured; __uncultured_bacterium
AY991072	4.0	5.0	3.0	23.0	8.0	6.0	11.0	9.0	6.0	2.0	0.0	0.0	8.0	8.0	5.0	10.0	3.0	5.0	3.0	5.0	1.0	4.0	6.0	7.0	3.0	4.0	4.0	5.0	6.0	7.0	4.0	6.0	4.0	1.0	10.0	1.0	Bacteria; __Firmicutes; __Clostridia; __Clostridiales; __Lachnospiraceae; __uncultured; __uncultured_bacterium
EU452599	6.0	10.0	3.0	15.0	3.0	2.0	4.0	8.0	12.0	5.0	2.0	1.0	9.0	4.0	1.0	11.0	1.0	6.0	12.0	3.0	7.0	4.0	7.0	7.0	2.0	4.0	2.0	2.0	11.0	8.0	5.0	1.0	10.0	0.0	6.0	0.0	Bacteria; __Firmicutes; __Clostridia; __Clostridiales; __Lachnospiraceae; __uncultured; __uncultured_bacterium
AY991070	2.0	6.0	10.0	9.0	2.0	4.0	3.0	4.0	1.0	5.0	7.0	1.0	3.0	3.0	4.0	7.0	2.0	4.0	2.0	8.0	3.0	2.0	8.0	8.0	7.0	6.0	3.0	4.0	1.0	0.0	3.0	2.0	7.0	7.0	6.0	0.0	Bacteria; __Bacteroidetes; __Bacteroidia; __Bacteroidales; __Rikenellaceae; __Alistipes; __uncultured_bacterium
EF096510	0.0	0.0	0.0	0.0	0.0	0.0	0.0	0.0	1.0	0.0	0.0	0.0	0.0	0.0	0.0	0.0	0.0	0.0	0.0	0.0	0.0	0.0	0.0	0.0	0.0	0.0	0.0	0.0	0.0	0.0	0.0	0.0	0.0	0.0	0.0	0.0	Bacteria; __Firmicutes; __Clostridia; __Clostridiales; __Lachnospiraceae; __uncultured; __uncultured_bacterium
EU454648	0.0	0.0	0.0	0.0	0.0	0.0	0.0	0.0	1.0	0.0	0.0	0.0	0.0	0.0	0.0	0.0	0.0	0.0	0.0	0.0	0.0	0.0	0.0	0.0	0.0	0.0	0.0	0.0	0.0	0.0	0.0	2.0	0.0	0.0	0.0	0.0	Bacteria; __Firmicutes; __Clostridia; __Clostridiales; __Lachnospiraceae; __uncultured; __uncultured_bacterium
GQ448068	0.0	0.0	0.0	0.0	0.0	0.0	0.0	0.0	0.0	0.0	0.0	0.0	2.0	0.0	1.0	0.0	0.0	0.0	0.0	0.0	0.0	0.0	0.0	0.0	0.0	0.0	0.0	0.0	0.0	0.0	0.0	0.0	0.0	0.0	0.0	0.0	Bacteria; __Bacteroidetes; __Bacteroidia; __Bacteroidales; __Rikenellaceae; __Alistipes; __uncultured_bacterium
EU507377	7.0	16.0	7.0	14.0	8.0	0.0	9.0	12.0	4.0	8.0	5.0	0.0	14.0	11.0	19.0	9.0	3.0	9.0	20.0	14.0	9.0	13.0	10.0	16.0	3.0	9.0	10.0	7.0	9.0	5.0	10.0	10.0	7.0	13.0	11.0	0.0	Bacteria; __Firmicutes; __Clostridia; __Clostridiales; __Ruminococcaceae; __Incertae_Sedis; __uncultured_bacterium
EU507374	0.0	0.0	0.0	0.0	0.0	0.0	0.0	0.0	0.0	0.0	0.0	0.0	0.0	0.0	0.0	0.0	0.0	0.0	0.0	0.0	0.0	1.0	0.0	0.0	0.0	0.0	0.0	0.0	0.0	0.0	0.0	0.0	0.0	0.0	0.0	0.0	Bacteria; __Firmicutes; __Clostridia; __Clostridiales; __Lachnospiraceae; __Pseudobutyrivibrio; __uncultured_bacterium
EU509258	0.0	3.0	0.0	0.0	0.0	0.0	0.0	0.0	0.0	0.0	0.0	0.0	0.0	0.0	0.0	0.0	0.0	0.0	0.0	0.0	0.0	0.0	0.0	1.0	0.0	0.0	0.0	0.0	2.0	1.0	1.0	0.0	0.0	0.0	0.0	0.0	Bacteria; __Firmicutes; __Clostridia; __Clostridiales; __Lachnospiraceae; __uncultured; __uncultured_bacterium
EU509928	1.0	0.0	0.0	0.0	0.0	1.0	2.0	0.0	2.0	0.0	1.0	0.0	0.0	1.0	1.0	2.0	0.0	0.0	1.0	0.0	0.0	2.0	0.0	0.0	0.0	0.0	1.0	1.0	1.0	2.0	1.0	0.0	1.0	1.0	0.0	0.0	Bacteria; __Firmicutes; __Clostridia; __Clostridiales; __Lachnospiraceae; __uncultured; __uncultured_bacterium
EU509924	0.0	7.0	0.0	6.0	2.0	3.0	1.0	2.0	3.0	1.0	0.0	0.0	0.0	1.0	3.0	3.0	0.0	1.0	4.0	1.0	0.0	3.0	0.0	3.0	0.0	0.0	0.0	1.0	0.0	2.0	4.0	6.0	2.0	1.0	1.0	0.0	Bacteria; __Firmicutes; __Clostridia; __Clostridiales; __Lachnospiraceae; __uncultured; __uncultured_bacterium
EU506202	0.0	0.0	0.0	0.0	0.0	0.0	0.0	0.0	0.0	0.0	0.0	0.0	0.0	0.0	1.0	0.0	0.0	0.0	0.0	0.0	0.0	0.0	0.0	0.0	0.0	0.0	0.0	0.0	0.0	0.0	0.0	0.0	0.0	0.0	0.0	0.0	Bacteria; __Firmicutes; __Clostridia; __Clostridiales; __Ruminococcaceae; __uncultured; __uncultured_bacterium
EU505013	1.0	1.0	0.0	1.0	3.0	0.0	0.0	2.0	0.0	0.0	1.0	1.0	3.0	0.0	2.0	0.0	0.0	1.0	1.0	2.0	1.0	2.0	1.0	0.0	0.0	1.0	0.0	0.0	0.0	2.0	0.0	2.0	0.0	1.0	0.0	0.0	Bacteria; __Firmicutes; __Clostridia; __Clostridiales; __Lachnospiraceae; __uncultured; __uncultured_bacterium
EF406846	6.0	3.0	5.0	7.0	1.0	2.0	4.0	3.0	4.0	2.0	3.0	1.0	0.0	1.0	0.0	3.0	1.0	2.0	2.0	2.0	2.0	4.0	4.0	3.0	2.0	2.0	0.0	4.0	4.0	2.0	1.0	2.0	1.0	2.0	3.0	0.0	Bacteria; __Bacteroidetes; __Bacteroidia; __Bacteroidales; __S24-7; __uncultured_bacterium
EU509807	1.0	0.0	0.0	0.0	0.0	0.0	3.0	0.0	1.0	1.0	0.0	1.0	0.0	0.0	0.0	0.0	0.0	0.0	0.0	0.0	0.0	0.0	0.0	0.0	0.0	0.0	0.0	0.0	0.0	0.0	0.0	0.0	0.0	0.0	1.0	0.0	Bacteria; __Firmicutes; __Clostridia; __Clostridiales; __Lachnospiraceae; __uncultured; __uncultured_bacterium
EU454004	0.0	1.0	0.0	0.0	0.0	0.0	0.0	1.0	0.0	2.0	0.0	0.0	0.0	0.0	0.0	0.0	0.0	0.0	0.0	0.0	0.0	0.0	0.0	0.0	0.0	0.0	2.0	1.0	0.0	1.0	0.0	0.0	0.0	0.0	0.0	0.0	Bacteria; __Firmicutes; __Clostridia; __Clostridiales; __Lachnospiraceae; __uncultured; __uncultured_bacterium
EF099763	0.0	1.0	0.0	0.0	0.0	1.0	0.0	0.0	0.0	0.0	0.0	0.0	0.0	0.0	0.0	0.0	0.0	0.0	0.0	0.0	0.0	0.0	0.0	0.0	0.0	0.0	0.0	0.0	0.0	0.0	0.0	0.0	0.0	0.0	0.0	0.0	Bacteria; __Verrucomicrobia; __Verrucomicrobiae; __Verrucomicrobiales; __Verrucomicrobiaceae; __Akkermansia; __uncultured_bacterium
EF099977	0.0	0.0	0.0	1.0	2.0	0.0	1.0	1.0	1.0	0.0	0.0	0.0	1.0	0.0	0.0	1.0	1.0	0.0	5.0	1.0	0.0	0.0	0.0	0.0	0.0	0.0	0.0	0.0	0.0	0.0	0.0	0.0	1.0	0.0	2.0	0.0	Bacteria; __Firmicutes; __Clostridia; __Clostridiales; __Lachnospiraceae; __uncultured; __uncultured_bacterium
EU511859	0.0	0.0	0.0	0.0	0.0	0.0	0.0	0.0	0.0	0.0	0.0	0.0	0.0	0.0	0.0	0.0	0.0	0.0	0.0	0.0	0.0	0.0	0.0	0.0	0.0	0.0	0.0	0.0	1.0	0.0	0.0	0.0	0.0	0.0	0.0	0.0	Bacteria; __Bacteroidetes; __Bacteroidia; __Bacteroidales; __S24-7; __uncultured_bacterium
EU510494	6.0	1.0	10.0	23.0	5.0	1.0	2.0	11.0	19.0	9.0	6.0	0.0	6.0	5.0	6.0	8.0	7.0	9.0	18.0	6.0	0.0	2.0	11.0	2.0	4.0	2.0	2.0	1.0	6.0	5.0	3.0	3.0	9.0	2.0	13.0	0.0	Bacteria; __Firmicutes; __Clostridia; __Clostridiales; __Lachnospiraceae; __uncultured; __uncultured_bacterium
EU503799	0.0	0.0	0.0	0.0	0.0	0.0	0.0	0.0	0.0	0.0	1.0	0.0	0.0	0.0	0.0	0.0	0.0	0.0	0.0	0.0	0.0	0.0	1.0	0.0	0.0	0.0	0.0	2.0	0.0	0.0	0.0	0.0	0.0	0.0	0.0	0.0	Bacteria; __Firmicutes; __Clostridia; __Clostridiales; __Lachnospiraceae; __uncultured; __uncultured_bacterium
FJ880035	0.0	0.0	0.0	0.0	0.0	0.0	1.0	0.0	0.0	0.0	0.0	0.0	2.0	0.0	0.0	0.0	0.0	0.0	0.0	0.0	1.0	0.0	0.0	0.0	0.0	0.0	0.0	0.0	2.0	0.0	0.0	0.0	0.0	0.0	1.0	0.0	Bacteria; __Firmicutes; __Clostridia; __Clostridiales; __Ruminococcaceae; __uncultured; __uncultured_bacterium
EU509818	0.0	0.0	0.0	0.0	0.0	0.0	0.0	0.0	0.0	0.0	0.0	0.0	0.0	0.0	0.0	0.0	0.0	0.0	1.0	0.0	0.0	0.0	0.0	0.0	0.0	0.0	0.0	0.0	0.0	0.0	0.0	0.0	0.0	0.0	0.0	0.0	Bacteria; __Firmicutes; __Clostridia; __Clostridiales; __Ruminococcaceae; __uncultured; __uncultured_bacterium
EF099770	2.0	3.0	0.0	2.0	1.0	1.0	0.0	0.0	2.0	2.0	0.0	0.0	2.0	2.0	0.0	1.0	0.0	1.0	0.0	3.0	0.0	1.0	1.0	0.0	3.0	1.0	0.0	0.0	3.0	0.0	0.0	1.0	0.0	0.0	0.0	0.0	Bacteria; __Firmicutes; __Clostridia; __Clostridiales; __Ruminococcaceae; __uncultured; __uncultured_bacterium
AY990656	0.0	0.0	0.0	0.0	0.0	0.0	0.0	0.0	0.0	0.0	0.0	0.0	0.0	0.0	0.0	0.0	0.0	1.0	0.0	0.0	0.0	0.0	0.0	0.0	0.0	0.0	0.0	0.0	0.0	0.0	0.0	0.0	0.0	0.0	0.0	0.0	Bacteria; __Firmicutes; __Clostridia; __Clostridiales; __Lachnospiraceae; __Incertae_Sedis; __uncultured_bacterium
EU655886	10.0	15.0	2.0	4.0	5.0	10.0	3.0	14.0	2.0	11.0	9.0	3.0	4.0	5.0	18.0	5.0	8.0	8.0	7.0	16.0	11.0	10.0	7.0	9.0	7.0	9.0	7.0	9.0	8.0	4.0	7.0	7.0	18.0	13.0	21.0	0.0	Bacteria; __Bacteroidetes; __Bacteroidia; __Bacteroidales; __Bacteroidaceae; __Bacteroides; __uncultured_bacterium
EU454351	0.0	0.0	0.0	0.0	0.0	0.0	0.0	0.0	0.0	0.0	0.0	0.0	0.0	0.0	0.0	0.0	0.0	0.0	0.0	0.0	0.0	0.0	0.0	0.0	0.0	0.0	0.0	0.0	1.0	0.0	0.0	0.0	0.0	0.0	0.0	0.0	Bacteria; __Firmicutes; __Clostridia; __Clostridiales; __Lachnospiraceae; __Incertae_Sedis; __uncultured_bacterium
EF096734	1.0	0.0	1.0	0.0	0.0	0.0	0.0	0.0	0.0	0.0	0.0	0.0	0.0	0.0	0.0	1.0	0.0	0.0	0.0	1.0	0.0	0.0	0.0	0.0	0.0	0.0	0.0	0.0	1.0	1.0	0.0	0.0	0.0	0.0	0.0	0.0	Bacteria; __Firmicutes; __Clostridia; __Clostridiales; __Lachnospiraceae; __uncultured; __uncultured_bacterium
EF096736	0.0	0.0	0.0	0.0	0.0	0.0	0.0	0.0	0.0	0.0	0.0	0.0	1.0	0.0	0.0	0.0	0.0	0.0	0.0	0.0	0.0	0.0	0.0	0.0	0.0	0.0	1.0	0.0	1.0	0.0	1.0	0.0	0.0	0.0	0.0	0.0	Bacteria; __Firmicutes; __Clostridia; __Clostridiales; __Lachnospiraceae; __uncultured; __uncultured_bacterium
EF096738	0.0	1.0	0.0	0.0	0.0	0.0	0.0	0.0	0.0	0.0	0.0	0.0	0.0	0.0	0.0	0.0	0.0	0.0	0.0	0.0	0.0	0.0	0.0	0.0	0.0	0.0	0.0	0.0	0.0	0.0	0.0	0.0	0.0	0.0	0.0	0.0	Bacteria; __Firmicutes; __Clostridia; __Clostridiales; __Lachnospiraceae; __uncultured; __uncultured_bacterium
EU472290	0.0	0.0	0.0	0.0	0.0	0.0	0.0	0.0	0.0	0.0	0.0	0.0	0.0	0.0	0.0	0.0	0.0	0.0	0.0	0.0	0.0	1.0	0.0	0.0	0.0	0.0	0.0	0.0	0.0	0.0	1.0	0.0	0.0	0.0	0.0	0.0	Bacteria; __Firmicutes; __Clostridia; __Clostridiales; __Lachnospiraceae; __uncultured; __uncultured_bacterium
HQ740257	0.0	0.0	0.0	0.0	1.0	0.0	0.0	0.0	0.0	0.0	0.0	0.0	0.0	0.0	0.0	0.0	0.0	0.0	0.0	0.0	0.0	0.0	0.0	0.0	0.0	0.0	0.0	0.0	0.0	0.0	0.0	0.0	0.0	0.0	0.0	0.0	Bacteria; __Firmicutes; __Clostridia; __Clostridiales; __Lachnospiraceae; __uncultured; __uncultured_organism
EU453643	3.0	0.0	3.0	1.0	1.0	1.0	2.0	3.0	2.0	3.0	4.0	1.0	3.0	4.0	3.0	1.0	2.0	2.0	1.0	4.0	1.0	4.0	2.0	5.0	0.0	1.0	0.0	2.0	2.0	0.0	1.0	1.0	2.0	3.0	3.0	0.0	Bacteria; __Firmicutes; __Bacilli; __Lactobacillales; __Lactobacillaceae; __Lactobacillus; __uncultured_bacterium
FJ879897	0.0	0.0	0.0	0.0	0.0	0.0	0.0	0.0	0.0	0.0	0.0	0.0	0.0	0.0	0.0	0.0	0.0	0.0	0.0	0.0	0.0	0.0	0.0	0.0	0.0	0.0	0.0	0.0	0.0	0.0	0.0	0.0	0.0	0.0	1.0	0.0	Bacteria; __Firmicutes; __Clostridia; __Clostridiales; __Lachnospiraceae; __uncultured; __uncultured_bacterium
EU456614	0.0	0.0	0.0	0.0	0.0	0.0	0.0	0.0	0.0	0.0	0.0	0.0	0.0	0.0	0.0	0.0	0.0	0.0	0.0	0.0	0.0	1.0	0.0	0.0	0.0	0.0	0.0	0.0	0.0	0.0	0.0	0.0	0.0	0.0	0.0	0.0	Bacteria; __Firmicutes; __Clostridia; __Clostridiales; __Lachnospiraceae; __uncultured; __uncultured_bacterium
AY990258	0.0	0.0	0.0	0.0	0.0	0.0	0.0	0.0	0.0	0.0	0.0	0.0	0.0	0.0	0.0	0.0	0.0	0.0	0.0	0.0	0.0	0.0	0.0	0.0	0.0	0.0	0.0	0.0	0.0	0.0	0.0	1.0	0.0	0.0	0.0	0.0	Bacteria; __Firmicutes; __Clostridia; __Clostridiales; __uncultured; __uncultured_bacterium
EU763497	0.0	0.0	0.0	0.0	0.0	0.0	0.0	0.0	0.0	0.0	0.0	0.0	0.0	0.0	0.0	0.0	0.0	0.0	0.0	0.0	0.0	0.0	0.0	1.0	0.0	0.0	0.0	0.0	0.0	0.0	0.0	0.0	0.0	0.0	0.0	0.0	Bacteria; __Firmicutes; __Clostridia; __Clostridiales; __Lachnospiraceae; __Incertae_Sedis; __uncultured_bacterium
AB076660XXXX	9.0	22.0	119.0	1617.0	4899.0	11680.0	24.0	75.0	523.0	3856.0	9009.0	13.0	36.0	201.0	1583.0	187.0	7.0	104.0	1321.0	6514.0	26.0	291.0	564.0	3442.0	9.0	48.0	6506.0	2509.0	2566.0	15.0	38.0	255.0	1982.0	5829.0	3.0	123.0	Bacteria; __Firmicutes; __Bacilli; __Bacillales; __Alicyclobacillaceae; __Alicyclobacillus; __Alicyclobacillus acidiphilus
EF099550	0.0	2.0	0.0	0.0	2.0	0.0	0.0	2.0	1.0	2.0	0.0	0.0	2.0	1.0	3.0	1.0	1.0	0.0	2.0	2.0	0.0	2.0	1.0	2.0	1.0	0.0	4.0	1.0	4.0	3.0	4.0	3.0	0.0	2.0	2.0	0.0	Bacteria; __Firmicutes; __Clostridia; __Clostridiales; __Lachnospiraceae; __uncultured; __uncultured_bacterium
EF098828	0.0	0.0	0.0	0.0	0.0	0.0	0.0	0.0	0.0	0.0	0.0	0.0	0.0	0.0	0.0	0.0	0.0	0.0	0.0	0.0	0.0	0.0	0.0	0.0	0.0	0.0	0.0	0.0	2.0	0.0	0.0	0.0	0.0	0.0	0.0	0.0	Bacteria; __Firmicutes; __Clostridia; __Clostridiales; __Lachnospiraceae; __Incertae_Sedis; __uncultured_bacterium
EU455179	0.0	0.0	0.0	1.0	0.0	0.0	0.0	0.0	0.0	1.0	0.0	0.0	0.0	0.0	0.0	0.0	0.0	0.0	0.0	0.0	0.0	0.0	0.0	2.0	0.0	0.0	0.0	0.0	1.0	0.0	0.0	0.0	1.0	0.0	0.0	0.0	Bacteria; __Firmicutes; __Clostridia; __Clostridiales; __Lachnospiraceae; __uncultured; __uncultured_bacterium
EU504830	0.0	0.0	0.0	1.0	0.0	0.0	0.0	0.0	0.0	1.0	0.0	0.0	0.0	0.0	1.0	0.0	0.0	1.0	0.0	1.0	0.0	0.0	0.0	0.0	2.0	0.0	0.0	0.0	0.0	0.0	0.0	1.0	1.0	0.0	0.0	0.0	Bacteria; __Bacteroidetes; __Bacteroidia; __Bacteroidales; __S24-7; __uncultured_bacterium
EF098553	0.0	1.0	2.0	0.0	0.0	0.0	1.0	0.0	0.0	0.0	0.0	0.0	0.0	0.0	0.0	0.0	0.0	0.0	0.0	0.0	0.0	0.0	0.0	0.0	0.0	0.0	0.0	0.0	0.0	0.0	0.0	0.0	0.0	0.0	0.0	0.0	Bacteria; __Firmicutes; __Clostridia; __Clostridiales; __Lachnospiraceae; __uncultured; __uncultured_bacterium
EF098550	0.0	0.0	0.0	0.0	0.0	0.0	0.0	0.0	0.0	0.0	0.0	0.0	0.0	1.0	0.0	0.0	0.0	0.0	0.0	0.0	0.0	0.0	0.0	0.0	0.0	0.0	0.0	0.0	0.0	0.0	0.0	1.0	0.0	0.0	0.0	0.0	Bacteria; __Firmicutes; __Clostridia; __Clostridiales; __Lachnospiraceae; __Incertae_Sedis; __uncultured_bacterium
EU455175	0.0	0.0	0.0	0.0	0.0	0.0	0.0	1.0	0.0	0.0	1.0	0.0	0.0	0.0	0.0	0.0	0.0	3.0	0.0	0.0	0.0	0.0	0.0	0.0	0.0	0.0	0.0	0.0	2.0	0.0	0.0	1.0	0.0	0.0	1.0	0.0	Bacteria; __Firmicutes; __Clostridia; __Clostridiales; __Ruminococcaceae; __uncultured; __uncultured_bacterium
EF097742	0.0	4.0	1.0	1.0	2.0	0.0	2.0	2.0	2.0	0.0	0.0	0.0	0.0	0.0	0.0	0.0	0.0	1.0	3.0	2.0	0.0	2.0	1.0	0.0	1.0	3.0	0.0	3.0	2.0	2.0	1.0	1.0	2.0	0.0	1.0	0.0	Bacteria; __Firmicutes; __Clostridia; __Clostridiales; __Lachnospiraceae; __uncultured; __uncultured_bacterium
EF096640	2.0	6.0	1.0	11.0	8.0	2.0	4.0	2.0	7.0	12.0	6.0	0.0	9.0	7.0	5.0	5.0	2.0	7.0	8.0	6.0	1.0	0.0	12.0	5.0	2.0	7.0	6.0	11.0	12.0	4.0	5.0	1.0	5.0	3.0	7.0	0.0	Bacteria; __Firmicutes; __Clostridia; __Clostridiales; __Ruminococcaceae; __Oscillibacter; __uncultured_bacterium
EU460877	0.0	0.0	0.0	0.0	0.0	0.0	0.0	0.0	0.0	0.0	0.0	0.0	0.0	0.0	0.0	0.0	0.0	0.0	0.0	0.0	0.0	0.0	0.0	0.0	0.0	0.0	1.0	0.0	0.0	1.0	0.0	0.0	0.0	0.0	0.0	0.0	Bacteria; __Firmicutes; __Bacilli; __Lactobacillales; __Lactobacillaceae; __Lactobacillus; __uncultured_bacterium
EF096645	0.0	0.0	0.0	0.0	0.0	0.0	1.0	0.0	1.0	0.0	0.0	0.0	0.0	0.0	0.0	0.0	0.0	0.0	0.0	0.0	0.0	0.0	0.0	0.0	0.0	0.0	0.0	1.0	0.0	0.0	0.0	0.0	0.0	1.0	0.0	0.0	Bacteria; __Firmicutes; __Clostridia; __Clostridiales; __Lachnospiraceae; __uncultured; __uncultured_bacterium
EU508304	0.0	1.0	0.0	0.0	0.0	0.0	0.0	0.0	0.0	0.0	0.0	0.0	1.0	0.0	0.0	0.0	0.0	0.0	0.0	0.0	0.0	0.0	0.0	0.0	0.0	0.0	0.0	0.0	0.0	0.0	0.0	0.0	0.0	0.0	0.0	0.0	Bacteria; __Firmicutes; __Clostridia; __Clostridiales; __Lachnospiraceae; __uncultured; __uncultured_bacterium
EU462161	0.0	0.0	0.0	0.0	0.0	0.0	0.0	0.0	0.0	0.0	0.0	0.0	0.0	0.0	0.0	0.0	0.0	0.0	0.0	0.0	0.0	0.0	0.0	1.0	0.0	0.0	0.0	0.0	1.0	0.0	1.0	0.0	1.0	0.0	0.0	0.0	Bacteria; __Firmicutes; __Clostridia; __Clostridiales; __Ruminococcaceae; __uncultured; __uncultured_bacterium
EF096323	0.0	0.0	0.0	0.0	0.0	0.0	1.0	0.0	0.0	0.0	0.0	0.0	0.0	0.0	0.0	0.0	0.0	0.0	0.0	0.0	0.0	0.0	0.0	0.0	0.0	0.0	0.0	0.0	0.0	0.0	0.0	0.0	0.0	0.0	0.0	0.0	Bacteria; __Bacteroidetes; __Bacteroidia; __Bacteroidales; __S24-7; __uncultured_bacterium
EF098738	0.0	0.0	0.0	0.0	0.0	0.0	0.0	0.0	0.0	0.0	0.0	0.0	0.0	0.0	0.0	0.0	0.0	0.0	0.0	0.0	0.0	0.0	0.0	0.0	0.0	0.0	0.0	0.0	1.0	0.0	0.0	0.0	0.0	0.0	0.0	0.0	Bacteria; __Firmicutes; __Clostridia; __Clostridiales; __Ruminococcaceae; __Incertae_Sedis; __uncultured_bacterium
EU456677	0.0	0.0	0.0	0.0	0.0	1.0	0.0	1.0	0.0	0.0	0.0	0.0	0.0	0.0	0.0	0.0	0.0	0.0	0.0	0.0	0.0	0.0	0.0	0.0	0.0	0.0	0.0	0.0	0.0	0.0	0.0	0.0	0.0	0.0	0.0	0.0	Bacteria; __Bacteroidetes; __Bacteroidia; __Bacteroidales; __S24-7; __uncultured_bacterium
EF098731	0.0	0.0	0.0	0.0	0.0	0.0	0.0	0.0	0.0	0.0	0.0	0.0	1.0	0.0	0.0	0.0	0.0	0.0	0.0	1.0	0.0	0.0	0.0	0.0	1.0	0.0	0.0	0.0	0.0	0.0	0.0	0.0	0.0	0.0	0.0	0.0	Bacteria; __Bacteroidetes; __VC2.1_Bac22; __uncultured_bacterium
EF098735	0.0	0.0	2.0	0.0	0.0	0.0	1.0	0.0	2.0	0.0	0.0	0.0	0.0	0.0	0.0	0.0	0.0	0.0	0.0	1.0	0.0	1.0	0.0	0.0	0.0	1.0	0.0	0.0	0.0	0.0	1.0	0.0	0.0	0.0	0.0	0.0	Bacteria; __Firmicutes; __Clostridia; __Clostridiales; __Lachnospiraceae; __uncultured; __uncultured_bacterium
EU456072	0.0	0.0	0.0	0.0	0.0	0.0	0.0	0.0	1.0	0.0	0.0	0.0	0.0	1.0	0.0	1.0	0.0	0.0	0.0	0.0	0.0	0.0	0.0	0.0	0.0	0.0	0.0	0.0	0.0	0.0	0.0	0.0	0.0	0.0	0.0	0.0	Bacteria; __Firmicutes; __Clostridia; __Clostridiales; __Lachnospiraceae; __uncultured; __uncultured_bacterium
EU456075	0.0	0.0	0.0	1.0	0.0	0.0	0.0	0.0	0.0	0.0	2.0	0.0	0.0	0.0	0.0	0.0	0.0	0.0	1.0	0.0	0.0	0.0	0.0	0.0	0.0	0.0	1.0	0.0	1.0	0.0	0.0	0.0	0.0	0.0	0.0	0.0	Bacteria; __Firmicutes; __Clostridia; __Clostridiales; __Lachnospiraceae; __uncultured; __uncultured_bacterium
EU504237	0.0	0.0	0.0	0.0	1.0	0.0	0.0	0.0	0.0	0.0	0.0	0.0	0.0	0.0	0.0	0.0	0.0	0.0	0.0	0.0	0.0	0.0	0.0	0.0	0.0	0.0	0.0	0.0	0.0	0.0	0.0	0.0	0.0	0.0	0.0	0.0	Bacteria; __Firmicutes; __Clostridia; __Clostridiales; __Lachnospiraceae; __uncultured; __uncultured_bacterium
EF099150	0.0	0.0	0.0	0.0	0.0	0.0	0.0	0.0	0.0	0.0	0.0	0.0	0.0	0.0	0.0	1.0	0.0	0.0	0.0	0.0	0.0	0.0	0.0	0.0	0.0	0.0	0.0	0.0	0.0	0.0	0.0	0.0	0.0	0.0	0.0	0.0	Bacteria; __Bacteroidetes; __Bacteroidia; __Bacteroidales; __S24-7; __uncultured_bacterium
EF097909	0.0	0.0	0.0	0.0	0.0	0.0	0.0	0.0	0.0	0.0	0.0	0.0	0.0	0.0	0.0	0.0	0.0	0.0	0.0	0.0	0.0	0.0	0.0	0.0	0.0	0.0	0.0	0.0	0.0	0.0	0.0	1.0	0.0	0.0	0.0	0.0	Bacteria; __Firmicutes; __Clostridia; __Clostridiales; __uncultured; __uncultured_bacterium
EF099157	0.0	0.0	0.0	0.0	0.0	0.0	0.0	1.0	0.0	0.0	0.0	0.0	0.0	0.0	0.0	0.0	0.0	0.0	0.0	0.0	0.0	0.0	0.0	0.0	0.0	0.0	0.0	0.0	0.0	0.0	0.0	0.0	0.0	0.0	0.0	0.0	Bacteria; __Firmicutes; __Clostridia; __Clostridiales; __Lachnospiraceae; __uncultured; __uncultured_bacterium
EU511192	0.0	0.0	0.0	0.0	0.0	0.0	1.0	0.0	0.0	0.0	0.0	0.0	0.0	0.0	0.0	0.0	0.0	0.0	0.0	0.0	0.0	0.0	0.0	0.0	0.0	0.0	0.0	0.0	0.0	0.0	0.0	0.0	0.0	0.0	0.0	0.0	Bacteria; __Firmicutes; __Clostridia; __Clostridiales; __Lachnospiraceae; __Roseburia; __uncultured_bacterium
EF099336	1.0	1.0	1.0	2.0	2.0	0.0	1.0	2.0	9.0	2.0	0.0	0.0	1.0	1.0	0.0	2.0	2.0	0.0	6.0	2.0	0.0	0.0	0.0	0.0	1.0	2.0	0.0	1.0	2.0	0.0	1.0	3.0	1.0	0.0	0.0	0.0	Bacteria; __Firmicutes; __Clostridia; __Clostridiales; __Lachnospiraceae; __uncultured; __uncultured_bacterium
EU511750	2.0	3.0	0.0	6.0	3.0	0.0	4.0	1.0	3.0	2.0	0.0	3.0	0.0	0.0	1.0	2.0	0.0	3.0	3.0	2.0	0.0	2.0	3.0	1.0	2.0	0.0	0.0	2.0	4.0	3.0	0.0	1.0	1.0	1.0	2.0	0.0	Bacteria; __Firmicutes; __Clostridia; __Clostridiales; __Lachnospiraceae; __uncultured; __uncultured_bacterium
DQ015558	0.0	0.0	1.0	3.0	0.0	0.0	1.0	0.0	1.0	1.0	0.0	0.0	0.0	1.0	0.0	0.0	0.0	0.0	1.0	1.0	0.0	1.0	0.0	0.0	0.0	0.0	3.0	0.0	0.0	0.0	1.0	1.0	0.0	0.0	0.0	0.0	Bacteria; __Firmicutes; __Clostridia; __Clostridiales; __Lachnospiraceae; __uncultured; __uncultured_bacterium
EU508680	0.0	0.0	0.0	0.0	0.0	0.0	0.0	0.0	0.0	1.0	0.0	0.0	0.0	0.0	0.0	0.0	0.0	0.0	0.0	0.0	0.0	0.0	0.0	0.0	0.0	0.0	0.0	0.0	0.0	0.0	0.0	0.0	1.0	0.0	0.0	0.0	Bacteria; __Firmicutes; __Clostridia; __Clostridiales; __Ruminococcaceae; __uncultured; __uncultured_bacterium
AY992869	3.0	4.0	0.0	1.0	0.0	1.0	4.0	2.0	1.0	0.0	0.0	1.0	0.0	1.0	1.0	3.0	0.0	3.0	4.0	3.0	2.0	2.0	1.0	1.0	2.0	1.0	1.0	3.0	2.0	0.0	2.0	1.0	0.0	1.0	2.0	0.0	Bacteria; __Firmicutes; __Clostridia; __Clostridiales; __Ruminococcaceae; __uncultured; __uncultured_bacterium
JQ084300	3.0	1.0	1.0	3.0	5.0	0.0	6.0	4.0	2.0	3.0	3.0	2.0	0.0	7.0	3.0	12.0	2.0	6.0	4.0	5.0	1.0	0.0	5.0	3.0	0.0	1.0	2.0	6.0	2.0	3.0	3.0	2.0	4.0	1.0	5.0	0.0	Bacteria; __Firmicutes; __Clostridia; __Clostridiales; __uncultured; __uncultured_bacterium
EF096238	0.0	0.0	0.0	0.0	0.0	0.0	0.0	0.0	1.0	0.0	0.0	0.0	0.0	1.0	0.0	1.0	0.0	0.0	0.0	0.0	0.0	0.0	0.0	0.0	0.0	0.0	0.0	1.0	0.0	0.0	1.0	0.0	0.0	0.0	0.0	0.0	Bacteria; __Bacteroidetes; __Bacteroidia; __Bacteroidales; __S24-7; __uncultured_bacterium
EF098608	0.0	7.0	1.0	4.0	0.0	0.0	2.0	0.0	1.0	2.0	0.0	0.0	3.0	1.0	4.0	2.0	2.0	0.0	1.0	1.0	2.0	0.0	0.0	4.0	2.0	1.0	1.0	0.0	1.0	4.0	1.0	6.0	1.0	1.0	2.0	0.0	Bacteria; __Bacteroidetes; __Bacteroidia; __Bacteroidales; __S24-7; __uncultured_bacterium
EF100107	0.0	0.0	0.0	0.0	0.0	0.0	0.0	1.0	0.0	1.0	0.0	0.0	0.0	0.0	1.0	0.0	0.0	0.0	0.0	0.0	0.0	0.0	0.0	0.0	0.0	1.0	0.0	0.0	1.0	0.0	0.0	0.0	0.0	0.0	0.0	0.0	Bacteria; __Bacteroidetes; __Bacteroidia; __Bacteroidales; __S24-7; __uncultured_bacterium
EF098605	6.0	8.0	7.0	4.0	9.0	3.0	8.0	9.0	4.0	5.0	4.0	3.0	5.0	5.0	2.0	12.0	3.0	2.0	7.0	5.0	3.0	8.0	4.0	5.0	2.0	2.0	3.0	2.0	6.0	8.0	4.0	2.0	2.0	2.0	5.0	0.0	Bacteria; __Firmicutes; __Clostridia; __Clostridiales; __Lachnospiraceae; __uncultured; __uncultured_bacterium
EF098602	0.0	0.0	0.0	0.0	0.0	1.0	0.0	1.0	0.0	0.0	0.0	0.0	0.0	0.0	0.0	0.0	0.0	0.0	0.0	0.0	0.0	0.0	0.0	0.0	0.0	1.0	0.0	0.0	0.0	0.0	0.0	0.0	0.0	0.0	1.0	0.0	Bacteria; __Firmicutes; __Clostridia; __Clostridiales; __Lachnospiraceae; __uncultured; __uncultured_bacterium
EF098601	0.0	0.0	0.0	0.0	1.0	0.0	0.0	1.0	0.0	0.0	0.0	0.0	0.0	0.0	0.0	0.0	0.0	0.0	0.0	0.0	0.0	1.0	0.0	0.0	0.0	0.0	0.0	0.0	0.0	2.0	0.0	0.0	0.0	0.0	1.0	0.0	Bacteria; __Firmicutes; __Clostridia; __Clostridiales; __Lachnospiraceae; __uncultured; __uncultured_bacterium
AM237881	0.0	0.0	0.0	0.0	0.0	0.0	0.0	0.0	0.0	0.0	0.0	0.0	0.0	1.0	0.0	0.0	0.0	0.0	0.0	0.0	0.0	0.0	0.0	0.0	0.0	0.0	0.0	0.0	0.0	0.0	0.0	0.0	0.0	0.0	0.0	0.0	Bacteria; __Firmicutes; __Clostridia; __Clostridiales; __Lachnospiraceae; __uncultured; __uncultured_bacterium
EU504301	0.0	0.0	0.0	0.0	0.0	0.0	0.0	0.0	0.0	0.0	0.0	0.0	0.0	0.0	0.0	0.0	0.0	0.0	0.0	0.0	0.0	0.0	0.0	0.0	0.0	0.0	1.0	0.0	0.0	1.0	0.0	1.0	0.0	0.0	0.0	0.0	Bacteria; __Firmicutes; __Clostridia; __Clostridiales; __Ruminococcaceae; __uncultured; __uncultured_bacterium
EU510579	1.0	3.0	0.0	0.0	0.0	0.0	2.0	0.0	1.0	0.0	1.0	1.0	1.0	3.0	1.0	3.0	0.0	0.0	3.0	2.0	0.0	0.0	0.0	4.0	1.0	1.0	0.0	0.0	0.0	0.0	2.0	1.0	0.0	1.0	0.0	0.0	Bacteria; __Firmicutes; __Clostridia; __Clostridiales; __Lachnospiraceae; __uncultured; __uncultured_bacterium
EU510399	0.0	0.0	0.0	0.0	0.0	0.0	0.0	1.0	0.0	0.0	0.0	0.0	0.0	0.0	0.0	0.0	0.0	0.0	0.0	0.0	0.0	0.0	0.0	0.0	0.0	0.0	0.0	0.0	0.0	0.0	0.0	0.0	0.0	0.0	0.0	0.0	Bacteria; __Firmicutes; __Clostridia; __Clostridiales; __Lachnospiraceae; __uncultured; __uncultured_bacterium
DQ815747	0.0	1.0	1.0	0.0	0.0	0.0	0.0	1.0	0.0	0.0	0.0	0.0	0.0	1.0	0.0	2.0	0.0	0.0	0.0	0.0	0.0	0.0	0.0	0.0	0.0	0.0	0.0	0.0	0.0	0.0	0.0	0.0	0.0	0.0	0.0	0.0	Bacteria; __Firmicutes; __Clostridia; __Clostridiales; __Lachnospiraceae; __uncultured; __uncultured_bacterium
EU510394	0.0	0.0	0.0	0.0	0.0	0.0	0.0	1.0	3.0	1.0	0.0	0.0	1.0	1.0	0.0	0.0	0.0	0.0	0.0	0.0	1.0	0.0	0.0	0.0	0.0	0.0	0.0	0.0	0.0	0.0	0.0	0.0	0.0	0.0	0.0	0.0	Bacteria; __Firmicutes; __Clostridia; __Clostridiales; __Ruminococcaceae; __Ruminococcus; __uncultured_bacterium
EU510395	60.0	81.0	47.0	100.0	62.0	21.0	60.0	84.0	56.0	44.0	37.0	17.0	45.0	42.0	54.0	64.0	20.0	41.0	59.0	54.0	26.0	68.0	68.0	43.0	52.0	43.0	21.0	48.0	85.0	61.0	55.0	46.0	65.0	26.0	54.0	0.0	Bacteria; __Firmicutes; __Clostridia; __Clostridiales; __Lachnospiraceae; __uncultured; __uncultured_bacterium
DQ015021	0.0	0.0	0.0	0.0	0.0	0.0	0.0	0.0	1.0	0.0	0.0	0.0	0.0	0.0	0.0	0.0	0.0	0.0	1.0	0.0	0.0	0.0	0.0	0.0	0.0	0.0	0.0	1.0	0.0	0.0	0.0	0.0	0.0	0.0	0.0	0.0	Bacteria; __Bacteroidetes; __Bacteroidia; __Bacteroidales; __S24-7; __uncultured_bacterium
AY990823	0.0	0.0	0.0	0.0	0.0	0.0	1.0	0.0	0.0	0.0	0.0	0.0	0.0	0.0	0.0	1.0	0.0	0.0	0.0	0.0	0.0	0.0	0.0	0.0	0.0	0.0	0.0	0.0	0.0	0.0	0.0	0.0	0.0	0.0	0.0	0.0	Bacteria; __Firmicutes; __Clostridia; __Clostridiales; __Ruminococcaceae; __Incertae_Sedis; __uncultured_bacterium
EU453138	0.0	0.0	0.0	0.0	0.0	0.0	0.0	0.0	1.0	0.0	0.0	0.0	0.0	0.0	0.0	0.0	0.0	0.0	0.0	0.0	0.0	0.0	0.0	0.0	0.0	0.0	0.0	0.0	0.0	0.0	0.0	0.0	0.0	0.0	0.0	0.0	Bacteria; __Firmicutes; __Clostridia; __Clostridiales; __Lachnospiraceae; __uncultured; __uncultured_bacterium
DQ793544	0.0	0.0	0.0	0.0	0.0	0.0	0.0	0.0	0.0	0.0	0.0	0.0	0.0	0.0	0.0	0.0	0.0	0.0	0.0	0.0	0.0	0.0	0.0	0.0	0.0	0.0	0.0	0.0	0.0	0.0	0.0	0.0	1.0	0.0	0.0	0.0	Bacteria; __Verrucomicrobia; __Verrucomicrobiae; __Verrucomicrobiales; __Verrucomicrobiaceae; __Akkermansia; __uncultured_bacterium
EU456452	2.0	1.0	0.0	2.0	0.0	1.0	1.0	3.0	0.0	0.0	0.0	0.0	2.0	0.0	1.0	0.0	0.0	1.0	1.0	1.0	0.0	1.0	2.0	0.0	0.0	2.0	0.0	0.0	1.0	2.0	0.0	1.0	1.0	1.0	2.0	0.0	Bacteria; __Firmicutes; __Clostridia; __Clostridiales; __Lachnospiraceae; __Roseburia; __uncultured_bacterium
EU504044	0.0	2.0	0.0	0.0	1.0	1.0	0.0	4.0	3.0	1.0	0.0	1.0	8.0	1.0	6.0	3.0	1.0	0.0	0.0	2.0	3.0	5.0	0.0	5.0	2.0	1.0	0.0	1.0	1.0	2.0	3.0	8.0	1.0	1.0	0.0	0.0	Bacteria; __Firmicutes; __Clostridia; __Clostridiales; __Lachnospiraceae; __uncultured; __uncultured_bacterium
EU455984	9.0	15.0	9.0	20.0	18.0	8.0	14.0	26.0	8.0	13.0	11.0	0.0	13.0	15.0	13.0	16.0	4.0	3.0	9.0	5.0	5.0	11.0	4.0	14.0	8.0	13.0	7.0	8.0	12.0	17.0	9.0	11.0	13.0	10.0	12.0	0.0	Bacteria; __Bacteroidetes; __Bacteroidia; __Bacteroidales; __S24-7; __uncultured_bacterium
EU505540	1.0	0.0	0.0	1.0	0.0	0.0	0.0	0.0	0.0	0.0	0.0	0.0	0.0	0.0	0.0	0.0	0.0	0.0	0.0	1.0	0.0	0.0	1.0	1.0	0.0	0.0	1.0	1.0	0.0	0.0	1.0	0.0	0.0	3.0	0.0	0.0	Bacteria; __Firmicutes; __Clostridia; __Clostridiales; __Lachnospiraceae; __uncultured; __uncultured_bacterium
AF371808	0.0	1.0	0.0	0.0	0.0	0.0	0.0	0.0	0.0	0.0	0.0	0.0	0.0	0.0	0.0	0.0	0.0	0.0	0.0	0.0	0.0	0.0	0.0	0.0	0.0	0.0	0.0	0.0	0.0	0.0	0.0	0.0	0.0	0.0	0.0	0.0	Bacteria; __Firmicutes; __Clostridia; __Clostridiales; __Ruminococcaceae; __uncultured; __uncultured_bacterium
EU457589	0.0	0.0	1.0	1.0	0.0	0.0	0.0	0.0	1.0	0.0	0.0	0.0	0.0	0.0	0.0	1.0	0.0	0.0	0.0	0.0	0.0	0.0	0.0	0.0	1.0	0.0	0.0	0.0	0.0	0.0	0.0	0.0	0.0	0.0	0.0	0.0	Bacteria; __Firmicutes; __Clostridia; __Clostridiales; __Lachnospiraceae; __uncultured; __uncultured_bacterium
EU510022	15.0	39.0	13.0	23.0	16.0	9.0	14.0	29.0	12.0	18.0	6.0	9.0	28.0	13.0	26.0	24.0	8.0	10.0	14.0	9.0	15.0	15.0	14.0	26.0	7.0	24.0	18.0	9.0	16.0	18.0	16.0	18.0	15.0	5.0	12.0	0.0	Bacteria; __Firmicutes; __Clostridia; __Clostridiales; __Lachnospiraceae; __uncultured; __uncultured_bacterium
EU775538	0.0	9.0	0.0	8.0	3.0	11.0	0.0	2.0	0.0	1.0	5.0	0.0	15.0	2.0	3.0	9.0	1.0	2.0	4.0	0.0	5.0	4.0	4.0	7.0	0.0	7.0	5.0	0.0	4.0	11.0	17.0	12.0	0.0	3.0	0.0	0.0	Bacteria; __Firmicutes; __Clostridia; __Clostridiales; __Ruminococcaceae; __Oscillibacter; __uncultured_bacterium
EU474347	0.0	0.0	0.0	1.0	0.0	0.0	3.0	1.0	1.0	0.0	0.0	0.0	0.0	0.0	0.0	0.0	0.0	0.0	0.0	0.0	0.0	0.0	0.0	0.0	0.0	0.0	0.0	0.0	0.0	0.0	2.0	2.0	1.0	1.0	0.0	0.0	Bacteria; __Firmicutes; __Clostridia; __Clostridiales; __Lachnospiraceae; __uncultured; __uncultured_bacterium
EU456527	0.0	0.0	0.0	1.0	0.0	0.0	0.0	0.0	0.0	0.0	0.0	0.0	0.0	0.0	0.0	0.0	0.0	0.0	0.0	0.0	0.0	0.0	0.0	0.0	0.0	0.0	0.0	0.0	0.0	0.0	0.0	0.0	0.0	0.0	0.0	0.0	Bacteria; __Candidate_division_TM7; __uncultured_bacterium
EU474348	2.0	2.0	0.0	1.0	0.0	0.0	0.0	0.0	2.0	1.0	0.0	0.0	0.0	2.0	0.0	1.0	0.0	0.0	0.0	1.0	0.0	0.0	3.0	0.0	0.0	0.0	0.0	0.0	3.0	0.0	0.0	0.0	2.0	0.0	0.0	0.0	Bacteria; __Firmicutes; __Clostridia; __Clostridiales; __Lachnospiraceae; __uncultured; __uncultured_bacterium
EU457481	0.0	7.0	0.0	0.0	0.0	0.0	0.0	3.0	0.0	1.0	1.0	0.0	1.0	0.0	0.0	1.0	0.0	0.0	0.0	1.0	0.0	0.0	1.0	0.0	0.0	0.0	0.0	0.0	0.0	0.0	0.0	3.0	0.0	1.0	2.0	0.0	Bacteria; __Firmicutes; __Clostridia; __Clostridiales; __Lachnospiraceae; __uncultured; __uncultured_bacterium
EU457038	0.0	0.0	0.0	0.0	0.0	0.0	0.0	0.0	0.0	0.0	0.0	0.0	1.0	0.0	0.0	0.0	0.0	0.0	0.0	0.0	0.0	0.0	0.0	0.0	0.0	0.0	0.0	0.0	0.0	0.0	0.0	0.0	0.0	0.0	0.0	0.0	Bacteria; __Firmicutes; __Clostridia; __Clostridiales; __Family_XIII_Incertae_Sedis; __uncultured; __uncultured_bacterium
EU510151	0.0	0.0	0.0	0.0	0.0	0.0	0.0	0.0	0.0	0.0	0.0	0.0	0.0	0.0	0.0	0.0	0.0	0.0	0.0	0.0	0.0	0.0	0.0	0.0	0.0	0.0	0.0	0.0	1.0	0.0	0.0	0.0	0.0	0.0	0.0	0.0	Bacteria; __Firmicutes; __Clostridia; __Clostridiales; __Lachnospiraceae; __uncultured; __uncultured_bacterium
EF097343	0.0	1.0	0.0	0.0	0.0	0.0	0.0	0.0	2.0	2.0	0.0	0.0	0.0	0.0	0.0	0.0	0.0	0.0	0.0	0.0	1.0	0.0	0.0	0.0	0.0	1.0	0.0	0.0	0.0	0.0	0.0	0.0	0.0	0.0	0.0	0.0	Bacteria; __Firmicutes; __Clostridia; __Clostridiales; __Lachnospiraceae; __Incertae_Sedis; __uncultured_bacterium
EF097344	1.0	3.0	1.0	4.0	1.0	1.0	1.0	1.0	4.0	0.0	0.0	1.0	2.0	0.0	1.0	4.0	1.0	0.0	1.0	3.0	0.0	0.0	0.0	2.0	1.0	3.0	0.0	3.0	1.0	0.0	1.0	1.0	1.0	2.0	3.0	0.0	Bacteria; __Bacteroidetes; __Bacteroidia; __Bacteroidales; __S24-7; __uncultured_bacterium
EF097349	0.0	1.0	0.0	1.0	1.0	0.0	0.0	1.0	0.0	0.0	0.0	0.0	1.0	0.0	1.0	3.0	0.0	0.0	1.0	0.0	0.0	0.0	0.0	0.0	0.0	1.0	0.0	0.0	0.0	0.0	2.0	0.0	1.0	0.0	1.0	0.0	Bacteria; __Firmicutes; __Clostridia; __Clostridiales; __Lachnospiraceae; __uncultured; __uncultured_bacterium
EU453349	0.0	0.0	0.0	0.0	0.0	0.0	0.0	0.0	0.0	0.0	0.0	0.0	0.0	0.0	0.0	0.0	0.0	0.0	0.0	0.0	0.0	0.0	0.0	1.0	0.0	0.0	0.0	0.0	0.0	0.0	0.0	0.0	0.0	0.0	0.0	0.0	Bacteria; __Firmicutes; __Clostridia; __Clostridiales; __Lachnospiraceae; __uncultured; __uncultured_bacterium
AY992283	0.0	0.0	0.0	1.0	0.0	0.0	1.0	0.0	1.0	0.0	1.0	0.0	1.0	1.0	0.0	1.0	0.0	0.0	1.0	0.0	0.0	0.0	1.0	0.0	0.0	2.0	0.0	0.0	0.0	0.0	0.0	0.0	0.0	0.0	1.0	0.0	Bacteria; __Firmicutes; __Clostridia; __Clostridiales; __Family_XIII_Incertae_Sedis; __Incertae_Sedis; __uncultured_bacterium
EU505154	0.0	0.0	0.0	1.0	0.0	0.0	0.0	2.0	3.0	0.0	0.0	0.0	0.0	0.0	1.0	1.0	0.0	0.0	3.0	1.0	2.0	1.0	1.0	0.0	2.0	1.0	1.0	1.0	0.0	0.0	0.0	0.0	0.0	2.0	1.0	0.0	Bacteria; __Bacteroidetes; __Bacteroidia; __Bacteroidales; __S24-7; __uncultured_bacterium
EU505155	2.0	8.0	0.0	2.0	2.0	2.0	2.0	2.0	3.0	0.0	0.0	0.0	0.0	0.0	5.0	1.0	0.0	0.0	2.0	1.0	0.0	0.0	0.0	1.0	1.0	2.0	3.0	0.0	6.0	2.0	4.0	4.0	2.0	2.0	0.0	0.0	Bacteria; __Firmicutes; __Clostridia; __Clostridiales; __Lachnospiraceae; __uncultured; __uncultured_bacterium
EU505157	0.0	0.0	0.0	0.0	0.0	0.0	0.0	0.0	1.0	2.0	1.0	0.0	0.0	3.0	1.0	1.0	0.0	0.0	1.0	0.0	0.0	0.0	0.0	1.0	0.0	0.0	0.0	0.0	0.0	0.0	1.0	1.0	0.0	0.0	0.0	0.0	Bacteria; __Firmicutes; __Clostridia; __Clostridiales; __Ruminococcaceae; __Incertae_Sedis; __uncultured_bacterium
EF602937	0.0	1.0	0.0	6.0	2.0	1.0	1.0	2.0	0.0	1.0	0.0	0.0	2.0	1.0	4.0	0.0	0.0	0.0	4.0	2.0	2.0	0.0	0.0	0.0	0.0	2.0	1.0	0.0	0.0	0.0	1.0	6.0	2.0	1.0	0.0	0.0	Bacteria; __Firmicutes; __Clostridia; __Clostridiales; __Ruminococcaceae; __Incertae_Sedis; __uncultured_bacterium
EU457325	0.0	0.0	0.0	2.0	1.0	0.0	1.0	1.0	0.0	0.0	1.0	0.0	0.0	0.0	0.0	1.0	0.0	0.0	2.0	2.0	0.0	0.0	1.0	0.0	1.0	1.0	0.0	0.0	0.0	0.0	0.0	0.0	0.0	0.0	2.0	0.0	Bacteria; __Firmicutes; __Clostridia; __Clostridiales; __Ruminococcaceae; __Incertae_Sedis; __uncultured_bacterium
FJ369620	0.0	0.0	0.0	0.0	0.0	0.0	0.0	0.0	0.0	0.0	0.0	0.0	0.0	0.0	0.0	0.0	0.0	0.0	0.0	0.0	0.0	0.0	0.0	0.0	1.0	0.0	0.0	0.0	0.0	0.0	0.0	0.0	0.0	0.0	0.0	0.0	Bacteria; __Verrucomicrobia; __Verrucomicrobiae; __Verrucomicrobiales; __Verrucomicrobiaceae; __Akkermansia; __uncultured_bacterium
FJ893809	8.0	7.0	5.0	24.0	7.0	3.0	10.0	6.0	14.0	10.0	5.0	0.0	13.0	3.0	8.0	12.0	4.0	5.0	3.0	16.0	3.0	5.0	7.0	14.0	10.0	7.0	4.0	4.0	14.0	4.0	3.0	8.0	6.0	7.0	7.0	0.0	Bacteria; __Bacteroidetes; __Bacteroidia; __Bacteroidales; __S24-7; __uncultured_bacterium
EU454100	0.0	0.0	0.0	0.0	0.0	0.0	0.0	0.0	0.0	0.0	0.0	0.0	0.0	0.0	0.0	0.0	0.0	0.0	0.0	0.0	0.0	0.0	0.0	0.0	0.0	0.0	0.0	0.0	0.0	0.0	1.0	1.0	0.0	0.0	0.0	0.0	Bacteria; __Firmicutes; __Clostridia; __Clostridiales; __Ruminococcaceae; __uncultured; __uncultured_bacterium
EF098812	0.0	0.0	0.0	0.0	0.0	0.0	0.0	0.0	0.0	0.0	0.0	0.0	0.0	0.0	0.0	0.0	0.0	0.0	0.0	0.0	0.0	0.0	0.0	0.0	0.0	0.0	0.0	2.0	0.0	0.0	0.0	0.0	0.0	0.0	0.0	0.0	Bacteria; __Bacteroidetes; __Bacteroidia; __Bacteroidales; __S24-7; __uncultured_bacterium
EU507360	0.0	0.0	0.0	0.0	0.0	0.0	1.0	0.0	0.0	1.0	0.0	0.0	1.0	0.0	0.0	0.0	1.0	0.0	0.0	0.0	0.0	0.0	0.0	1.0	0.0	1.0	0.0	0.0	0.0	0.0	0.0	0.0	0.0	0.0	1.0	0.0	Bacteria; __Firmicutes; __Bacilli; __Lactobacillales; __Lactobacillaceae; __Lactobacillus; __uncultured_bacterium
EU507365	2.0	8.0	7.0	11.0	12.0	3.0	9.0	10.0	7.0	9.0	2.0	2.0	10.0	6.0	9.0	15.0	5.0	4.0	3.0	3.0	3.0	9.0	7.0	6.0	2.0	4.0	5.0	2.0	5.0	12.0	8.0	3.0	7.0	3.0	10.0	0.0	Bacteria; __Firmicutes; __Clostridia; __Clostridiales; __Ruminococcaceae; __Incertae_Sedis; __uncultured_bacterium
EU451649	0.0	0.0	0.0	0.0	0.0	0.0	0.0	0.0	0.0	0.0	0.0	0.0	1.0	0.0	0.0	0.0	0.0	0.0	0.0	0.0	0.0	0.0	0.0	0.0	0.0	0.0	0.0	0.0	0.0	0.0	0.0	0.0	0.0	1.0	0.0	0.0	Bacteria; __Firmicutes; __Bacilli; __Lactobacillales; __Lactobacillaceae; __Lactobacillus; __uncultured_bacterium
EU509795	0.0	0.0	0.0	1.0	0.0	0.0	0.0	0.0	0.0	0.0	0.0	0.0	0.0	0.0	0.0	0.0	0.0	0.0	0.0	0.0	0.0	0.0	0.0	0.0	0.0	0.0	0.0	0.0	0.0	0.0	0.0	0.0	0.0	0.0	0.0	0.0	Bacteria; __Firmicutes; __Clostridia; __Clostridiales; __Ruminococcaceae; __uncultured; __uncultured_bacterium
EU509792	0.0	0.0	0.0	1.0	0.0	0.0	1.0	0.0	0.0	0.0	0.0	0.0	1.0	0.0	0.0	0.0	0.0	0.0	0.0	0.0	0.0	0.0	0.0	0.0	0.0	0.0	0.0	0.0	0.0	0.0	0.0	0.0	0.0	0.0	0.0	0.0	Bacteria; __Firmicutes; __Clostridia; __Clostridiales; __Ruminococcaceae; __uncultured; __uncultured_bacterium
GQ448104	0.0	0.0	0.0	0.0	0.0	0.0	2.0	0.0	0.0	0.0	0.0	0.0	0.0	0.0	0.0	1.0	0.0	0.0	0.0	0.0	0.0	0.0	0.0	0.0	0.0	0.0	0.0	0.0	0.0	0.0	0.0	0.0	0.0	0.0	0.0	0.0	Bacteria; __Firmicutes; __Clostridia; __Clostridiales; __uncultured; __uncultured_bacterium
EU504554	20.0	442.0	10.0	257.0	138.0	168.0	29.0	242.0	16.0	17.0	71.0	1.0	271.0	64.0	260.0	201.0	31.0	92.0	201.0	13.0	130.0	240.0	20.0	304.0	17.0	281.0	201.0	12.0	208.0	290.0	409.0	320.0	11.0	157.0	18.0	0.0	Bacteria; __Bacteroidetes; __Bacteroidia; __Bacteroidales; __S24-7; __uncultured_bacterium
EU504558	4.0	1.0	2.0	4.0	0.0	1.0	5.0	1.0	5.0	6.0	4.0	1.0	2.0	1.0	0.0	1.0	0.0	2.0	2.0	5.0	1.0	2.0	1.0	2.0	0.0	3.0	1.0	3.0	1.0	3.0	4.0	4.0	5.0	0.0	5.0	0.0	Bacteria; __Bacteroidetes; __Bacteroidia; __Bacteroidales; __S24-7; __uncultured_bacterium
EF099944	0.0	0.0	0.0	0.0	0.0	0.0	0.0	0.0	0.0	0.0	0.0	0.0	0.0	1.0	2.0	0.0	0.0	0.0	1.0	0.0	1.0	0.0	0.0	0.0	0.0	0.0	0.0	0.0	0.0	0.0	0.0	0.0	0.0	0.0	0.0	0.0	Bacteria; __Bacteroidetes; __Bacteroidia; __Bacteroidales; __S24-7; __uncultured_bacterium
EF099945	0.0	0.0	0.0	0.0	0.0	0.0	0.0	0.0	0.0	0.0	0.0	0.0	1.0	0.0	0.0	0.0	0.0	0.0	0.0	0.0	0.0	0.0	0.0	0.0	0.0	0.0	0.0	0.0	0.0	0.0	0.0	0.0	0.0	0.0	0.0	0.0	Bacteria; __Firmicutes; __Clostridia; __Clostridiales; __Ruminococcaceae; __Oscillibacter; __uncultured_bacterium
EU507098	0.0	0.0	0.0	0.0	0.0	0.0	0.0	0.0	0.0	0.0	0.0	0.0	2.0	0.0	0.0	0.0	0.0	0.0	0.0	0.0	0.0	0.0	0.0	0.0	0.0	0.0	0.0	0.0	0.0	0.0	0.0	0.0	0.0	0.0	0.0	0.0	Bacteria; __Firmicutes; __Clostridia; __Clostridiales; __Lachnospiraceae; __uncultured; __uncultured_bacterium
EU454210	0.0	0.0	0.0	0.0	0.0	0.0	0.0	2.0	0.0	0.0	0.0	0.0	0.0	0.0	0.0	0.0	1.0	0.0	0.0	0.0	0.0	0.0	0.0	0.0	0.0	1.0	0.0	0.0	0.0	0.0	0.0	0.0	0.0	0.0	0.0	0.0	Bacteria; __Firmicutes; __Clostridia; __Clostridiales; __Lachnospiraceae; __uncultured; __uncultured_bacterium
EU454211	0.0	0.0	0.0	0.0	0.0	0.0	0.0	0.0	0.0	0.0	0.0	0.0	0.0	0.0	0.0	0.0	0.0	0.0	0.0	0.0	0.0	0.0	0.0	0.0	0.0	0.0	0.0	1.0	0.0	0.0	0.0	0.0	0.0	0.0	0.0	0.0	Bacteria; __Firmicutes; __Clostridia; __Clostridiales; __Lachnospiraceae; __uncultured; __uncultured_bacterium
EF604701	5.0	6.0	2.0	4.0	4.0	2.0	3.0	6.0	8.0	4.0	0.0	1.0	7.0	3.0	3.0	5.0	1.0	4.0	0.0	2.0	5.0	3.0	0.0	8.0	1.0	6.0	1.0	0.0	5.0	1.0	5.0	2.0	2.0	0.0	6.0	0.0	Bacteria; __Firmicutes; __Clostridia; __Clostridiales; __Ruminococcaceae; __uncultured; __uncultured_bacterium
EU454215	0.0	1.0	0.0	0.0	0.0	0.0	0.0	0.0	0.0	0.0	0.0	0.0	1.0	0.0	1.0	1.0	0.0	0.0	0.0	0.0	0.0	1.0	0.0	1.0	0.0	1.0	1.0	0.0	0.0	0.0	0.0	0.0	0.0	0.0	0.0	0.0	Bacteria; __Firmicutes; __Clostridia; __Clostridiales; __Lachnospiraceae; __Coprococcus; __uncultured_bacterium
EF098402	0.0	0.0	0.0	0.0	0.0	0.0	0.0	0.0	0.0	0.0	0.0	0.0	1.0	0.0	0.0	0.0	0.0	0.0	0.0	0.0	0.0	0.0	0.0	0.0	0.0	0.0	0.0	0.0	0.0	0.0	0.0	0.0	0.0	0.0	0.0	0.0	Bacteria; __Firmicutes; __Clostridia; __Clostridiales; __Lachnospiraceae; __uncultured; __uncultured_bacterium
EU503789	1.0	1.0	1.0	0.0	0.0	0.0	1.0	1.0	1.0	0.0	0.0	1.0	0.0	0.0	1.0	6.0	0.0	0.0	1.0	2.0	0.0	0.0	0.0	1.0	0.0	0.0	0.0	1.0	1.0	1.0	3.0	1.0	0.0	0.0	1.0	0.0	Bacteria; __Firmicutes; __Clostridia; __Clostridiales; __Lachnospiraceae; __Incertae_Sedis; __uncultured_bacterium
HM124151	1.0	5.0	0.0	2.0	0.0	1.0	1.0	5.0	0.0	1.0	1.0	0.0	1.0	1.0	1.0	3.0	1.0	5.0	1.0	2.0	0.0	1.0	1.0	3.0	0.0	2.0	1.0	4.0	4.0	2.0	0.0	1.0	2.0	0.0	0.0	0.0	Bacteria; __Firmicutes; __Clostridia; __Clostridiales; __uncultured; __uncultured_bacterium
EU454583	0.0	0.0	0.0	0.0	0.0	0.0	0.0	0.0	0.0	0.0	0.0	0.0	0.0	0.0	0.0	1.0	0.0	0.0	0.0	0.0	0.0	0.0	0.0	0.0	0.0	0.0	0.0	0.0	0.0	0.0	0.0	0.0	0.0	0.0	0.0	0.0	Bacteria; __Bacteroidetes; __Bacteroidia; __Bacteroidales; __S24-7; __uncultured_bacterium
EF096438	0.0	1.0	0.0	0.0	0.0	0.0	0.0	0.0	0.0	1.0	0.0	0.0	0.0	0.0	3.0	0.0	0.0	0.0	3.0	0.0	1.0	0.0	1.0	1.0	0.0	0.0	0.0	0.0	0.0	0.0	1.0	1.0	0.0	0.0	0.0	0.0	Bacteria; __Firmicutes; __Clostridia; __Clostridiales; __Ruminococcaceae; __uncultured; __uncultured_bacterium
EF097127	0.0	0.0	0.0	0.0	0.0	0.0	0.0	0.0	0.0	0.0	0.0	0.0	0.0	0.0	0.0	0.0	0.0	0.0	1.0	1.0	0.0	0.0	0.0	0.0	0.0	0.0	0.0	0.0	0.0	0.0	0.0	0.0	0.0	0.0	0.0	0.0	Bacteria; __Bacteroidetes; __Bacteroidia; __Bacteroidales; __S24-7; __uncultured_bacterium
EF097125	9.0	18.0	11.0	19.0	15.0	3.0	23.0	15.0	18.0	20.0	6.0	9.0	19.0	10.0	8.0	16.0	6.0	14.0	8.0	18.0	7.0	8.0	9.0	19.0	14.0	9.0	10.0	6.0	20.0	14.0	22.0	12.0	20.0	14.0	19.0	0.0	Bacteria; __Bacteroidetes; __Bacteroidia; __Bacteroidales; __S24-7; __uncultured_bacterium
EU506304	0.0	1.0	0.0	0.0	0.0	0.0	0.0	0.0	0.0	0.0	0.0	0.0	0.0	0.0	0.0	0.0	0.0	0.0	0.0	0.0	0.0	0.0	0.0	0.0	0.0	0.0	0.0	0.0	0.0	0.0	0.0	0.0	0.0	0.0	0.0	0.0	Bacteria; __Firmicutes; __Clostridia; __Clostridiales; __Ruminococcaceae; __uncultured; __uncultured_bacterium
HQ740317	0.0	0.0	0.0	0.0	0.0	0.0	0.0	0.0	0.0	0.0	0.0	0.0	0.0	0.0	0.0	0.0	0.0	0.0	0.0	0.0	0.0	0.0	0.0	0.0	0.0	0.0	0.0	0.0	0.0	1.0	0.0	0.0	0.0	0.0	0.0	0.0	Bacteria; __Bacteroidetes; __Bacteroidia; __Bacteroidales; __S24-7; __uncultured_organism
EF097577	1.0	0.0	0.0	1.0	1.0	0.0	0.0	0.0	0.0	0.0	0.0	0.0	1.0	0.0	0.0	0.0	0.0	0.0	0.0	0.0	0.0	0.0	0.0	0.0	0.0	2.0	0.0	0.0	2.0	1.0	0.0	0.0	0.0	0.0	0.0	0.0	Bacteria; __Bacteroidetes; __Bacteroidia; __Bacteroidales; __S24-7; __uncultured_bacterium
EF604835	0.0	0.0	0.0	0.0	0.0	0.0	0.0	0.0	0.0	0.0	0.0	0.0	0.0	0.0	0.0	1.0	0.0	0.0	0.0	0.0	0.0	0.0	0.0	0.0	0.0	0.0	0.0	0.0	0.0	0.0	0.0	0.0	0.0	0.0	0.0	0.0	Bacteria; __Bacteroidetes; __Bacteroidia; __Bacteroidales; __S24-7; __uncultured_bacterium
HM124334	2.0	4.0	1.0	5.0	2.0	1.0	5.0	3.0	4.0	4.0	1.0	1.0	2.0	3.0	2.0	1.0	1.0	2.0	1.0	0.0	4.0	1.0	4.0	0.0	3.0	4.0	1.0	5.0	3.0	1.0	5.0	4.0	4.0	1.0	2.0	0.0	Bacteria; __Bacteroidetes; __Bacteroidia; __Bacteroidales; __S24-7; __uncultured_bacterium
DQ014982	4.0	21.0	6.0	16.0	3.0	9.0	14.0	12.0	7.0	5.0	3.0	2.0	18.0	4.0	17.0	13.0	3.0	1.0	8.0	3.0	6.0	21.0	7.0	24.0	3.0	10.0	16.0	5.0	16.0	10.0	25.0	16.0	5.0	12.0	9.0	0.0	Bacteria; __Firmicutes; __Clostridia; __Clostridiales; __Ruminococcaceae; __uncultured; __uncultured_bacterium
EU454363	0.0	0.0	0.0	0.0	0.0	0.0	0.0	0.0	0.0	0.0	0.0	0.0	0.0	0.0	0.0	1.0	0.0	0.0	0.0	1.0	0.0	0.0	0.0	0.0	0.0	0.0	0.0	0.0	0.0	0.0	0.0	0.0	0.0	0.0	0.0	0.0	Bacteria; __Firmicutes; __Clostridia; __Clostridiales; __Lachnospiraceae; __uncultured; __uncultured_bacterium
AY991941	5.0	5.0	0.0	6.0	6.0	2.0	1.0	2.0	2.0	4.0	1.0	0.0	8.0	3.0	1.0	4.0	0.0	1.0	5.0	5.0	1.0	3.0	7.0	3.0	4.0	3.0	2.0	3.0	2.0	0.0	4.0	2.0	4.0	3.0	1.0	0.0	Bacteria; __Firmicutes; __Clostridia; __Clostridiales; __Lachnospiraceae; __uncultured; __uncultured_bacterium
EF097639	1.0	3.0	2.0	6.0	1.0	0.0	1.0	2.0	0.0	2.0	0.0	0.0	1.0	0.0	3.0	3.0	0.0	1.0	2.0	2.0	1.0	0.0	2.0	1.0	0.0	2.0	1.0	0.0	11.0	4.0	2.0	2.0	0.0	0.0	0.0	0.0	Bacteria; __Firmicutes; __Clostridia; __Clostridiales; __Lachnospiraceae; __uncultured; __uncultured_bacterium
EU454697	0.0	18.0	2.0	23.0	5.0	4.0	1.0	5.0	2.0	1.0	2.0	0.0	6.0	1.0	7.0	5.0	2.0	1.0	8.0	1.0	2.0	5.0	4.0	10.0	1.0	8.0	5.0	0.0	14.0	6.0	16.0	7.0	1.0	4.0	1.0	0.0	Bacteria; __Firmicutes; __Clostridia; __Clostridiales; __Lachnospiraceae; __uncultured; __uncultured_bacterium
EF097633	0.0	3.0	0.0	3.0	2.0	1.0	0.0	1.0	1.0	2.0	0.0	0.0	2.0	0.0	4.0	4.0	2.0	1.0	5.0	1.0	0.0	0.0	0.0	1.0	1.0	0.0	0.0	0.0	0.0	0.0	2.0	0.0	1.0	2.0	3.0	0.0	Bacteria; __Proteobacteria; __Betaproteobacteria; __Burkholderiales; __Alcaligenaceae; __Parasutterella; __uncultured_bacterium
EF097769	0.0	0.0	0.0	0.0	0.0	0.0	0.0	0.0	1.0	0.0	0.0	0.0	0.0	0.0	0.0	0.0	0.0	0.0	0.0	0.0	0.0	0.0	0.0	0.0	0.0	0.0	0.0	0.0	0.0	0.0	0.0	0.0	0.0	0.0	0.0	0.0	Bacteria; __Firmicutes; __Clostridia; __Clostridiales; __Lachnospiraceae; __uncultured; __uncultured_bacterium
EU505204	3.0	23.0	10.0	36.0	10.0	6.0	22.0	32.0	5.0	10.0	13.0	6.0	30.0	19.0	23.0	26.0	8.0	9.0	10.0	11.0	8.0	18.0	15.0	26.0	11.0	17.0	12.0	9.0	41.0	20.0	30.0	30.0	11.0	22.0	18.0	0.0	Bacteria; __Bacteroidetes; __Bacteroidia; __Bacteroidales; __S24-7; __uncultured_bacterium
EU455188	2.0	5.0	1.0	8.0	3.0	1.0	5.0	11.0	1.0	2.0	3.0	2.0	9.0	1.0	5.0	7.0	3.0	2.0	5.0	1.0	3.0	10.0	0.0	7.0	1.0	4.0	3.0	2.0	5.0	8.0	5.0	6.0	0.0	3.0	2.0	0.0	Bacteria; __Firmicutes; __Clostridia; __Clostridiales; __Lachnospiraceae; __Coprococcus; __uncultured_bacterium
EU510702	0.0	0.0	0.0	0.0	0.0	0.0	0.0	0.0	0.0	0.0	0.0	0.0	0.0	0.0	0.0	0.0	0.0	0.0	0.0	0.0	0.0	0.0	0.0	0.0	1.0	0.0	0.0	0.0	0.0	0.0	0.0	0.0	0.0	0.0	0.0	0.0	Bacteria; __Bacteroidetes; __Bacteroidia; __Bacteroidales; __S24-7; __uncultured_bacterium
EU508839	0.0	0.0	0.0	0.0	0.0	0.0	0.0	0.0	0.0	0.0	0.0	0.0	0.0	0.0	1.0	0.0	0.0	0.0	0.0	0.0	0.0	0.0	1.0	0.0	0.0	0.0	0.0	0.0	0.0	0.0	0.0	0.0	0.0	0.0	0.0	0.0	Bacteria; __Firmicutes; __Bacilli; __Lactobacillales; __Lactobacillaceae; __Lactobacillus; __uncultured_bacterium
EF098545	0.0	2.0	0.0	1.0	0.0	1.0	0.0	2.0	1.0	1.0	1.0	1.0	5.0	0.0	0.0	0.0	0.0	0.0	3.0	1.0	0.0	0.0	0.0	2.0	0.0	1.0	0.0	0.0	0.0	1.0	0.0	2.0	2.0	0.0	1.0	0.0	Bacteria; __Firmicutes; __Clostridia; __Clostridiales; __Ruminococcaceae; __Oscillibacter; __uncultured_bacterium
EU455763	0.0	0.0	0.0	0.0	0.0	0.0	0.0	0.0	0.0	0.0	0.0	0.0	0.0	0.0	0.0	0.0	0.0	0.0	0.0	0.0	0.0	0.0	0.0	0.0	0.0	0.0	0.0	0.0	0.0	0.0	0.0	0.0	0.0	1.0	0.0	0.0	Bacteria; __Firmicutes; __Clostridia; __Clostridiales; __Lachnospiraceae; __uncultured; __uncultured_bacterium
EF099831	11.0	19.0	9.0	27.0	15.0	14.0	22.0	19.0	24.0	31.0	8.0	4.0	19.0	12.0	9.0	30.0	5.0	11.0	21.0	23.0	11.0	8.0	18.0	12.0	14.0	11.0	3.0	17.0	17.0	9.0	12.0	9.0	22.0	14.0	32.0	0.0	Bacteria; __Bacteroidetes; __Bacteroidia; __Bacteroidales; __S24-7; __uncultured_bacterium
EU506920	2.0	2.0	2.0	1.0	0.0	0.0	0.0	0.0	0.0	0.0	1.0	1.0	1.0	1.0	0.0	0.0	1.0	1.0	2.0	1.0	1.0	0.0	0.0	0.0	0.0	1.0	3.0	1.0	1.0	0.0	1.0	2.0	0.0	0.0	0.0	0.0	Bacteria; __Firmicutes; __Clostridia; __Clostridiales; __Ruminococcaceae; __uncultured; __uncultured_bacterium
EF097757	7.0	424.0	4.0	186.0	121.0	132.0	9.0	202.0	13.0	4.0	55.0	1.0	254.0	85.0	266.0	149.0	21.0	59.0	140.0	9.0	158.0	178.0	1.0	230.0	1.0	193.0	175.0	3.0	166.0	298.0	289.0	311.0	9.0	151.0	10.0	0.0	Bacteria; __Bacteroidetes; __Bacteroidia; __Bacteroidales; __S24-7; __uncultured_bacterium
EU454966	89.0	27.0	83.0	147.0	86.0	5.0	117.0	68.0	125.0	106.0	33.0	27.0	33.0	46.0	15.0	103.0	26.0	49.0	78.0	102.0	9.0	30.0	107.0	31.0	78.0	16.0	15.0	95.0	84.0	23.0	27.0	17.0	126.0	5.0	77.0	0.0	Bacteria; __Firmicutes; __Clostridia; __Clostridiales; __Lachnospiraceae; __uncultured; __uncultured_bacterium
EF096658	0.0	2.0	1.0	0.0	0.0	0.0	0.0	2.0	0.0	0.0	1.0	0.0	1.0	1.0	1.0	0.0	0.0	0.0	1.0	1.0	0.0	0.0	0.0	0.0	0.0	0.0	0.0	0.0	0.0	1.0	0.0	1.0	0.0	1.0	0.0	0.0	Bacteria; __Firmicutes; __Clostridia; __Clostridiales; __Lachnospiraceae; __uncultured; __uncultured_bacterium
EF096138	0.0	0.0	0.0	1.0	0.0	0.0	0.0	0.0	0.0	0.0	0.0	0.0	0.0	0.0	2.0	0.0	0.0	0.0	0.0	0.0	0.0	0.0	0.0	0.0	0.0	0.0	0.0	0.0	0.0	2.0	0.0	0.0	1.0	0.0	0.0	0.0	Bacteria; __Bacteroidetes; __Bacteroidia; __Bacteroidales; __Rikenellaceae; __Alistipes; __uncultured_bacterium
EU511969	0.0	0.0	0.0	1.0	0.0	0.0	0.0	0.0	0.0	0.0	0.0	0.0	0.0	0.0	0.0	0.0	0.0	0.0	0.0	0.0	0.0	0.0	0.0	0.0	0.0	0.0	0.0	0.0	0.0	0.0	0.0	0.0	0.0	0.0	0.0	0.0	Bacteria; __Firmicutes; __Clostridia; __Clostridiales; __Lachnospiraceae; __uncultured; __uncultured_bacterium
EF096651	11.0	21.0	10.0	21.0	8.0	12.0	17.0	21.0	14.0	21.0	5.0	2.0	18.0	9.0	11.0	13.0	5.0	9.0	17.0	7.0	10.0	17.0	16.0	13.0	18.0	12.0	13.0	15.0	13.0	9.0	15.0	24.0	15.0	11.0	20.0	0.0	Bacteria; __Bacteroidetes; __Bacteroidia; __Bacteroidales; __S24-7; __uncultured_bacterium
EU506611	0.0	1.0	0.0	0.0	0.0	0.0	0.0	0.0	0.0	0.0	0.0	0.0	0.0	0.0	0.0	0.0	0.0	0.0	0.0	0.0	0.0	0.0	0.0	0.0	0.0	1.0	0.0	0.0	0.0	0.0	0.0	0.0	0.0	0.0	0.0	0.0	Bacteria; __Firmicutes; __Clostridia; __Clostridiales; __Lachnospiraceae; __uncultured; __uncultured_bacterium
AY991808	0.0	0.0	2.0	1.0	0.0	0.0	0.0	0.0	0.0	0.0	0.0	0.0	0.0	0.0	0.0	1.0	0.0	0.0	0.0	1.0	0.0	1.0	0.0	0.0	0.0	0.0	0.0	0.0	0.0	0.0	0.0	0.0	0.0	0.0	0.0	0.0	Bacteria; __Firmicutes; __Clostridia; __Clostridiales; __Ruminococcaceae; __uncultured; __uncultured_bacterium
EF098945	0.0	0.0	0.0	1.0	0.0	0.0	0.0	0.0	0.0	0.0	0.0	0.0	0.0	0.0	0.0	0.0	0.0	0.0	0.0	1.0	0.0	0.0	0.0	0.0	0.0	0.0	0.0	0.0	0.0	0.0	0.0	0.0	0.0	0.0	0.0	0.0	Bacteria; __Firmicutes; __Clostridia; __Clostridiales; __Lachnospiraceae; __uncultured; __uncultured_bacterium
EF098944	0.0	0.0	0.0	0.0	0.0	0.0	0.0	0.0	0.0	0.0	0.0	0.0	0.0	0.0	0.0	0.0	0.0	0.0	0.0	0.0	0.0	0.0	0.0	0.0	0.0	0.0	0.0	0.0	0.0	1.0	0.0	0.0	0.0	0.0	0.0	0.0	Bacteria; __Firmicutes; __Clostridia; __Clostridiales; __Ruminococcaceae; __Anaerotruncus; __uncultured_bacterium
EF099495	0.0	0.0	0.0	0.0	0.0	0.0	0.0	0.0	0.0	0.0	0.0	0.0	0.0	0.0	1.0	0.0	0.0	0.0	0.0	0.0	0.0	0.0	0.0	0.0	0.0	0.0	0.0	0.0	0.0	0.0	1.0	0.0	0.0	0.0	0.0	0.0	Bacteria; __Firmicutes; __Clostridia; __Clostridiales; __Lachnospiraceae; __uncultured; __uncultured_bacterium
EU456665	0.0	0.0	0.0	0.0	0.0	0.0	0.0	0.0	0.0	0.0	0.0	0.0	0.0	0.0	0.0	1.0	0.0	0.0	0.0	0.0	0.0	0.0	0.0	0.0	1.0	0.0	0.0	0.0	0.0	0.0	0.0	0.0	0.0	0.0	0.0	0.0	Bacteria; __Firmicutes; __Clostridia; __Clostridiales; __Lachnospiraceae; __uncultured; __uncultured_bacterium
EU456840	0.0	0.0	0.0	0.0	0.0	0.0	0.0	0.0	1.0	0.0	0.0	0.0	0.0	0.0	0.0	0.0	0.0	0.0	0.0	0.0	0.0	0.0	0.0	0.0	0.0	0.0	0.0	0.0	0.0	0.0	0.0	0.0	0.0	0.0	0.0	0.0	Bacteria; __Firmicutes; __Clostridia; __Clostridiales; __Lachnospiraceae; __uncultured; __uncultured_bacterium
EU453831	0.0	0.0	0.0	1.0	0.0	0.0	0.0	0.0	0.0	0.0	0.0	0.0	0.0	0.0	1.0	1.0	0.0	2.0	0.0	0.0	0.0	0.0	3.0	1.0	2.0	1.0	0.0	0.0	1.0	1.0	1.0	0.0	1.0	0.0	2.0	0.0	Bacteria; __Bacteroidetes; __Bacteroidia; __Bacteroidales; __S24-7; __uncultured_bacterium
AY995251	1.0	3.0	2.0	8.0	0.0	3.0	2.0	1.0	5.0	2.0	3.0	0.0	13.0	2.0	5.0	8.0	3.0	3.0	6.0	1.0	2.0	2.0	0.0	6.0	2.0	6.0	3.0	3.0	1.0	4.0	5.0	2.0	3.0	2.0	6.0	0.0	Bacteria; __Firmicutes; __Bacilli; __Lactobacillales; __Lactobacillaceae; __Lactobacillus; __uncultured_Lactobacillus_sp.
EF098728	1.0	0.0	0.0	0.0	0.0	0.0	0.0	1.0	0.0	0.0	0.0	0.0	0.0	0.0	0.0	0.0	0.0	0.0	4.0	0.0	0.0	0.0	0.0	0.0	0.0	0.0	0.0	0.0	0.0	0.0	0.0	0.0	0.0	0.0	3.0	0.0	Bacteria; __Firmicutes; __Clostridia; __Clostridiales; __Lachnospiraceae; __uncultured; __uncultured_bacterium
EU511986	0.0	0.0	0.0	0.0	1.0	0.0	0.0	0.0	0.0	0.0	0.0	0.0	0.0	0.0	0.0	0.0	0.0	0.0	0.0	0.0	1.0	0.0	0.0	0.0	0.0	0.0	0.0	1.0	1.0	0.0	0.0	0.0	0.0	0.0	0.0	0.0	Bacteria; __Firmicutes; __Clostridia; __Clostridiales; __Lachnospiraceae; __Marvinbryantia; __uncultured_bacterium
EU511884	3.0	10.0	3.0	6.0	6.0	2.0	12.0	18.0	18.0	14.0	5.0	0.0	12.0	0.0	3.0	11.0	1.0	0.0	16.0	4.0	1.0	8.0	1.0	4.0	4.0	7.0	4.0	3.0	12.0	8.0	8.0	14.0	4.0	6.0	5.0	0.0	Bacteria; __Firmicutes; __Clostridia; __Clostridiales; __Lachnospiraceae; __uncultured; __uncultured_bacterium
EU504958	0.0	0.0	0.0	0.0	0.0	0.0	0.0	0.0	0.0	0.0	0.0	0.0	0.0	0.0	0.0	0.0	0.0	0.0	0.0	0.0	0.0	0.0	0.0	0.0	0.0	0.0	0.0	0.0	0.0	0.0	0.0	1.0	0.0	0.0	0.0	0.0	Bacteria; __Firmicutes; __Clostridia; __Clostridiales; __Lachnospiraceae; __uncultured; __uncultured_bacterium
EU504957	0.0	0.0	0.0	0.0	0.0	0.0	0.0	0.0	0.0	0.0	0.0	0.0	2.0	0.0	0.0	0.0	0.0	0.0	0.0	0.0	0.0	0.0	0.0	0.0	0.0	0.0	0.0	0.0	0.0	0.0	0.0	0.0	0.0	0.0	0.0	0.0	Bacteria; __Firmicutes; __Clostridia; __Clostridiales; __Lachnospiraceae; __Incertae_Sedis; __uncultured_bacterium
EU508238	11.0	21.0	10.0	31.0	15.0	6.0	18.0	14.0	16.0	17.0	10.0	2.0	14.0	16.0	12.0	18.0	3.0	14.0	11.0	9.0	6.0	14.0	7.0	25.0	10.0	15.0	6.0	14.0	23.0	7.0	19.0	19.0	17.0	7.0	18.0	0.0	Bacteria; __Bacteroidetes; __Bacteroidia; __Bacteroidales; __S24-7; __uncultured_bacterium
EF099125	0.0	1.0	0.0	0.0	0.0	0.0	0.0	0.0	0.0	0.0	0.0	0.0	0.0	0.0	0.0	0.0	0.0	0.0	2.0	0.0	0.0	0.0	0.0	0.0	0.0	0.0	0.0	0.0	0.0	0.0	0.0	0.0	0.0	0.0	0.0	0.0	Bacteria; __Firmicutes; __Clostridia; __Clostridiales; __Lachnospiraceae; __Roseburia; __uncultured_bacterium
EU451097	0.0	0.0	0.0	0.0	2.0	0.0	0.0	0.0	0.0	0.0	0.0	0.0	0.0	0.0	0.0	2.0	0.0	0.0	1.0	0.0	0.0	0.0	0.0	0.0	0.0	0.0	1.0	0.0	0.0	0.0	0.0	0.0	0.0	1.0	0.0	0.0	Bacteria; __Firmicutes; __Clostridia; __Clostridiales; __Lachnospiraceae; __uncultured; __uncultured_bacterium
EF099121	0.0	0.0	0.0	0.0	1.0	0.0	0.0	0.0	0.0	0.0	0.0	0.0	0.0	1.0	0.0	0.0	0.0	0.0	0.0	1.0	0.0	0.0	0.0	0.0	0.0	0.0	0.0	0.0	0.0	3.0	0.0	0.0	0.0	1.0	3.0	0.0	Bacteria; __Bacteroidetes; __Bacteroidia; __Bacteroidales; __S24-7; __uncultured_bacterium
FJ879200	0.0	1.0	0.0	2.0	0.0	1.0	1.0	0.0	0.0	1.0	2.0	0.0	0.0	0.0	1.0	0.0	0.0	0.0	0.0	0.0	0.0	0.0	1.0	1.0	0.0	1.0	1.0	0.0	0.0	0.0	2.0	1.0	0.0	1.0	0.0	0.0	Bacteria; __Firmicutes; __Clostridia; __Clostridiales; __Ruminococcaceae; __Incertae_Sedis; __uncultured_bacterium
EU456990	0.0	0.0	0.0	0.0	0.0	0.0	0.0	0.0	0.0	0.0	0.0	0.0	0.0	0.0	0.0	1.0	0.0	0.0	0.0	0.0	0.0	0.0	1.0	0.0	0.0	0.0	0.0	0.0	0.0	0.0	0.0	0.0	0.0	0.0	0.0	0.0	Bacteria; __Firmicutes; __Clostridia; __Clostridiales; __Lachnospiraceae; __uncultured; __uncultured_bacterium
EU451253	0.0	0.0	0.0	0.0	0.0	0.0	0.0	0.0	0.0	0.0	0.0	0.0	1.0	0.0	0.0	0.0	0.0	0.0	0.0	0.0	0.0	0.0	0.0	0.0	0.0	0.0	0.0	0.0	0.0	0.0	0.0	0.0	0.0	0.0	0.0	0.0	Bacteria; __Firmicutes; __Clostridia; __Clostridiales; __Lachnospiraceae; __uncultured; __uncultured_bacterium
EU451255	3.0	0.0	0.0	0.0	0.0	0.0	0.0	0.0	0.0	0.0	0.0	0.0	0.0	0.0	0.0	0.0	0.0	0.0	0.0	0.0	0.0	0.0	1.0	0.0	0.0	0.0	0.0	0.0	0.0	0.0	1.0	0.0	0.0	0.0	0.0	0.0	Bacteria; __Bacteroidetes; __Bacteroidia; __Bacteroidales; __S24-7; __uncultured_bacterium
EF098831	0.0	0.0	0.0	0.0	0.0	0.0	0.0	0.0	1.0	0.0	0.0	1.0	0.0	0.0	0.0	0.0	0.0	0.0	0.0	0.0	3.0	0.0	0.0	0.0	0.0	0.0	0.0	0.0	0.0	0.0	0.0	1.0	0.0	0.0	1.0	0.0	Bacteria; __Bacteroidetes; __Bacteroidia; __Bacteroidales; __S24-7; __uncultured_bacterium
EU457621	7.0	19.0	2.0	13.0	9.0	1.0	7.0	19.0	6.0	7.0	1.0	1.0	10.0	2.0	8.0	7.0	0.0	4.0	11.0	3.0	1.0	10.0	5.0	8.0	0.0	9.0	1.0	1.0	17.0	5.0	6.0	16.0	6.0	6.0	8.0	0.0	Bacteria; __Firmicutes; __Clostridia; __Clostridiales; __Lachnospiraceae; __uncultured; __uncultured_bacterium
EU457626	0.0	0.0	0.0	0.0	0.0	0.0	0.0	0.0	1.0	0.0	0.0	0.0	0.0	0.0	0.0	0.0	0.0	0.0	0.0	0.0	0.0	0.0	0.0	0.0	0.0	0.0	0.0	0.0	0.0	0.0	0.0	0.0	0.0	0.0	0.0	0.0	Bacteria; __Firmicutes; __Bacilli; __Lactobacillales; __Lactobacillaceae; __Lactobacillus; __uncultured_bacterium
EU508869	0.0	0.0	0.0	1.0	0.0	0.0	0.0	1.0	0.0	0.0	0.0	0.0	0.0	0.0	1.0	2.0	1.0	1.0	2.0	1.0	0.0	0.0	0.0	4.0	0.0	1.0	1.0	0.0	0.0	1.0	2.0	1.0	0.0	0.0	1.0	0.0	Bacteria; __Firmicutes; __Clostridia; __Clostridiales; __Lachnospiraceae; __uncultured; __uncultured_bacterium
EU457625	0.0	0.0	0.0	0.0	0.0	0.0	0.0	0.0	0.0	0.0	1.0	0.0	0.0	0.0	1.0	1.0	1.0	0.0	0.0	0.0	1.0	0.0	0.0	1.0	0.0	0.0	0.0	0.0	1.0	0.0	1.0	0.0	0.0	0.0	0.0	0.0	Bacteria; __Firmicutes; __Clostridia; __Clostridiales; __Lachnospiraceae; __uncultured; __uncultured_bacterium
EU457628	3.0	15.0	7.0	10.0	3.0	2.0	4.0	6.0	7.0	6.0	4.0	1.0	7.0	2.0	6.0	6.0	1.0	2.0	5.0	1.0	3.0	3.0	2.0	2.0	1.0	5.0	5.0	1.0	9.0	7.0	10.0	16.0	14.0	5.0	2.0	0.0	Bacteria; __Firmicutes; __Clostridia; __Clostridiales; __Lachnospiraceae; __uncultured; __uncultured_bacterium
EF098611	0.0	0.0	3.0	3.0	1.0	0.0	0.0	1.0	2.0	0.0	1.0	0.0	3.0	1.0	2.0	2.0	1.0	2.0	2.0	0.0	0.0	1.0	1.0	2.0	0.0	2.0	1.0	2.0	6.0	1.0	2.0	0.0	2.0	0.0	0.0	0.0	Bacteria; __Firmicutes; __Clostridia; __Clostridiales; __Lachnospiraceae; __uncultured; __uncultured_bacterium
EU508308	0.0	4.0	0.0	0.0	0.0	1.0	1.0	1.0	0.0	0.0	1.0	0.0	7.0	3.0	8.0	5.0	1.0	1.0	0.0	0.0	6.0	0.0	1.0	2.0	1.0	4.0	1.0	0.0	0.0	3.0	1.0	1.0	0.0	1.0	0.0	0.0	Bacteria; __Firmicutes; __Clostridia; __Clostridiales; __Lachnospiraceae; __uncultured; __uncultured_bacterium
EF098615	18.0	59.0	23.0	61.0	23.0	13.0	22.0	36.0	27.0	30.0	13.0	4.0	34.0	12.0	37.0	60.0	10.0	16.0	17.0	22.0	20.0	34.0	22.0	46.0	21.0	39.0	19.0	23.0	37.0	41.0	28.0	38.0	15.0	18.0	15.0	0.0	Bacteria; __Firmicutes; __Clostridia; __Clostridiales; __Lachnospiraceae; __uncultured; __uncultured_bacterium
EU456201	0.0	0.0	0.0	2.0	1.0	0.0	0.0	2.0	3.0	1.0	0.0	0.0	1.0	1.0	0.0	0.0	0.0	0.0	0.0	0.0	0.0	0.0	1.0	1.0	0.0	0.0	2.0	0.0	0.0	0.0	0.0	0.0	0.0	1.0	0.0	0.0	Bacteria; __Firmicutes; __Clostridia; __Clostridiales; __Lachnospiraceae; __uncultured; __uncultured_bacterium
EU452237	0.0	0.0	0.0	0.0	0.0	0.0	0.0	0.0	0.0	0.0	0.0	1.0	0.0	0.0	0.0	0.0	0.0	1.0	0.0	0.0	0.0	0.0	0.0	0.0	0.0	0.0	0.0	0.0	0.0	0.0	0.0	0.0	1.0	0.0	0.0	0.0	Bacteria; __Firmicutes; __Clostridia; __Clostridiales; __Ruminococcaceae; __uncultured; __uncultured_bacterium
DQ015582	0.0	0.0	0.0	0.0	0.0	0.0	0.0	0.0	0.0	0.0	0.0	0.0	0.0	0.0	0.0	0.0	0.0	0.0	0.0	0.0	0.0	0.0	0.0	0.0	0.0	0.0	1.0	0.0	0.0	0.0	0.0	0.0	0.0	0.0	0.0	0.0	Bacteria; __Firmicutes; __Clostridia; __Clostridiales; __Lachnospiraceae; __uncultured; __uncultured_bacterium
DQ015580	0.0	0.0	0.0	0.0	2.0	0.0	1.0	0.0	0.0	1.0	0.0	0.0	1.0	1.0	0.0	0.0	1.0	0.0	2.0	0.0	0.0	0.0	1.0	0.0	2.0	0.0	0.0	0.0	0.0	0.0	1.0	0.0	0.0	0.0	1.0	0.0	Bacteria; __Firmicutes; __Clostridia; __Clostridiales; __Ruminococcaceae; __Incertae_Sedis; __uncultured_bacterium
JF824799	0.0	0.0	0.0	0.0	0.0	0.0	0.0	0.0	0.0	0.0	0.0	1.0	0.0	0.0	0.0	0.0	0.0	0.0	0.0	0.0	0.0	0.0	0.0	0.0	0.0	0.0	0.0	1.0	0.0	0.0	0.0	0.0	0.0	0.0	0.0	0.0	Bacteria; __Bacteroidetes; __Bacteroidia; __Bacteroidales; __Rikenellaceae; __Alistipes; __Alistipes_sp._JC136
EU456194	11.0	18.0	5.0	15.0	7.0	3.0	10.0	7.0	17.0	11.0	6.0	1.0	13.0	3.0	10.0	10.0	7.0	7.0	16.0	7.0	3.0	10.0	25.0	3.0	11.0	11.0	6.0	9.0	8.0	11.0	5.0	11.0	12.0	7.0	4.0	0.0	Bacteria; __Firmicutes; __Clostridia; __Clostridiales; __Ruminococcaceae; __uncultured; __uncultured_bacterium
EU504317	0.0	0.0	0.0	0.0	0.0	0.0	0.0	1.0	0.0	0.0	0.0	1.0	2.0	0.0	0.0	1.0	0.0	0.0	0.0	0.0	0.0	0.0	0.0	0.0	0.0	0.0	0.0	0.0	0.0	1.0	0.0	0.0	0.0	2.0	0.0	0.0	Bacteria; __Bacteroidetes; __Bacteroidia; __Bacteroidales; __S24-7; __uncultured_bacterium
EU507421	80.0	91.0	46.0	96.0	57.0	31.0	97.0	76.0	71.0	86.0	42.0	20.0	101.0	46.0	62.0	106.0	26.0	44.0	71.0	90.0	26.0	58.0	72.0	62.0	72.0	60.0	26.0	51.0	88.0	49.0	71.0	55.0	67.0	43.0	93.0	0.0	Bacteria; __Bacteroidetes; __Bacteroidia; __Bacteroidales; __S24-7; __uncultured_bacterium
EF099235	1.0	0.0	0.0	0.0	0.0	0.0	3.0	1.0	0.0	0.0	0.0	0.0	0.0	1.0	0.0	0.0	0.0	0.0	0.0	0.0	0.0	0.0	1.0	0.0	0.0	0.0	0.0	0.0	0.0	0.0	0.0	0.0	0.0	0.0	0.0	0.0	Bacteria; __Firmicutes; __Clostridia; __Clostridiales; __Lachnospiraceae; __uncultured; __uncultured_bacterium
EU456198	0.0	0.0	0.0	0.0	0.0	0.0	0.0	0.0	1.0	0.0	0.0	0.0	0.0	0.0	0.0	0.0	0.0	0.0	2.0	0.0	0.0	0.0	0.0	0.0	0.0	0.0	0.0	0.0	0.0	0.0	0.0	0.0	1.0	0.0	0.0	0.0	Bacteria; __Firmicutes; __Clostridia; __Clostridiales; __Lachnospiraceae; __Roseburia; __uncultured_bacterium
EU457822	0.0	0.0	0.0	0.0	0.0	0.0	0.0	0.0	1.0	0.0	0.0	0.0	0.0	0.0	0.0	0.0	1.0	0.0	1.0	0.0	0.0	0.0	0.0	0.0	0.0	1.0	0.0	0.0	0.0	1.0	3.0	0.0	0.0	2.0	0.0	0.0	Bacteria; __Firmicutes; __Clostridia; __Clostridiales; __Lachnospiraceae; __uncultured; __uncultured_bacterium
EU457823	2.0	1.0	3.0	1.0	2.0	1.0	0.0	0.0	0.0	3.0	0.0	0.0	1.0	1.0	3.0	3.0	2.0	1.0	2.0	2.0	1.0	1.0	2.0	3.0	0.0	4.0	1.0	1.0	1.0	1.0	1.0	1.0	0.0	1.0	9.0	0.0	Bacteria; __Bacteroidetes; __Bacteroidia; __Bacteroidales; __Rikenellaceae; __Alistipes; __uncultured_bacterium
EF097850	0.0	0.0	0.0	0.0	0.0	0.0	0.0	0.0	0.0	0.0	0.0	0.0	0.0	0.0	0.0	0.0	0.0	0.0	0.0	0.0	0.0	0.0	0.0	0.0	0.0	0.0	0.0	0.0	0.0	0.0	0.0	1.0	1.0	0.0	0.0	0.0	Bacteria; __Bacteroidetes; __Bacteroidia; __Bacteroidales; __S24-7; __uncultured_bacterium
EU504038	0.0	0.0	0.0	0.0	0.0	0.0	0.0	0.0	0.0	0.0	0.0	0.0	0.0	0.0	0.0	0.0	0.0	0.0	0.0	1.0	0.0	0.0	0.0	0.0	0.0	0.0	0.0	0.0	0.0	0.0	0.0	0.0	0.0	0.0	0.0	0.0	Bacteria; __Firmicutes; __Clostridia; __Clostridiales; __Lachnospiraceae; __uncultured; __uncultured_bacterium
EU504037	0.0	0.0	0.0	0.0	0.0	0.0	0.0	0.0	1.0	1.0	0.0	0.0	0.0	0.0	0.0	0.0	0.0	0.0	0.0	0.0	0.0	0.0	0.0	0.0	0.0	0.0	0.0	0.0	0.0	1.0	0.0	0.0	0.0	0.0	1.0	0.0	Bacteria; __Firmicutes; __Clostridia; __Clostridiales; __Lachnospiraceae; __uncultured; __uncultured_bacterium
DQ793538	0.0	0.0	0.0	1.0	0.0	0.0	0.0	0.0	0.0	0.0	0.0	0.0	0.0	0.0	0.0	0.0	0.0	0.0	0.0	0.0	0.0	0.0	0.0	0.0	0.0	0.0	0.0	0.0	0.0	0.0	0.0	0.0	0.0	0.0	0.0	0.0	Bacteria; __Verrucomicrobia; __Verrucomicrobiae; __Verrucomicrobiales; __Verrucomicrobiaceae; __Akkermansia; __uncultured_bacterium
EU504031	187.0	202.0	96.0	331.0	166.0	76.0	246.0	277.0	237.0	273.0	119.0	70.0	261.0	170.0	165.0	224.0	76.0	129.0	167.0	190.0	81.0	112.0	208.0	192.0	219.0	143.0	87.0	194.0	254.0	126.0	141.0	124.0	239.0	87.0	307.0	0.0	Bacteria; __Bacteroidetes; __Bacteroidia; __Bacteroidales; __S24-7; __uncultured_bacterium
EF098057	0.0	0.0	0.0	0.0	0.0	0.0	0.0	0.0	0.0	0.0	0.0	0.0	0.0	0.0	0.0	0.0	0.0	0.0	0.0	0.0	0.0	0.0	0.0	0.0	0.0	0.0	0.0	0.0	0.0	0.0	0.0	0.0	0.0	1.0	0.0	0.0	Bacteria; __Bacteroidetes; __Bacteroidia; __Bacteroidales; __S24-7; __uncultured_bacterium
EF098056	0.0	0.0	0.0	0.0	0.0	0.0	0.0	0.0	0.0	0.0	0.0	0.0	0.0	0.0	1.0	0.0	0.0	0.0	0.0	0.0	0.0	0.0	0.0	0.0	0.0	0.0	0.0	0.0	0.0	0.0	0.0	0.0	0.0	0.0	0.0	0.0	Bacteria; __Bacteroidetes; __Bacteroidia; __Bacteroidales; __S24-7; __uncultured_bacterium
EF096887	1.0	3.0	1.0	3.0	3.0	1.0	4.0	7.0	2.0	5.0	2.0	0.0	1.0	1.0	2.0	6.0	1.0	0.0	7.0	1.0	1.0	0.0	0.0	1.0	0.0	2.0	3.0	9.0	1.0	2.0	4.0	5.0	2.0	3.0	5.0	0.0	Bacteria; __Bacteroidetes; __Bacteroidia; __Bacteroidales; __S24-7; __uncultured_bacterium
EF098051	0.0	0.0	0.0	1.0	0.0	0.0	0.0	1.0	0.0	2.0	0.0	0.0	3.0	0.0	2.0	2.0	0.0	0.0	0.0	0.0	0.0	0.0	1.0	1.0	0.0	2.0	2.0	0.0	1.0	2.0	3.0	4.0	0.0	1.0	0.0	0.0	Bacteria; __Bacteroidetes; __Bacteroidia; __Bacteroidales; __S24-7; __uncultured_bacterium
EU622658	0.0	3.0	0.0	1.0	0.0	1.0	0.0	0.0	0.0	1.0	0.0	0.0	1.0	1.0	0.0	0.0	1.0	1.0	0.0	1.0	0.0	1.0	2.0	3.0	0.0	0.0	1.0	0.0	0.0	1.0	0.0	0.0	2.0	0.0	0.0	0.0	Bacteria; __Firmicutes; __Clostridia; __Clostridiales; __Ruminococcaceae; __Incertae_Sedis; __uncultured_bacterium
AY977955	0.0	1.0	0.0	0.0	0.0	1.0	1.0	3.0	1.0	0.0	1.0	0.0	0.0	0.0	0.0	0.0	0.0	1.0	0.0	3.0	0.0	0.0	0.0	1.0	0.0	0.0	0.0	0.0	0.0	0.0	0.0	2.0	0.0	0.0	0.0	0.0	Bacteria; __Proteobacteria; __Alphaproteobacteria; __Rhodospirillales; __Rhodospirillaceae; __Thalassospira; __uncultured_bacterium
FJ681721	0.0	0.0	0.0	0.0	0.0	0.0	0.0	1.0	0.0	0.0	0.0	0.0	0.0	0.0	0.0	0.0	0.0	0.0	0.0	0.0	0.0	0.0	0.0	0.0	1.0	0.0	0.0	0.0	0.0	0.0	0.0	0.0	0.0	0.0	0.0	0.0	Bacteria; __Firmicutes; __Clostridia; __Clostridiales; __Ruminococcaceae; __uncultured; __uncultured_bacterium
DQ815625	0.0	0.0	0.0	0.0	0.0	0.0	0.0	0.0	0.0	0.0	0.0	0.0	0.0	0.0	1.0	0.0	0.0	0.0	0.0	0.0	0.0	0.0	0.0	0.0	0.0	0.0	0.0	0.0	0.0	0.0	0.0	0.0	0.0	0.0	0.0	0.0	Bacteria; __Firmicutes; __Clostridia; __Clostridiales; __Lachnospiraceae; __uncultured; __uncultured_bacterium
AF371815	1.0	0.0	0.0	0.0	0.0	0.0	0.0	0.0	0.0	0.0	0.0	0.0	0.0	0.0	0.0	0.0	0.0	0.0	0.0	0.0	0.0	0.0	0.0	0.0	0.0	0.0	0.0	0.0	0.0	0.0	0.0	0.0	0.0	0.0	0.0	0.0	Bacteria; __Firmicutes; __Clostridia; __Clostridiales; __Ruminococcaceae; __uncultured; __uncultured_bacterium
EU510037	1.0	0.0	0.0	1.0	0.0	1.0	0.0	0.0	3.0	1.0	1.0	0.0	1.0	2.0	0.0	1.0	0.0	0.0	2.0	0.0	0.0	0.0	1.0	0.0	2.0	0.0	1.0	2.0	0.0	0.0	1.0	2.0	3.0	4.0	0.0	0.0	Bacteria; __Firmicutes; __Clostridia; __Clostridiales; __Lachnospiraceae; __uncultured; __uncultured_bacterium
EU510038	0.0	0.0	0.0	0.0	0.0	0.0	0.0	1.0	1.0	3.0	1.0	0.0	0.0	0.0	0.0	3.0	0.0	0.0	0.0	0.0	0.0	1.0	0.0	0.0	0.0	0.0	0.0	0.0	0.0	2.0	1.0	0.0	0.0	0.0	1.0	0.0	Bacteria; __Firmicutes; __Clostridia; __Clostridiales; __Ruminococcaceae; __uncultured; __uncultured_bacterium
EU505023	0.0	0.0	0.0	0.0	0.0	0.0	0.0	0.0	0.0	0.0	0.0	0.0	0.0	0.0	0.0	0.0	0.0	0.0	0.0	0.0	0.0	0.0	0.0	0.0	0.0	0.0	0.0	0.0	1.0	0.0	0.0	0.0	0.0	0.0	0.0	0.0	Bacteria; __Firmicutes; __Clostridia; __Clostridiales; __Lachnospiraceae; __uncultured; __uncultured_bacterium
EF096232	0.0	0.0	0.0	0.0	0.0	0.0	0.0	0.0	0.0	0.0	0.0	0.0	0.0	0.0	0.0	0.0	0.0	0.0	0.0	0.0	0.0	0.0	0.0	0.0	0.0	0.0	0.0	0.0	1.0	0.0	0.0	0.0	0.0	0.0	0.0	0.0	Bacteria; __Bacteroidetes; __Bacteroidia; __Bacteroidales; __S24-7; __uncultured_bacterium
EU504140	0.0	0.0	0.0	1.0	1.0	0.0	1.0	1.0	0.0	1.0	0.0	0.0	1.0	0.0	2.0	0.0	0.0	0.0	0.0	0.0	0.0	1.0	0.0	2.0	0.0	0.0	0.0	0.0	0.0	1.0	1.0	6.0	0.0	0.0	0.0	0.0	Bacteria; __Firmicutes; __Clostridia; __Clostridiales; __Lachnospiraceae; __uncultured; __uncultured_bacterium
DQ015495	0.0	0.0	1.0	0.0	2.0	0.0	1.0	2.0	1.0	0.0	2.0	0.0	0.0	0.0	0.0	0.0	0.0	0.0	2.0	2.0	0.0	0.0	0.0	0.0	0.0	0.0	0.0	0.0	0.0	0.0	0.0	1.0	0.0	0.0	0.0	0.0	Bacteria; __Firmicutes; __Clostridia; __Clostridiales; __Lachnospiraceae; __uncultured; __uncultured_bacterium
DQ326887	0.0	0.0	0.0	0.0	0.0	0.0	0.0	0.0	0.0	0.0	0.0	0.0	0.0	0.0	0.0	0.0	0.0	0.0	0.0	0.0	0.0	0.0	0.0	0.0	0.0	0.0	1.0	0.0	0.0	0.0	0.0	0.0	0.0	0.0	0.0	0.0	Bacteria; __Firmicutes; __Clostridia; __Clostridiales; __Lachnospiraceae; __Coprococcus; __uncultured_bacterium
DQ777880	0.0	0.0	0.0	0.0	0.0	0.0	0.0	0.0	0.0	1.0	0.0	0.0	0.0	0.0	0.0	0.0	0.0	0.0	0.0	0.0	0.0	0.0	1.0	0.0	1.0	0.0	0.0	0.0	0.0	0.0	0.0	0.0	0.0	0.0	0.0	0.0	Bacteria; __Firmicutes; __Clostridia; __Clostridiales; __Lachnospiraceae; __uncultured; __uncultured_bacterium
EU455880	0.0	0.0	0.0	0.0	0.0	0.0	0.0	0.0	0.0	0.0	0.0	0.0	0.0	0.0	0.0	0.0	0.0	0.0	0.0	0.0	0.0	0.0	0.0	3.0	0.0	0.0	0.0	0.0	0.0	0.0	0.0	0.0	0.0	0.0	1.0	0.0	Bacteria; __Tenericutes; __Mollicutes; __RF9; __uncultured_bacterium
AY989947	0.0	2.0	0.0	1.0	0.0	0.0	1.0	1.0	0.0	0.0	0.0	1.0	1.0	0.0	0.0	2.0	3.0	1.0	0.0	0.0	0.0	0.0	0.0	1.0	0.0	1.0	0.0	0.0	2.0	0.0	0.0	0.0	0.0	1.0	2.0	0.0	Bacteria; __Firmicutes; __Clostridia; __Clostridiales; __Lachnospiraceae; __uncultured; __uncultured_bacterium
EF098316	0.0	0.0	0.0	0.0	0.0	0.0	0.0	0.0	0.0	1.0	0.0	0.0	0.0	0.0	0.0	0.0	0.0	0.0	0.0	0.0	0.0	0.0	0.0	0.0	0.0	0.0	0.0	0.0	0.0	0.0	0.0	0.0	0.0	0.0	0.0	0.0	Bacteria; __Bacteroidetes; __Bacteroidia; __Bacteroidales; __S24-7; __uncultured_bacterium
EF406684	0.0	0.0	0.0	1.0	0.0	0.0	0.0	0.0	0.0	0.0	0.0	0.0	0.0	0.0	0.0	0.0	0.0	0.0	1.0	0.0	0.0	0.0	1.0	0.0	0.0	0.0	0.0	0.0	0.0	0.0	0.0	0.0	0.0	0.0	0.0	0.0	Bacteria; __Bacteroidetes; __Bacteroidia; __Bacteroidales; __S24-7; __uncultured_bacterium
EU506172	1.0	0.0	1.0	1.0	0.0	0.0	3.0	0.0	0.0	2.0	0.0	0.0	0.0	1.0	1.0	1.0	0.0	1.0	0.0	1.0	0.0	0.0	1.0	0.0	0.0	0.0	0.0	0.0	1.0	0.0	0.0	0.0	0.0	0.0	1.0	0.0	Bacteria; __Firmicutes; __Clostridia; __Clostridiales; __Ruminococcaceae; __uncultured; __uncultured_bacterium
DQ803891	0.0	0.0	0.0	0.0	0.0	0.0	0.0	0.0	1.0	0.0	0.0	0.0	0.0	0.0	0.0	0.0	1.0	0.0	0.0	0.0	0.0	0.0	0.0	0.0	0.0	0.0	0.0	0.0	0.0	0.0	0.0	0.0	0.0	0.0	0.0	0.0	Bacteria; __Firmicutes; __Clostridia; __Clostridiales; __Lachnospiraceae; __uncultured; __uncultured_bacterium
EU505143	0.0	0.0	0.0	0.0	0.0	0.0	0.0	0.0	0.0	0.0	0.0	0.0	1.0	0.0	0.0	0.0	0.0	0.0	0.0	0.0	0.0	0.0	0.0	0.0	0.0	0.0	0.0	0.0	0.0	0.0	0.0	0.0	0.0	0.0	0.0	0.0	Bacteria; __Firmicutes; __Clostridia; __Clostridiales; __Lachnospiraceae; __uncultured; __uncultured_bacterium
FJ415718	1.0	0.0	0.0	0.0	1.0	0.0	1.0	0.0	0.0	0.0	0.0	0.0	0.0	0.0	0.0	0.0	0.0	0.0	0.0	0.0	0.0	0.0	0.0	0.0	0.0	0.0	0.0	0.0	0.0	0.0	0.0	0.0	1.0	0.0	0.0	0.0	Bacteria; __Firmicutes; __Clostridia; __Clostridiales; __Lachnospiraceae; __Roseburia; __uncultured_bacterium
DQ803781	0.0	0.0	0.0	0.0	0.0	0.0	0.0	0.0	0.0	0.0	0.0	0.0	0.0	0.0	0.0	0.0	0.0	0.0	0.0	0.0	0.0	0.0	0.0	0.0	0.0	0.0	0.0	0.0	0.0	0.0	0.0	0.0	0.0	0.0	1.0	0.0	Bacteria; __Verrucomicrobia; __Verrucomicrobiae; __Verrucomicrobiales; __Verrucomicrobiaceae; __Akkermansia; __uncultured_bacterium
AB574481	0.0	0.0	0.0	0.0	0.0	0.0	0.0	0.0	0.0	0.0	0.0	0.0	0.0	0.0	2.0	0.0	0.0	0.0	0.0	0.0	0.0	0.0	0.0	0.0	0.0	0.0	0.0	0.0	0.0	0.0	0.0	0.0	1.0	0.0	0.0	0.0	Bacteria; __Bacteroidetes; __Bacteroidia; __Bacteroidales; __Bacteroidaceae; __Bacteroides; __Bacteroides_sp._JCM_17103
EU655773	28.0	102.0	18.0	60.0	33.0	13.0	32.0	29.0	31.0	27.0	12.0	3.0	38.0	26.0	50.0	47.0	13.0	17.0	33.0	24.0	23.0	20.0	31.0	36.0	35.0	32.0	27.0	28.0	35.0	38.0	56.0	57.0	48.0	21.0	32.0	0.0	Bacteria; __Firmicutes; __Clostridia; __Clostridiales; __Lachnospiraceae; __uncultured; __uncultured_bacterium
EF406463	0.0	0.0	0.0	0.0	0.0	0.0	0.0	0.0	0.0	0.0	0.0	1.0	0.0	0.0	0.0	0.0	0.0	0.0	0.0	0.0	0.0	0.0	0.0	0.0	0.0	0.0	0.0	0.0	0.0	0.0	1.0	1.0	0.0	0.0	0.0	0.0	Bacteria; __Bacteroidetes; __Bacteroidia; __Bacteroidales; __S24-7; __uncultured_bacterium
EF406462	2.0	2.0	3.0	8.0	10.0	3.0	1.0	6.0	4.0	1.0	1.0	1.0	5.0	1.0	5.0	7.0	1.0	1.0	1.0	2.0	4.0	4.0	2.0	3.0	6.0	2.0	1.0	0.0	7.0	7.0	0.0	1.0	2.0	2.0	8.0	0.0	Bacteria; __Bacteroidetes; __Bacteroidia; __Bacteroidales; __S24-7; __uncultured_bacterium
EU507318	0.0	0.0	0.0	0.0	0.0	0.0	0.0	1.0	0.0	0.0	0.0	0.0	0.0	1.0	0.0	0.0	0.0	0.0	0.0	0.0	0.0	0.0	0.0	0.0	0.0	1.0	0.0	0.0	0.0	1.0	0.0	1.0	0.0	0.0	0.0	0.0	Bacteria; __Firmicutes; __Clostridia; __Clostridiales; __Lachnospiraceae; __uncultured; __uncultured_bacterium
EU507316	0.0	0.0	0.0	0.0	0.0	0.0	0.0	0.0	0.0	0.0	0.0	0.0	1.0	0.0	0.0	0.0	0.0	0.0	0.0	0.0	0.0	0.0	0.0	0.0	0.0	0.0	0.0	0.0	0.0	0.0	0.0	0.0	0.0	0.0	0.0	0.0	Bacteria; __Firmicutes; __Clostridia; __Clostridiales; __Ruminococcaceae; __uncultured; __uncultured_bacterium
EU507317	0.0	1.0	0.0	0.0	0.0	0.0	0.0	0.0	1.0	2.0	0.0	0.0	0.0	0.0	0.0	1.0	0.0	0.0	0.0	0.0	1.0	0.0	0.0	0.0	1.0	0.0	0.0	0.0	1.0	0.0	0.0	1.0	0.0	0.0	0.0	0.0	Bacteria; __Firmicutes; __Bacilli; __Lactobacillales; __Lactobacillaceae; __Lactobacillus; __uncultured_bacterium
EU507907	0.0	0.0	0.0	0.0	0.0	0.0	0.0	0.0	0.0	0.0	0.0	0.0	0.0	0.0	0.0	0.0	0.0	0.0	0.0	0.0	0.0	0.0	0.0	0.0	1.0	0.0	0.0	0.0	0.0	0.0	0.0	0.0	0.0	0.0	0.0	0.0	Bacteria; __Actinobacteria; __Coriobacteriia; __Coriobacteriales; __Coriobacteriaceae; __Enterorhabdus; __uncultured_bacterium
EU504568	5.0	15.0	2.0	12.0	5.0	8.0	18.0	10.0	7.0	9.0	3.0	2.0	17.0	7.0	16.0	9.0	6.0	5.0	7.0	8.0	7.0	8.0	13.0	16.0	14.0	9.0	10.0	6.0	12.0	4.0	24.0	7.0	7.0	7.0	19.0	0.0	Bacteria; __Bacteroidetes; __Bacteroidia; __Bacteroidales; __S24-7; __uncultured_bacterium
EU504569	135.0	140.0	97.0	227.0	113.0	54.0	179.0	143.0	168.0	171.0	81.0	50.0	169.0	111.0	108.0	164.0	49.0	68.0	143.0	156.0	37.0	80.0	143.0	107.0	147.0	78.0	45.0	109.0	166.0	90.0	111.0	88.0	151.0	50.0	254.0	0.0	Bacteria; __Bacteroidetes; __Bacteroidia; __Bacteroidales; __S24-7; __uncultured_bacterium
EU508591	0.0	0.0	0.0	0.0	0.0	0.0	0.0	0.0	0.0	0.0	0.0	1.0	0.0	0.0	0.0	0.0	0.0	0.0	0.0	0.0	0.0	0.0	0.0	0.0	0.0	0.0	0.0	0.0	0.0	0.0	0.0	0.0	0.0	0.0	0.0	0.0	Bacteria; __Proteobacteria; __Epsilonproteobacteria; __Campylobacterales; __Helicobacteraceae; __Helicobacter; __uncultured_bacterium
EF406865	9.0	21.0	8.0	24.0	9.0	10.0	24.0	22.0	10.0	15.0	5.0	7.0	22.0	8.0	15.0	19.0	3.0	13.0	13.0	19.0	3.0	11.0	16.0	8.0	17.0	6.0	5.0	14.0	20.0	13.0	21.0	4.0	11.0	9.0	35.0	0.0	Bacteria; __Bacteroidetes; __Bacteroidia; __Bacteroidales; __S24-7; __uncultured_bacterium
EF406867	41.0	75.0	29.0	90.0	50.0	18.0	39.0	47.0	71.0	61.0	26.0	15.0	66.0	42.0	62.0	43.0	20.0	20.0	58.0	51.0	29.0	36.0	62.0	50.0	37.0	50.0	34.0	35.0	54.0	46.0	48.0	44.0	54.0	34.0	98.0	0.0	Bacteria; __Bacteroidetes; __Bacteroidia; __Bacteroidales; __S24-7; __uncultured_bacterium
EU504566	1.0	5.0	0.0	1.0	1.0	3.0	2.0	2.0	0.0	2.0	0.0	0.0	2.0	0.0	1.0	0.0	2.0	0.0	1.0	2.0	3.0	1.0	0.0	2.0	2.0	0.0	0.0	4.0	2.0	7.0	3.0	3.0	2.0	1.0	2.0	0.0	Bacteria; __Bacteroidetes; __Bacteroidia; __Bacteroidales; __S24-7; __uncultured_bacterium
EF406863	0.0	0.0	0.0	0.0	0.0	0.0	0.0	0.0	0.0	0.0	0.0	0.0	0.0	0.0	1.0	0.0	0.0	0.0	0.0	0.0	0.0	0.0	0.0	0.0	0.0	0.0	0.0	0.0	0.0	0.0	0.0	0.0	0.0	0.0	0.0	0.0	Bacteria; __Bacteroidetes; __Bacteroidia; __Bacteroidales; __S24-7; __uncultured_bacterium
EF406862	0.0	0.0	0.0	0.0	0.0	0.0	0.0	0.0	0.0	0.0	0.0	0.0	0.0	0.0	0.0	0.0	0.0	0.0	0.0	1.0	0.0	0.0	0.0	0.0	0.0	0.0	0.0	0.0	0.0	0.0	0.0	0.0	0.0	0.0	0.0	0.0	Bacteria; __Bacteroidetes; __Bacteroidia; __Bacteroidales; __S24-7; __uncultured_bacterium
EU777913	0.0	0.0	0.0	0.0	0.0	0.0	0.0	2.0	0.0	0.0	0.0	0.0	0.0	0.0	2.0	0.0	0.0	0.0	0.0	0.0	0.0	0.0	0.0	0.0	0.0	0.0	0.0	0.0	0.0	0.0	1.0	1.0	0.0	0.0	0.0	0.0	Bacteria; __Firmicutes; __Clostridia; __Clostridiales; __Ruminococcaceae; __uncultured; __uncultured_bacterium
EU504761	0.0	0.0	0.0	1.0	0.0	0.0	0.0	1.0	0.0	0.0	0.0	0.0	0.0	0.0	0.0	0.0	0.0	0.0	0.0	0.0	0.0	0.0	0.0	0.0	0.0	0.0	2.0	0.0	0.0	0.0	0.0	0.0	0.0	0.0	0.0	0.0	Bacteria; __Firmicutes; __Clostridia; __Clostridiales; __Clostridiaceae; __Candidatus_Arthromitus; __uncultured_bacterium
DQ823993	0.0	0.0	0.0	0.0	0.0	0.0	0.0	0.0	0.0	0.0	1.0	0.0	1.0	0.0	0.0	0.0	0.0	0.0	0.0	1.0	0.0	0.0	0.0	0.0	0.0	0.0	0.0	0.0	0.0	0.0	0.0	0.0	0.0	0.0	0.0	0.0	Bacteria; __Verrucomicrobia; __Verrucomicrobiae; __Verrucomicrobiales; __Verrucomicrobiaceae; __Akkermansia; __uncultured_bacterium
EU454756	1.0	0.0	0.0	1.0	0.0	1.0	0.0	0.0	0.0	0.0	0.0	0.0	0.0	0.0	0.0	1.0	0.0	0.0	0.0	0.0	0.0	0.0	0.0	0.0	0.0	0.0	0.0	0.0	0.0	2.0	0.0	0.0	0.0	0.0	0.0	0.0	Bacteria; __Firmicutes; __Clostridia; __Clostridiales; __Lachnospiraceae; __uncultured; __uncultured_bacterium
EU454206	1.0	0.0	0.0	2.0	0.0	0.0	0.0	0.0	0.0	0.0	0.0	0.0	0.0	0.0	0.0	0.0	0.0	0.0	0.0	0.0	0.0	0.0	0.0	0.0	0.0	0.0	0.0	0.0	0.0	0.0	0.0	0.0	0.0	0.0	0.0	0.0	Bacteria; __Firmicutes; __Clostridia; __Clostridiales; __Lachnospiraceae; __uncultured; __uncultured_bacterium
EU454750	0.0	0.0	0.0	0.0	0.0	0.0	0.0	0.0	0.0	0.0	0.0	0.0	0.0	0.0	1.0	0.0	0.0	0.0	0.0	0.0	0.0	0.0	0.0	0.0	0.0	0.0	0.0	0.0	0.0	0.0	0.0	0.0	0.0	0.0	0.0	0.0	Bacteria; __Firmicutes; __Clostridia; __Clostridiales; __Lachnospiraceae; __Roseburia; __uncultured_bacterium
EU790990	6.0	21.0	2.0	12.0	10.0	4.0	8.0	6.0	4.0	9.0	2.0	1.0	3.0	6.0	8.0	4.0	3.0	2.0	4.0	4.0	7.0	3.0	9.0	2.0	9.0	8.0	6.0	7.0	7.0	6.0	8.0	8.0	4.0	3.0	17.0	0.0	Bacteria; __Bacteroidetes; __Bacteroidia; __Bacteroidales; __S24-7; __uncultured_bacterium
FJ894608	4.0	3.0	6.0	7.0	9.0	4.0	4.0	9.0	10.0	6.0	6.0	2.0	18.0	14.0	5.0	5.0	3.0	7.0	4.0	4.0	6.0	5.0	9.0	3.0	5.0	4.0	3.0	4.0	14.0	10.0	7.0	9.0	7.0	4.0	8.0	0.0	Bacteria; __Bacteroidetes; __Bacteroidia; __Bacteroidales; __Prevotellaceae; __uncultured; __uncultured_bacterium
EF096400	0.0	0.0	0.0	0.0	0.0	0.0	0.0	0.0	0.0	0.0	0.0	0.0	0.0	0.0	0.0	0.0	0.0	0.0	0.0	0.0	0.0	0.0	0.0	0.0	0.0	0.0	0.0	1.0	1.0	0.0	0.0	0.0	2.0	0.0	0.0	0.0	Bacteria; __Firmicutes; __Clostridia; __Clostridiales; __Lachnospiraceae; __uncultured; __uncultured_bacterium
EF097135	4.0	0.0	1.0	9.0	6.0	1.0	1.0	2.0	6.0	7.0	3.0	1.0	1.0	1.0	0.0	6.0	1.0	2.0	2.0	8.0	0.0	3.0	2.0	4.0	1.0	3.0	2.0	1.0	1.0	2.0	4.0	1.0	3.0	1.0	6.0	0.0	Bacteria; __Bacteroidetes; __Bacteroidia; __Bacteroidales; __S24-7; __uncultured_bacterium
EU509875	4.0	13.0	3.0	19.0	9.0	2.0	10.0	5.0	8.0	14.0	8.0	1.0	7.0	9.0	12.0	12.0	4.0	1.0	10.0	7.0	3.0	6.0	9.0	5.0	7.0	4.0	3.0	6.0	10.0	9.0	11.0	1.0	3.0	7.0	13.0	0.0	Bacteria; __Firmicutes; __Clostridia; __Clostridiales; __Ruminococcaceae; __Incertae_Sedis; __uncultured_bacterium
EU509873	0.0	0.0	0.0	0.0	0.0	0.0	0.0	0.0	1.0	0.0	0.0	0.0	0.0	0.0	0.0	0.0	0.0	0.0	0.0	0.0	0.0	0.0	0.0	0.0	0.0	0.0	0.0	0.0	0.0	0.0	0.0	0.0	0.0	0.0	0.0	0.0	Bacteria; __Firmicutes; __Clostridia; __Clostridiales; __Lachnospiraceae; __Incertae_Sedis; __uncultured_bacterium
EU453790	10.0	16.0	9.0	15.0	4.0	8.0	15.0	5.0	15.0	15.0	4.0	3.0	21.0	4.0	14.0	5.0	0.0	2.0	9.0	18.0	8.0	11.0	18.0	14.0	12.0	8.0	11.0	13.0	9.0	6.0	11.0	9.0	6.0	7.0	19.0	0.0	Bacteria; __Proteobacteria; __Deltaproteobacteria; __Desulfovibrionales; __Desulfovibrionaceae; __Desulfovibrio; __uncultured_bacterium
EU509879	0.0	0.0	0.0	7.0	0.0	0.0	2.0	1.0	1.0	1.0	1.0	0.0	0.0	0.0	0.0	4.0	0.0	0.0	3.0	1.0	0.0	0.0	1.0	0.0	2.0	1.0	0.0	0.0	2.0	0.0	0.0	0.0	1.0	1.0	2.0	0.0	Bacteria; __Firmicutes; __Clostridia; __Clostridiales; __Lachnospiraceae; __Incertae_Sedis; __uncultured_bacterium
EU453799	1.0	3.0	1.0	3.0	3.0	0.0	1.0	3.0	0.0	0.0	0.0	0.0	4.0	1.0	2.0	0.0	1.0	1.0	1.0	2.0	0.0	2.0	0.0	2.0	0.0	1.0	0.0	0.0	2.0	4.0	0.0	2.0	0.0	0.0	0.0	0.0	Bacteria; __Firmicutes; __Clostridia; __Clostridiales; __Lachnospiraceae; __uncultured; __uncultured_bacterium
EU458106	0.0	0.0	0.0	0.0	0.0	0.0	0.0	1.0	0.0	0.0	0.0	0.0	0.0	0.0	0.0	0.0	0.0	0.0	0.0	0.0	0.0	0.0	0.0	0.0	1.0	0.0	0.0	0.0	0.0	0.0	0.0	0.0	0.0	0.0	0.0	0.0	Bacteria; __Firmicutes; __Clostridia; __Clostridiales; __Ruminococcaceae; __uncultured; __uncultured_bacterium
EU458107	0.0	0.0	0.0	0.0	0.0	0.0	0.0	0.0	0.0	0.0	0.0	0.0	0.0	0.0	0.0	0.0	0.0	0.0	0.0	0.0	0.0	0.0	1.0	0.0	0.0	0.0	0.0	0.0	0.0	0.0	0.0	0.0	0.0	0.0	0.0	0.0	Bacteria; __Firmicutes; __Clostridia; __Clostridiales; __Lachnospiraceae; __uncultured; __uncultured_bacterium
EU455578	0.0	0.0	0.0	1.0	1.0	0.0	1.0	1.0	0.0	0.0	0.0	0.0	1.0	0.0	0.0	0.0	0.0	0.0	1.0	0.0	0.0	0.0	0.0	0.0	0.0	0.0	2.0	1.0	0.0	3.0	0.0	0.0	0.0	0.0	0.0	0.0	Bacteria; __Firmicutes; __Clostridia; __Clostridiales; __Lachnospiraceae; __uncultured; __uncultured_bacterium
EU520334	0.0	0.0	0.0	0.0	0.0	0.0	0.0	0.0	0.0	0.0	0.0	0.0	0.0	0.0	0.0	0.0	1.0	0.0	0.0	0.0	0.0	0.0	0.0	0.0	0.0	0.0	0.0	0.0	0.0	0.0	0.0	0.0	0.0	0.0	0.0	0.0	Bacteria; __Proteobacteria; __Gammaproteobacteria; __Pseudomonadales; __Moraxellaceae; __Enhydrobacter; __bacterium_SE6
EU455573	0.0	0.0	0.0	2.0	1.0	0.0	0.0	0.0	1.0	0.0	0.0	0.0	0.0	0.0	0.0	0.0	1.0	0.0	0.0	0.0	0.0	0.0	0.0	0.0	1.0	0.0	1.0	0.0	0.0	0.0	0.0	0.0	0.0	0.0	0.0	0.0	Bacteria; __Firmicutes; __Clostridia; __Clostridiales; __Lachnospiraceae; __uncultured; __uncultured_bacterium
EU454375	0.0	0.0	0.0	0.0	0.0	0.0	0.0	0.0	0.0	0.0	0.0	0.0	0.0	0.0	0.0	0.0	0.0	0.0	0.0	0.0	0.0	0.0	0.0	0.0	0.0	0.0	0.0	0.0	0.0	0.0	0.0	1.0	0.0	0.0	0.0	0.0	Bacteria; __Firmicutes; __Clostridia; __Clostridiales; __Ruminococcaceae; __Oscillibacter; __uncultured_bacterium
EU451409	2.0	18.0	7.0	13.0	3.0	7.0	12.0	9.0	2.0	3.0	9.0	3.0	25.0	8.0	18.0	23.0	9.0	10.0	17.0	5.0	8.0	18.0	7.0	18.0	6.0	15.0	14.0	1.0	9.0	13.0	8.0	15.0	2.0	12.0	1.0	0.0	Bacteria; __Firmicutes; __Clostridia; __Clostridiales; __Ruminococcaceae; __uncultured; __uncultured_bacterium
EU512007	0.0	0.0	0.0	0.0	0.0	0.0	0.0	0.0	0.0	0.0	0.0	0.0	0.0	0.0	0.0	0.0	0.0	0.0	1.0	0.0	1.0	0.0	0.0	0.0	0.0	0.0	0.0	0.0	0.0	0.0	0.0	0.0	0.0	0.0	0.0	0.0	Bacteria; __Firmicutes; __Clostridia; __Clostridiales; __Lachnospiraceae; __Incertae_Sedis; __uncultured_bacterium
EF096716	0.0	0.0	0.0	0.0	0.0	0.0	0.0	0.0	0.0	1.0	0.0	0.0	0.0	0.0	0.0	0.0	0.0	0.0	0.0	0.0	0.0	0.0	0.0	0.0	0.0	0.0	0.0	0.0	0.0	0.0	1.0	0.0	0.0	0.0	0.0	0.0	Bacteria; __Bacteroidetes; __Bacteroidia; __Bacteroidales; __S24-7; __uncultured_bacterium
EF096717	0.0	0.0	0.0	0.0	1.0	0.0	0.0	0.0	0.0	0.0	0.0	0.0	0.0	0.0	4.0	0.0	0.0	0.0	3.0	0.0	0.0	0.0	0.0	0.0	0.0	0.0	0.0	0.0	0.0	1.0	0.0	0.0	0.0	0.0	0.0	0.0	Bacteria; __Firmicutes; __Clostridia; __Clostridiales; __Lachnospiraceae; __uncultured; __uncultured_bacterium
EU451403	69.0	165.0	69.0	193.0	75.0	50.0	75.0	143.0	86.0	85.0	36.0	19.0	111.0	69.0	78.0	134.0	36.0	60.0	75.0	65.0	37.0	66.0	65.0	84.0	74.0	61.0	43.0	52.0	137.0	90.0	104.0	61.0	85.0	60.0	101.0	0.0	Bacteria; __Bacteroidetes; __Bacteroidia; __Bacteroidales; __S24-7; __uncultured_bacterium
EU503683	0.0	0.0	0.0	0.0	0.0	0.0	0.0	0.0	0.0	0.0	0.0	0.0	1.0	0.0	0.0	0.0	0.0	0.0	0.0	0.0	0.0	0.0	0.0	0.0	0.0	0.0	0.0	0.0	0.0	0.0	0.0	0.0	0.0	0.0	0.0	0.0	Bacteria; __Firmicutes; __Clostridia; __Clostridiales; __Lachnospiraceae; __Incertae_Sedis; __uncultured_bacterium
EF098534	5.0	7.0	8.0	15.0	8.0	1.0	11.0	15.0	13.0	6.0	7.0	0.0	5.0	6.0	5.0	19.0	2.0	8.0	13.0	12.0	2.0	4.0	16.0	5.0	8.0	3.0	6.0	6.0	14.0	4.0	4.0	3.0	13.0	6.0	12.0	0.0	Bacteria; __Firmicutes; __Clostridia; __Clostridiales; __Lachnospiraceae; __uncultured; __uncultured_bacterium
EU504810	1.0	9.0	1.0	5.0	0.0	0.0	7.0	5.0	9.0	8.0	3.0	4.0	3.0	7.0	6.0	3.0	2.0	1.0	5.0	6.0	3.0	0.0	3.0	15.0	1.0	5.0	1.0	2.0	2.0	3.0	1.0	1.0	9.0	4.0	9.0	0.0	Bacteria; __Bacteroidetes; __Bacteroidia; __Bacteroidales; __S24-7; __uncultured_bacterium
EU508538	0.0	0.0	1.0	2.0	1.0	0.0	2.0	0.0	0.0	1.0	0.0	0.0	3.0	0.0	0.0	1.0	0.0	3.0	0.0	2.0	0.0	2.0	1.0	1.0	0.0	0.0	0.0	0.0	2.0	0.0	0.0	0.0	2.0	0.0	0.0	0.0	Bacteria; __Proteobacteria; __Epsilonproteobacteria; __Campylobacterales; __Helicobacteraceae; __Helicobacter; __uncultured_bacterium
DQ806786	0.0	0.0	0.0	0.0	0.0	0.0	1.0	0.0	0.0	0.0	0.0	0.0	0.0	0.0	0.0	0.0	0.0	0.0	0.0	0.0	0.0	0.0	0.0	0.0	0.0	0.0	0.0	0.0	0.0	0.0	0.0	0.0	0.0	0.0	0.0	0.0	Bacteria; __Verrucomicrobia; __Verrucomicrobiae; __Verrucomicrobiales; __Verrucomicrobiaceae; __Akkermansia; __uncultured_bacterium
AY991839	47.0	28.0	25.0	60.0	57.0	13.0	45.0	49.0	41.0	44.0	15.0	12.0	31.0	46.0	15.0	48.0	13.0	16.0	29.0	24.0	11.0	27.0	50.0	30.0	51.0	21.0	19.0	37.0	50.0	21.0	16.0	16.0	26.0	11.0	33.0	0.0	Bacteria; __Firmicutes; __Clostridia; __Clostridiales; __Lachnospiraceae; __uncultured; __uncultured_bacterium
EF099007	0.0	0.0	1.0	0.0	3.0	0.0	3.0	2.0	3.0	2.0	0.0	0.0	2.0	0.0	0.0	4.0	0.0	0.0	2.0	1.0	0.0	0.0	0.0	1.0	1.0	1.0	2.0	0.0	1.0	2.0	2.0	1.0	2.0	0.0	0.0	0.0	Bacteria; __Firmicutes; __Clostridia; __Clostridiales; __Lachnospiraceae; __uncultured; __uncultured_bacterium
EF097725	0.0	1.0	0.0	0.0	0.0	0.0	0.0	0.0	0.0	1.0	0.0	0.0	1.0	0.0	0.0	0.0	0.0	0.0	0.0	0.0	0.0	0.0	0.0	0.0	0.0	0.0	0.0	0.0	0.0	0.0	0.0	0.0	0.0	0.0	0.0	0.0	Bacteria; __Bacteroidetes; __Bacteroidia; __Bacteroidales; __S24-7; __uncultured_bacterium
DQ805471	0.0	0.0	0.0	0.0	0.0	0.0	0.0	0.0	0.0	0.0	0.0	0.0	1.0	0.0	0.0	0.0	0.0	0.0	0.0	0.0	0.0	0.0	0.0	0.0	0.0	0.0	0.0	0.0	0.0	0.0	0.0	0.0	0.0	0.0	0.0	0.0	Bacteria; __Firmicutes; __Clostridia; __Clostridiales; __Ruminococcaceae; __uncultured; __uncultured_bacterium
EU509827	3.0	7.0	1.0	1.0	1.0	0.0	1.0	1.0	2.0	2.0	3.0	0.0	1.0	0.0	1.0	1.0	1.0	0.0	1.0	3.0	0.0	3.0	2.0	4.0	2.0	3.0	2.0	2.0	0.0	4.0	1.0	2.0	2.0	0.0	1.0	0.0	Bacteria; __Firmicutes; __Clostridia; __Clostridiales; __Lachnospiraceae; __uncultured; __uncultured_bacterium
AB693143	0.0	0.0	0.0	1.0	0.0	0.0	1.0	0.0	0.0	2.0	0.0	0.0	0.0	0.0	1.0	0.0	0.0	0.0	4.0	0.0	0.0	0.0	1.0	3.0	1.0	1.0	0.0	0.0	0.0	0.0	1.0	1.0	0.0	0.0	0.0	0.0	Bacteria; __Proteobacteria; __Epsilonproteobacteria; __Campylobacterales; __Helicobacteraceae; __Helicobacter; __uncultured_Helicobacter_sp.
EU454973	0.0	0.0	0.0	0.0	0.0	0.0	0.0	0.0	0.0	0.0	0.0	0.0	0.0	0.0	0.0	0.0	0.0	0.0	0.0	0.0	0.0	0.0	0.0	0.0	0.0	0.0	0.0	1.0	0.0	0.0	0.0	0.0	0.0	0.0	0.0	0.0	Bacteria; __Firmicutes; __Clostridia; __Clostridiales; __Ruminococcaceae; __Anaerotruncus; __uncultured_bacterium
EF096668	3.0	7.0	2.0	6.0	7.0	3.0	10.0	4.0	7.0	1.0	2.0	0.0	4.0	6.0	6.0	5.0	0.0	1.0	20.0	4.0	1.0	3.0	2.0	6.0	1.0	1.0	2.0	8.0	7.0	2.0	5.0	8.0	12.0	10.0	7.0	0.0	Bacteria; __Bacteroidetes; __Bacteroidia; __Bacteroidales; __S24-7; __uncultured_bacterium
EF096667	22.0	36.0	12.0	34.0	31.0	19.0	19.0	36.0	30.0	6.0	19.0	5.0	42.0	23.0	22.0	45.0	10.0	20.0	21.0	19.0	16.0	25.0	48.0	29.0	14.0	30.0	17.0	15.0	52.0	26.0	26.0	29.0	19.0	21.0	12.0	0.0	Bacteria; __Firmicutes; __Clostridia; __Clostridiales; __Lachnospiraceae; __uncultured; __uncultured_bacterium
EF096663	0.0	0.0	0.0	0.0	0.0	0.0	0.0	0.0	0.0	1.0	0.0	0.0	0.0	0.0	0.0	0.0	0.0	0.0	1.0	0.0	0.0	0.0	0.0	0.0	0.0	0.0	0.0	0.0	0.0	0.0	0.0	0.0	0.0	0.0	0.0	0.0	Bacteria; __Bacteroidetes; __Bacteroidia; __Bacteroidales; __S24-7; __uncultured_bacterium
EU507046	2.0	4.0	1.0	4.0	1.0	2.0	2.0	0.0	0.0	1.0	1.0	1.0	2.0	4.0	4.0	2.0	3.0	2.0	3.0	1.0	3.0	2.0	1.0	2.0	3.0	7.0	2.0	0.0	2.0	2.0	1.0	2.0	4.0	1.0	6.0	0.0	Bacteria; __Firmicutes; __Clostridia; __Clostridiales; __Ruminococcaceae; __uncultured; __uncultured_bacterium
EU475867	0.0	0.0	0.0	0.0	0.0	0.0	0.0	0.0	0.0	1.0	0.0	0.0	0.0	0.0	0.0	0.0	0.0	0.0	0.0	0.0	0.0	0.0	0.0	0.0	0.0	0.0	0.0	0.0	0.0	0.0	0.0	0.0	0.0	0.0	0.0	0.0	Bacteria; __Firmicutes; __Bacilli; __Lactobacillales; __Lactobacillaceae; __Lactobacillus; __uncultured_bacterium
EU452750	0.0	10.0	2.0	3.0	1.0	3.0	15.0	0.0	0.0	0.0	0.0	0.0	1.0	0.0	9.0	3.0	1.0	4.0	2.0	0.0	1.0	5.0	1.0	5.0	1.0	5.0	2.0	0.0	2.0	16.0	11.0	5.0	0.0	7.0	3.0	0.0	Bacteria; __Firmicutes; __Clostridia; __Clostridiales; __Lachnospiraceae; __uncultured; __uncultured_bacterium
EU455080	0.0	0.0	0.0	0.0	0.0	0.0	0.0	1.0	0.0	0.0	0.0	0.0	0.0	0.0	0.0	0.0	0.0	0.0	0.0	0.0	0.0	0.0	0.0	0.0	0.0	0.0	0.0	0.0	0.0	0.0	0.0	0.0	0.0	0.0	0.0	0.0	Bacteria; __Firmicutes; __Clostridia; __Clostridiales; __Lachnospiraceae; __uncultured; __uncultured_bacterium
EF099481	0.0	0.0	0.0	0.0	0.0	0.0	0.0	0.0	0.0	0.0	0.0	0.0	0.0	0.0	0.0	0.0	0.0	0.0	0.0	1.0	0.0	0.0	0.0	0.0	0.0	0.0	0.0	0.0	0.0	0.0	0.0	0.0	0.0	0.0	0.0	0.0	Bacteria; __Firmicutes; __Clostridia; __Clostridiales; __Lachnospiraceae; __Incertae_Sedis; __uncultured_bacterium
EU939405	33.0	104.0	47.0	74.0	56.0	24.0	45.0	22.0	17.0	53.0	30.0	5.0	135.0	37.0	33.0	42.0	36.0	28.0	49.0	38.0	37.0	28.0	58.0	32.0	25.0	5.0	7.0	14.0	10.0	15.0	18.0	2.0	22.0	4.0	54.0	0.0	Bacteria; __Verrucomicrobia; __Verrucomicrobiae; __Verrucomicrobiales; __Verrucomicrobiaceae; __Akkermansia; __uncultured_bacterium
EU461101	0.0	0.0	0.0	0.0	0.0	0.0	0.0	0.0	0.0	0.0	0.0	0.0	0.0	1.0	0.0	0.0	0.0	0.0	0.0	0.0	0.0	0.0	0.0	0.0	0.0	0.0	0.0	0.0	0.0	0.0	0.0	0.0	0.0	0.0	0.0	0.0	Bacteria; __Proteobacteria; __Deltaproteobacteria; __Desulfovibrionales; __Desulfovibrionaceae; __Desulfovibrio; __uncultured_bacterium
EF098287	0.0	0.0	0.0	0.0	0.0	0.0	0.0	0.0	0.0	0.0	0.0	0.0	0.0	1.0	0.0	0.0	0.0	0.0	5.0	0.0	0.0	0.0	0.0	0.0	0.0	0.0	0.0	0.0	1.0	0.0	0.0	2.0	0.0	1.0	0.0	0.0	Bacteria; __Firmicutes; __Clostridia; __Clostridiales; __Ruminococcaceae; __Ruminococcus; __uncultured_bacterium
EU457169	0.0	0.0	0.0	0.0	0.0	0.0	0.0	0.0	1.0	1.0	0.0	0.0	2.0	0.0	0.0	2.0	0.0	0.0	0.0	0.0	0.0	1.0	0.0	0.0	0.0	0.0	2.0	0.0	0.0	0.0	0.0	1.0	0.0	0.0	0.0	0.0	Bacteria; __Firmicutes; __Clostridia; __Clostridiales; __Lachnospiraceae; __uncultured; __uncultured_bacterium
EU454384	0.0	0.0	0.0	0.0	0.0	0.0	0.0	0.0	0.0	0.0	0.0	0.0	0.0	0.0	0.0	0.0	0.0	0.0	0.0	0.0	0.0	0.0	0.0	1.0	0.0	0.0	0.0	0.0	0.0	0.0	0.0	0.0	0.0	0.0	0.0	0.0	Bacteria; __Firmicutes; __Bacilli; __Lactobacillales; __Lactobacillaceae; __Lactobacillus; __uncultured_bacterium
EU842956	0.0	0.0	1.0	0.0	0.0	0.0	1.0	0.0	0.0	0.0	0.0	0.0	1.0	0.0	0.0	0.0	1.0	0.0	0.0	0.0	0.0	0.0	0.0	0.0	0.0	0.0	0.0	1.0	0.0	0.0	0.0	0.0	0.0	0.0	1.0	0.0	Bacteria; __Firmicutes; __Clostridia; __Clostridiales; __Ruminococcaceae; __uncultured; __uncultured_bacterium
EU504968	0.0	0.0	0.0	1.0	0.0	0.0	0.0	1.0	1.0	1.0	0.0	0.0	0.0	0.0	0.0	0.0	0.0	0.0	0.0	0.0	0.0	0.0	0.0	0.0	0.0	0.0	0.0	1.0	2.0	0.0	0.0	0.0	2.0	0.0	0.0	0.0	Bacteria; __Firmicutes; __Clostridia; __Clostridiales; __Lachnospiraceae; __uncultured; __uncultured_bacterium
EF098447	0.0	0.0	0.0	0.0	0.0	0.0	0.0	0.0	1.0	0.0	0.0	0.0	0.0	0.0	0.0	1.0	0.0	0.0	0.0	0.0	0.0	0.0	0.0	0.0	0.0	0.0	0.0	0.0	0.0	0.0	0.0	0.0	0.0	0.0	0.0	0.0	Bacteria; __Firmicutes; __Clostridia; __Clostridiales; __Lachnospiraceae; __uncultured; __uncultured_bacterium
EU506896	4.0	3.0	1.0	4.0	10.0	3.0	6.0	9.0	4.0	3.0	0.0	1.0	7.0	3.0	10.0	3.0	4.0	7.0	5.0	4.0	1.0	5.0	2.0	8.0	6.0	4.0	5.0	3.0	2.0	4.0	5.0	3.0	3.0	2.0	3.0	0.0	Bacteria; __Firmicutes; __Clostridia; __Clostridiales; __Lachnospiraceae; __uncultured; __uncultured_bacterium
JF797496	0.0	3.0	0.0	0.0	0.0	0.0	0.0	0.0	0.0	0.0	0.0	0.0	1.0	0.0	0.0	0.0	0.0	1.0	0.0	0.0	0.0	0.0	0.0	0.0	0.0	0.0	0.0	0.0	0.0	0.0	0.0	0.0	0.0	0.0	1.0	0.0	Bacteria; __Firmicutes; __Clostridia; __Clostridiales; __Ruminococcaceae; __uncultured; __uncultured_rumen_bacterium
EF097925	0.0	0.0	0.0	0.0	0.0	0.0	0.0	0.0	0.0	0.0	0.0	0.0	3.0	0.0	0.0	2.0	0.0	0.0	0.0	0.0	0.0	0.0	0.0	0.0	0.0	0.0	0.0	0.0	0.0	0.0	0.0	0.0	0.0	0.0	0.0	0.0	Bacteria; __Firmicutes; __Bacilli; __Lactobacillales; __Lactobacillaceae; __Lactobacillus; __uncultured_bacterium
EU511771	18.0	25.0	7.0	25.0	24.0	14.0	10.0	23.0	15.0	20.0	7.0	1.0	16.0	13.0	29.0	22.0	1.0	7.0	18.0	19.0	11.0	17.0	10.0	15.0	8.0	25.0	21.0	9.0	28.0	20.0	20.0	25.0	11.0	11.0	14.0	0.0	Bacteria; __Firmicutes; __Clostridia; __Clostridiales; __Lachnospiraceae; __uncultured; __uncultured_bacterium
EU534568	0.0	5.0	0.0	0.0	0.0	0.0	0.0	0.0	0.0	0.0	0.0	0.0	0.0	0.0	0.0	1.0	0.0	0.0	0.0	0.0	0.0	0.0	0.0	0.0	0.0	0.0	0.0	0.0	1.0	0.0	0.0	0.0	0.0	1.0	0.0	0.0	Bacteria; __Firmicutes; __Clostridia; __Clostridiales; __Lachnospiraceae; __uncultured; __uncultured_bacterium
AY993632	0.0	0.0	0.0	0.0	0.0	0.0	0.0	0.0	0.0	2.0	0.0	0.0	0.0	0.0	0.0	0.0	0.0	0.0	0.0	0.0	0.0	0.0	0.0	0.0	0.0	0.0	0.0	0.0	1.0	0.0	0.0	0.0	0.0	0.0	0.0	0.0	Bacteria; __Actinobacteria; __Coriobacteriia; __Coriobacteriales; __Coriobacteriaceae; __Enterorhabdus; __uncultured_bacterium
EF098846	0.0	0.0	0.0	0.0	0.0	0.0	0.0	0.0	0.0	0.0	0.0	0.0	0.0	0.0	0.0	1.0	0.0	0.0	1.0	0.0	1.0	0.0	0.0	0.0	0.0	0.0	0.0	0.0	0.0	0.0	1.0	0.0	0.0	0.0	0.0	0.0	Bacteria; __Firmicutes; __Clostridia; __Clostridiales; __Lachnospiraceae; __uncultured; __uncultured_bacterium
EU774006	0.0	0.0	0.0	0.0	0.0	0.0	0.0	0.0	0.0	0.0	0.0	0.0	0.0	1.0	0.0	0.0	0.0	0.0	0.0	0.0	0.0	0.0	0.0	1.0	0.0	0.0	0.0	0.0	0.0	0.0	0.0	0.0	0.0	0.0	0.0	0.0	Bacteria; __Verrucomicrobia; __Verrucomicrobiae; __Verrucomicrobiales; __Verrucomicrobiaceae; __Akkermansia; __uncultured_bacterium
AB606390	0.0	0.0	0.0	0.0	0.0	0.0	0.0	0.0	0.0	0.0	0.0	0.0	0.0	0.0	0.0	0.0	0.0	0.0	0.0	1.0	0.0	0.0	0.0	0.0	0.0	0.0	0.0	0.0	0.0	0.0	0.0	0.0	0.0	0.0	0.0	0.0	Bacteria; __Bacteroidetes; __Bacteroidia; __Bacteroidales; __S24-7; __uncultured_bacterium
EF099183	0.0	0.0	0.0	0.0	0.0	0.0	0.0	0.0	0.0	0.0	0.0	0.0	0.0	0.0	0.0	0.0	0.0	1.0	0.0	1.0	0.0	0.0	0.0	0.0	0.0	1.0	0.0	1.0	0.0	1.0	0.0	0.0	0.0	0.0	0.0	0.0	Bacteria; __Firmicutes; __Clostridia; __Clostridiales; __Lachnospiraceae; __uncultured; __uncultured_bacterium
EU452221	0.0	0.0	0.0	0.0	0.0	0.0	0.0	0.0	0.0	0.0	0.0	0.0	0.0	0.0	0.0	0.0	0.0	0.0	0.0	0.0	0.0	0.0	1.0	0.0	0.0	0.0	1.0	0.0	1.0	0.0	0.0	3.0	0.0	0.0	0.0	0.0	Bacteria; __Firmicutes; __Clostridia; __Clostridiales; __Lachnospiraceae; __Roseburia; __uncultured_bacterium
EF098665	0.0	0.0	0.0	0.0	0.0	0.0	0.0	1.0	0.0	0.0	0.0	0.0	0.0	0.0	0.0	0.0	0.0	0.0	0.0	0.0	0.0	0.0	0.0	0.0	0.0	0.0	0.0	0.0	0.0	0.0	0.0	0.0	0.0	0.0	0.0	0.0	Bacteria; __Firmicutes; __Clostridia; __Clostridiales; __Ruminococcaceae; __Ruminococcus; __uncultured_bacterium
EF098666	2.0	5.0	1.0	4.0	2.0	0.0	0.0	5.0	0.0	2.0	1.0	0.0	3.0	1.0	5.0	2.0	0.0	1.0	6.0	0.0	3.0	0.0	3.0	3.0	1.0	0.0	1.0	0.0	1.0	3.0	8.0	3.0	2.0	0.0	0.0	0.0	Bacteria; __Firmicutes; __Clostridia; __Clostridiales; __Ruminococcaceae; __uncultured; __uncultured_bacterium
EF098667	0.0	0.0	0.0	0.0	0.0	0.0	0.0	0.0	1.0	0.0	0.0	0.0	0.0	0.0	0.0	0.0	0.0	0.0	0.0	0.0	0.0	0.0	0.0	0.0	0.0	0.0	0.0	0.0	0.0	0.0	0.0	0.0	0.0	0.0	0.0	0.0	Bacteria; __Firmicutes; __Clostridia; __Clostridiales; __Lachnospiraceae; __uncultured; __uncultured_bacterium
EF098192	0.0	0.0	0.0	0.0	0.0	0.0	0.0	0.0	1.0	0.0	0.0	0.0	0.0	0.0	0.0	0.0	0.0	0.0	1.0	0.0	0.0	0.0	0.0	0.0	0.0	0.0	0.0	0.0	0.0	0.0	0.0	0.0	0.0	0.0	0.0	0.0	Bacteria; __Bacteroidetes; __Bacteroidia; __Bacteroidales; __S24-7; __uncultured_bacterium
DQ015226	1.0	0.0	0.0	1.0	0.0	0.0	0.0	1.0	1.0	1.0	1.0	0.0	0.0	1.0	0.0	1.0	0.0	0.0	1.0	1.0	1.0	1.0	1.0	2.0	0.0	0.0	0.0	0.0	0.0	0.0	0.0	0.0	3.0	0.0	0.0	0.0	Bacteria; __Firmicutes; __Clostridia; __Clostridiales; __Lachnospiraceae; __Incertae_Sedis; __uncultured_bacterium
EF096259	1.0	0.0	0.0	2.0	3.0	0.0	1.0	0.0	1.0	0.0	0.0	0.0	0.0	0.0	1.0	0.0	1.0	0.0	0.0	0.0	1.0	0.0	1.0	0.0	2.0	0.0	1.0	0.0	1.0	1.0	0.0	0.0	0.0	0.0	1.0	0.0	Bacteria; __Firmicutes; __Clostridia; __Clostridiales; __Lachnospiraceae; __uncultured; __uncultured_bacterium
EF098632	0.0	0.0	0.0	0.0	0.0	0.0	0.0	1.0	0.0	0.0	0.0	0.0	0.0	0.0	0.0	0.0	0.0	0.0	0.0	0.0	0.0	0.0	0.0	0.0	0.0	0.0	0.0	0.0	0.0	0.0	0.0	0.0	0.0	0.0	0.0	0.0	Bacteria; __Firmicutes; __Clostridia; __Clostridiales; __Lachnospiraceae; __Blautia; __uncultured_bacterium
EU508315	0.0	0.0	0.0	0.0	0.0	0.0	0.0	0.0	0.0	1.0	0.0	0.0	0.0	0.0	0.0	0.0	0.0	0.0	0.0	0.0	0.0	0.0	0.0	0.0	0.0	0.0	0.0	0.0	0.0	0.0	0.0	0.0	0.0	0.0	0.0	0.0	Bacteria; __Firmicutes; __Bacilli; __Lactobacillales; __Lactobacillaceae; __Lactobacillus; __uncultured_bacterium
EU508311	0.0	0.0	0.0	0.0	0.0	0.0	0.0	0.0	0.0	0.0	0.0	0.0	0.0	0.0	0.0	0.0	0.0	0.0	0.0	0.0	0.0	0.0	0.0	0.0	0.0	0.0	0.0	0.0	0.0	0.0	0.0	0.0	0.0	1.0	0.0	0.0	Bacteria; __Tenericutes; __Mollicutes; __RF9; __uncultured_bacterium
EF096252	1.0	2.0	2.0	2.0	2.0	0.0	1.0	6.0	5.0	0.0	0.0	0.0	4.0	1.0	2.0	3.0	0.0	0.0	8.0	0.0	1.0	1.0	5.0	5.0	1.0	2.0	4.0	1.0	4.0	5.0	1.0	3.0	7.0	1.0	8.0	0.0	Bacteria; __Firmicutes; __Clostridia; __Clostridiales; __Lachnospiraceae; __uncultured; __uncultured_bacterium
AY993082	0.0	0.0	0.0	0.0	0.0	0.0	2.0	1.0	0.0	2.0	0.0	0.0	2.0	0.0	2.0	1.0	0.0	0.0	0.0	2.0	0.0	1.0	2.0	1.0	1.0	0.0	0.0	0.0	0.0	1.0	1.0	0.0	0.0	1.0	1.0	0.0	Bacteria; __Firmicutes; __Clostridia; __Clostridiales; __Ruminococcaceae; __Incertae_Sedis; __uncultured_bacterium
EU507949	0.0	0.0	0.0	0.0	0.0	0.0	0.0	0.0	0.0	0.0	0.0	0.0	0.0	0.0	0.0	0.0	0.0	0.0	0.0	0.0	0.0	0.0	0.0	0.0	0.0	0.0	0.0	0.0	0.0	0.0	0.0	0.0	0.0	1.0	0.0	0.0	Bacteria; __Firmicutes; __Clostridia; __Clostridiales; __Lachnospiraceae; __uncultured; __uncultured_bacterium
EU504362	0.0	2.0	0.0	1.0	1.0	0.0	0.0	1.0	1.0	0.0	0.0	0.0	0.0	0.0	0.0	0.0	0.0	0.0	3.0	0.0	0.0	0.0	0.0	0.0	0.0	0.0	0.0	0.0	0.0	1.0	0.0	0.0	0.0	0.0	1.0	0.0	Bacteria; __Firmicutes; __Clostridia; __Clostridiales; __Lachnospiraceae; __uncultured; __uncultured_bacterium
EF099224	0.0	1.0	0.0	5.0	0.0	0.0	0.0	2.0	1.0	3.0	0.0	0.0	2.0	0.0	1.0	2.0	0.0	0.0	3.0	0.0	1.0	1.0	0.0	0.0	0.0	0.0	0.0	0.0	0.0	1.0	0.0	5.0	0.0	1.0	0.0	0.0	Bacteria; __Firmicutes; __Clostridia; __Clostridiales; __Lachnospiraceae; __uncultured; __uncultured_bacterium
EU451139	0.0	0.0	1.0	0.0	0.0	0.0	0.0	0.0	0.0	0.0	0.0	0.0	0.0	0.0	0.0	0.0	0.0	0.0	0.0	0.0	0.0	0.0	0.0	0.0	0.0	0.0	0.0	0.0	0.0	0.0	0.0	0.0	0.0	0.0	0.0	0.0	Bacteria; __Bacteroidetes; __Bacteroidia; __Bacteroidales; __S24-7; __uncultured_bacterium
EU508795	0.0	0.0	0.0	0.0	0.0	0.0	0.0	0.0	0.0	0.0	0.0	0.0	1.0	0.0	0.0	0.0	1.0	1.0	0.0	0.0	0.0	0.0	1.0	0.0	0.0	0.0	0.0	0.0	0.0	0.0	0.0	1.0	1.0	0.0	0.0	0.0	Bacteria; __Firmicutes; __Bacilli; __Lactobacillales; __Lactobacillaceae; __Lactobacillus; __uncultured_bacterium
EF099025	0.0	0.0	0.0	0.0	0.0	0.0	0.0	0.0	0.0	0.0	0.0	0.0	0.0	0.0	0.0	0.0	0.0	0.0	0.0	0.0	0.0	0.0	0.0	1.0	0.0	0.0	0.0	0.0	0.0	0.0	0.0	0.0	0.0	0.0	0.0	0.0	Bacteria; __Firmicutes; __Clostridia; __Clostridiales; __Lachnospiraceae; __uncultured; __uncultured_bacterium
EU457125	0.0	0.0	0.0	0.0	0.0	0.0	0.0	0.0	0.0	1.0	1.0	0.0	0.0	0.0	0.0	0.0	0.0	0.0	0.0	0.0	0.0	0.0	0.0	0.0	0.0	0.0	0.0	0.0	0.0	0.0	0.0	0.0	0.0	0.0	0.0	0.0	Bacteria; __Firmicutes; __Clostridia; __Clostridiales; __Ruminococcaceae; __Incertae_Sedis; __uncultured_bacterium
EU457124	0.0	4.0	0.0	0.0	0.0	2.0	1.0	1.0	3.0	1.0	0.0	1.0	0.0	1.0	1.0	0.0	0.0	0.0	1.0	0.0	0.0	0.0	0.0	1.0	0.0	0.0	0.0	1.0	0.0	2.0	1.0	0.0	3.0	0.0	0.0	0.0	Bacteria; __Firmicutes; __Clostridia; __Clostridiales; __Lachnospiraceae; __uncultured; __uncultured_bacterium
DQ793526	0.0	0.0	0.0	0.0	2.0	0.0	5.0	0.0	1.0	2.0	0.0	1.0	1.0	0.0	0.0	1.0	0.0	0.0	1.0	3.0	0.0	0.0	2.0	0.0	1.0	1.0	0.0	2.0	0.0	0.0	2.0	0.0	1.0	1.0	1.0	0.0	Bacteria; __Bacteroidetes; __Bacteroidia; __Bacteroidales; __Porphyromonadaceae; __Parabacteroides; __uncultured_bacterium
EF098068	0.0	1.0	0.0	1.0	1.0	0.0	1.0	3.0	5.0	4.0	2.0	1.0	0.0	1.0	5.0	1.0	0.0	0.0	5.0	1.0	0.0	0.0	0.0	2.0	1.0	1.0	0.0	2.0	0.0	1.0	2.0	5.0	2.0	2.0	0.0	0.0	Bacteria; __Firmicutes; __Clostridia; __Clostridiales; __Lachnospiraceae; __uncultured; __uncultured_bacterium
EU775428	0.0	0.0	0.0	0.0	0.0	0.0	0.0	0.0	1.0	0.0	0.0	0.0	0.0	0.0	0.0	0.0	0.0	0.0	0.0	0.0	0.0	0.0	0.0	0.0	0.0	0.0	0.0	0.0	1.0	1.0	0.0	0.0	0.0	0.0	0.0	0.0	Bacteria; __Firmicutes; __Clostridia; __Clostridiales; __Lachnospiraceae; __uncultured; __uncultured_bacterium
EU504029	0.0	0.0	0.0	0.0	0.0	0.0	0.0	0.0	0.0	0.0	0.0	0.0	1.0	0.0	0.0	0.0	0.0	0.0	0.0	0.0	0.0	0.0	0.0	0.0	0.0	0.0	0.0	0.0	0.0	0.0	0.0	0.0	0.0	0.0	0.0	0.0	Bacteria; __Firmicutes; __Clostridia; __Clostridiales; __Lachnospiraceae; __uncultured; __uncultured_bacterium
EF098877	0.0	0.0	0.0	0.0	0.0	0.0	1.0	0.0	0.0	0.0	0.0	0.0	0.0	0.0	0.0	0.0	0.0	0.0	0.0	0.0	0.0	0.0	0.0	0.0	0.0	0.0	0.0	0.0	0.0	0.0	0.0	0.0	0.0	0.0	0.0	0.0	Bacteria; __Firmicutes; __Clostridia; __Clostridiales; __Lachnospiraceae; __uncultured; __uncultured_bacterium
EF098268	0.0	0.0	0.0	0.0	0.0	0.0	1.0	0.0	0.0	0.0	0.0	0.0	0.0	0.0	0.0	0.0	0.0	0.0	0.0	0.0	0.0	0.0	1.0	0.0	0.0	0.0	0.0	0.0	0.0	0.0	0.0	1.0	0.0	0.0	0.0	0.0	Bacteria; __Firmicutes; __Clostridia; __Clostridiales; __Lachnospiraceae; __Incertae_Sedis; __uncultured_bacterium
HQ741415	1.0	0.0	0.0	0.0	0.0	0.0	0.0	0.0	0.0	0.0	0.0	0.0	0.0	0.0	0.0	0.0	0.0	0.0	0.0	0.0	0.0	0.0	0.0	0.0	0.0	0.0	0.0	0.0	0.0	0.0	0.0	0.0	0.0	0.0	0.0	0.0	Bacteria; __Firmicutes; __Clostridia; __Clostridiales; __Clostridiaceae; __Clostridium; __uncultured_bacterium
EU505565	18.0	63.0	18.0	40.0	11.0	8.0	21.0	29.0	23.0	21.0	9.0	2.0	24.0	14.0	23.0	32.0	6.0	15.0	18.0	26.0	8.0	32.0	21.0	32.0	14.0	22.0	10.0	15.0	21.0	27.0	29.0	23.0	24.0	8.0	18.0	0.0	Bacteria; __Firmicutes; __Clostridia; __Clostridiales; __Lachnospiraceae; __uncultured; __uncultured_bacterium
EF096892	3.0	0.0	1.0	2.0	0.0	0.0	2.0	2.0	0.0	3.0	2.0	1.0	1.0	0.0	0.0	0.0	2.0	1.0	1.0	3.0	0.0	0.0	0.0	0.0	1.0	1.0	0.0	3.0	1.0	0.0	1.0	0.0	2.0	0.0	4.0	0.0	Bacteria; __Firmicutes; __Clostridia; __Clostridiales; __Lachnospiraceae; __uncultured; __uncultured_bacterium
EU510733	1.0	0.0	0.0	0.0	0.0	0.0	0.0	0.0	0.0	1.0	0.0	0.0	0.0	0.0	0.0	0.0	0.0	0.0	0.0	0.0	0.0	1.0	0.0	0.0	0.0	0.0	0.0	0.0	0.0	0.0	0.0	0.0	0.0	0.0	0.0	0.0	Bacteria; __Firmicutes; __Clostridia; __Clostridiales; __Lachnospiraceae; __uncultured; __uncultured_bacterium
AF412988	2.0	5.0	2.0	0.0	0.0	0.0	0.0	0.0	1.0	0.0	0.0	1.0	2.0	1.0	0.0	1.0	0.0	0.0	0.0	6.0	0.0	0.0	1.0	0.0	2.0	0.0	2.0	1.0	0.0	1.0	0.0	0.0	0.0	1.0	0.0	0.0	Bacteria; __Tenericutes; __Mollicutes; __Mycoplasmatales; __Mycoplasmataceae; __Mycoplasma; __Mycoplasma_sualvi
DQ815614	6.0	24.0	3.0	12.0	8.0	4.0	6.0	5.0	11.0	5.0	4.0	3.0	7.0	8.0	7.0	13.0	2.0	9.0	2.0	6.0	2.0	2.0	10.0	3.0	8.0	6.0	4.0	9.0	6.0	4.0	3.0	3.0	2.0	1.0	21.0	0.0	Bacteria; __Firmicutes; __Clostridia; __Clostridiales; __uncultured; __uncultured_bacterium
FJ365271	5.0	25.0	1.0	7.0	6.0	6.0	3.0	4.0	0.0	3.0	3.0	0.0	22.0	6.0	6.0	5.0	1.0	0.0	0.0	5.0	10.0	6.0	0.0	3.0	1.0	4.0	1.0	1.0	0.0	4.0	2.0	3.0	1.0	5.0	4.0	0.0	Bacteria; __Verrucomicrobia; __Verrucomicrobiae; __Verrucomicrobiales; __Verrucomicrobiaceae; __Akkermansia; __uncultured_bacterium
EF096879	0.0	0.0	0.0	0.0	0.0	0.0	0.0	0.0	0.0	0.0	0.0	0.0	0.0	0.0	0.0	0.0	0.0	0.0	0.0	0.0	0.0	0.0	1.0	0.0	0.0	0.0	0.0	0.0	0.0	0.0	0.0	0.0	0.0	0.0	0.0	0.0	Bacteria; __Bacteroidetes; __Bacteroidia; __Bacteroidales; __S24-7; __uncultured_bacterium
EU510047	2.0	0.0	0.0	0.0	0.0	0.0	0.0	1.0	0.0	0.0	0.0	0.0	1.0	0.0	0.0	0.0	0.0	0.0	0.0	0.0	0.0	0.0	0.0	0.0	0.0	0.0	0.0	0.0	1.0	0.0	0.0	0.0	0.0	0.0	0.0	0.0	Bacteria; __Firmicutes; __Clostridia; __Clostridiales; __Lachnospiraceae; __uncultured; __uncultured_bacterium
EU773065	0.0	0.0	0.0	1.0	0.0	0.0	0.0	0.0	0.0	0.0	0.0	0.0	0.0	0.0	0.0	0.0	0.0	0.0	0.0	0.0	0.0	0.0	0.0	0.0	0.0	0.0	0.0	0.0	0.0	0.0	0.0	0.0	0.0	0.0	0.0	0.0	Bacteria; __Firmicutes; __Clostridia; __Clostridiales; __Lachnospiraceae; __Coprococcus; __uncultured_bacterium
EF096871	0.0	0.0	0.0	1.0	0.0	0.0	0.0	0.0	1.0	0.0	0.0	0.0	0.0	0.0	0.0	0.0	0.0	0.0	0.0	0.0	0.0	0.0	0.0	0.0	0.0	0.0	0.0	0.0	0.0	0.0	0.0	0.0	0.0	0.0	0.0	0.0	Bacteria; __Bacteroidetes; __Bacteroidia; __Bacteroidales; __S24-7; __uncultured_bacterium
AY992935	0.0	0.0	0.0	1.0	0.0	0.0	0.0	0.0	0.0	1.0	0.0	0.0	0.0	0.0	0.0	0.0	0.0	0.0	1.0	0.0	0.0	0.0	0.0	0.0	0.0	0.0	0.0	0.0	1.0	0.0	1.0	1.0	0.0	0.0	0.0	0.0	Bacteria; __Firmicutes; __Clostridia; __Clostridiales; __Lachnospiraceae; __uncultured; __uncultured_bacterium
EF098311	0.0	0.0	0.0	0.0	0.0	0.0	0.0	1.0	0.0	0.0	0.0	0.0	0.0	0.0	0.0	0.0	0.0	0.0	0.0	0.0	0.0	0.0	0.0	0.0	0.0	0.0	0.0	0.0	0.0	0.0	0.0	0.0	0.0	0.0	0.0	0.0	Bacteria; __Firmicutes; __Clostridia; __Clostridiales; __uncultured; __uncultured_bacterium
EU504796	0.0	0.0	0.0	0.0	0.0	0.0	0.0	0.0	0.0	0.0	0.0	0.0	0.0	0.0	0.0	0.0	0.0	0.0	0.0	0.0	0.0	0.0	0.0	0.0	0.0	1.0	0.0	0.0	0.0	0.0	0.0	0.0	0.0	0.0	0.0	0.0	Bacteria; __Firmicutes; __Clostridia; __Clostridiales; __Lachnospiraceae; __uncultured; __uncultured_bacterium
EU504790	0.0	0.0	0.0	0.0	0.0	0.0	1.0	1.0	0.0	0.0	0.0	0.0	1.0	0.0	0.0	0.0	0.0	0.0	0.0	0.0	0.0	0.0	1.0	2.0	0.0	2.0	0.0	0.0	0.0	3.0	0.0	0.0	1.0	1.0	0.0	0.0	Bacteria; __Firmicutes; __Clostridia; __Clostridiales; __Lachnospiraceae; __uncultured; __uncultured_bacterium
EU456546	0.0	2.0	1.0	0.0	0.0	0.0	0.0	1.0	0.0	0.0	0.0	0.0	1.0	0.0	1.0	0.0	1.0	0.0	0.0	0.0	0.0	0.0	0.0	0.0	0.0	0.0	0.0	0.0	0.0	0.0	0.0	1.0	2.0	0.0	0.0	0.0	Bacteria; __Firmicutes; __Clostridia; __Clostridiales; __Lachnospiraceae; __Incertae_Sedis; __uncultured_bacterium
EU504157	0.0	1.0	0.0	0.0	1.0	0.0	1.0	1.0	0.0	0.0	0.0	0.0	1.0	0.0	0.0	0.0	0.0	0.0	0.0	0.0	1.0	0.0	0.0	0.0	0.0	0.0	0.0	0.0	0.0	0.0	0.0	0.0	0.0	0.0	0.0	0.0	Bacteria; __Firmicutes; __Clostridia; __Clostridiales; __Lachnospiraceae; __uncultured; __uncultured_bacterium
EU453061	2.0	13.0	5.0	13.0	17.0	3.0	13.0	8.0	7.0	7.0	4.0	2.0	7.0	6.0	16.0	3.0	3.0	3.0	8.0	4.0	6.0	5.0	4.0	4.0	7.0	8.0	4.0	8.0	14.0	8.0	21.0	9.0	3.0	8.0	8.0	0.0	Bacteria; __Bacteroidetes; __Bacteroidia; __Bacteroidales; __S24-7; __uncultured_bacterium
DQ777897	0.0	0.0	0.0	0.0	1.0	0.0	0.0	1.0	0.0	0.0	0.0	0.0	0.0	0.0	0.0	1.0	0.0	0.0	0.0	0.0	0.0	0.0	1.0	0.0	0.0	1.0	0.0	0.0	0.0	0.0	0.0	0.0	0.0	0.0	0.0	0.0	Bacteria; __Firmicutes; __Clostridia; __Clostridiales; __Ruminococcaceae; __Incertae_Sedis; __uncultured_bacterium
EU453069	0.0	0.0	0.0	0.0	0.0	0.0	0.0	0.0	0.0	0.0	0.0	0.0	0.0	0.0	0.0	0.0	0.0	0.0	0.0	0.0	0.0	0.0	0.0	0.0	0.0	0.0	0.0	0.0	0.0	1.0	0.0	0.0	0.0	0.0	0.0	0.0	Bacteria; __Firmicutes; __Clostridia; __Clostridiales; __Lachnospiraceae; __uncultured; __uncultured_bacterium
AY989976	108.0	152.0	54.0	211.0	118.0	73.0	109.0	118.0	146.0	144.0	76.0	38.0	167.0	110.0	123.0	133.0	62.0	70.0	116.0	90.0	53.0	67.0	129.0	106.0	105.0	105.0	56.0	76.0	146.0	97.0	119.0	110.0	132.0	90.0	208.0	0.0	Bacteria; __Bacteroidetes; __Bacteroidia; __Bacteroidales; __S24-7; __uncultured_bacterium
AY989975	0.0	1.0	2.0	0.0	0.0	0.0	0.0	0.0	0.0	0.0	0.0	0.0	0.0	0.0	0.0	0.0	0.0	0.0	0.0	0.0	0.0	0.0	0.0	0.0	0.0	0.0	0.0	0.0	0.0	0.0	0.0	0.0	2.0	0.0	0.0	0.0	Bacteria; __Bacteroidetes; __Bacteroidia; __Bacteroidales; __S24-7; __uncultured_bacterium
EU510606	0.0	2.0	0.0	0.0	0.0	0.0	0.0	0.0	0.0	0.0	0.0	0.0	0.0	0.0	3.0	0.0	1.0	0.0	1.0	2.0	0.0	1.0	0.0	0.0	1.0	1.0	2.0	1.0	0.0	0.0	0.0	0.0	0.0	0.0	0.0	0.0	Bacteria; __Firmicutes; __Clostridia; __Clostridiales; __Lachnospiraceae; __uncultured; __uncultured_bacterium
EU457493	0.0	0.0	0.0	0.0	0.0	0.0	1.0	1.0	2.0	0.0	0.0	0.0	0.0	0.0	0.0	0.0	0.0	0.0	3.0	0.0	0.0	0.0	0.0	0.0	0.0	0.0	0.0	0.0	1.0	0.0	0.0	1.0	1.0	0.0	0.0	0.0	Bacteria; __Firmicutes; __Clostridia; __Clostridiales; __Lachnospiraceae; __uncultured; __uncultured_bacterium
EU455898	0.0	3.0	0.0	2.0	1.0	0.0	0.0	1.0	1.0	1.0	1.0	0.0	2.0	1.0	1.0	0.0	0.0	3.0	2.0	0.0	1.0	1.0	3.0	2.0	0.0	0.0	0.0	2.0	0.0	0.0	3.0	0.0	2.0	0.0	0.0	0.0	Bacteria; __Firmicutes; __Clostridia; __Clostridiales; __Ruminococcaceae; __Incertae_Sedis; __uncultured_bacterium
DQ815382	3.0	0.0	1.0	2.0	3.0	0.0	1.0	1.0	2.0	3.0	0.0	3.0	1.0	2.0	0.0	0.0	0.0	0.0	1.0	1.0	0.0	3.0	1.0	1.0	2.0	1.0	0.0	3.0	0.0	0.0	0.0	0.0	1.0	0.0	1.0	0.0	Bacteria; __Firmicutes; __Clostridia; __Clostridiales; __Lachnospiraceae; __uncultured; __uncultured_bacterium
EF614814	0.0	0.0	0.0	2.0	1.0	0.0	0.0	0.0	1.0	0.0	0.0	0.0	0.0	0.0	0.0	0.0	0.0	0.0	0.0	0.0	0.0	0.0	0.0	0.0	0.0	0.0	0.0	1.0	1.0	0.0	0.0	0.0	0.0	0.0	0.0	0.0	Bacteria; __Firmicutes; __Clostridia; __Clostridiales; __Ruminococcaceae; __Incertae_Sedis; __uncultured_bacterium
HQ716308	1.0	0.0	0.0	1.0	0.0	1.0	0.0	1.0	0.0	2.0	1.0	0.0	0.0	0.0	0.0	0.0	0.0	3.0	0.0	0.0	0.0	1.0	1.0	0.0	0.0	0.0	0.0	0.0	0.0	1.0	1.0	0.0	0.0	0.0	0.0	0.0	Bacteria; __Firmicutes; __Clostridia; __Clostridiales; __Ruminococcaceae; __uncultured; __uncultured_bacterium
AY989998	2.0	10.0	0.0	9.0	2.0	1.0	2.0	1.0	0.0	0.0	2.0	1.0	5.0	8.0	9.0	4.0	2.0	2.0	3.0	3.0	3.0	5.0	0.0	2.0	0.0	2.0	2.0	0.0	6.0	8.0	6.0	12.0	2.0	1.0	2.0	0.0	Bacteria; __Firmicutes; __Clostridia; __Clostridiales; __Lachnospiraceae; __uncultured; __uncultured_bacterium
AY989999	0.0	1.0	0.0	1.0	0.0	0.0	0.0	1.0	0.0	0.0	0.0	0.0	0.0	0.0	0.0	0.0	0.0	0.0	0.0	0.0	0.0	0.0	0.0	0.0	0.0	0.0	0.0	0.0	0.0	0.0	1.0	0.0	0.0	0.0	0.0	0.0	Bacteria; __Firmicutes; __Clostridia; __Clostridiales; __Lachnospiraceae; __uncultured; __uncultured_bacterium
EU453325	0.0	0.0	0.0	0.0	0.0	0.0	0.0	0.0	0.0	0.0	0.0	0.0	0.0	0.0	0.0	0.0	0.0	0.0	0.0	0.0	0.0	0.0	0.0	0.0	0.0	0.0	0.0	0.0	0.0	0.0	0.0	0.0	0.0	0.0	1.0	0.0	Bacteria; __Firmicutes; __Bacilli; __Lactobacillales; __Lactobacillaceae; __Lactobacillus; __uncultured_bacterium
EU774771	0.0	0.0	0.0	0.0	0.0	0.0	0.0	0.0	0.0	0.0	0.0	0.0	1.0	0.0	0.0	0.0	0.0	0.0	0.0	0.0	0.0	0.0	0.0	0.0	0.0	0.0	0.0	0.0	0.0	0.0	0.0	0.0	0.0	0.0	0.0	0.0	Bacteria; __Firmicutes; __Clostridia; __Clostridiales; __Lachnospiraceae; __uncultured; __uncultured_bacterium
EF096763	0.0	0.0	0.0	0.0	0.0	0.0	0.0	0.0	0.0	0.0	0.0	0.0	0.0	0.0	0.0	0.0	0.0	0.0	0.0	0.0	0.0	0.0	0.0	0.0	0.0	0.0	0.0	0.0	0.0	0.0	1.0	0.0	0.0	0.0	0.0	0.0	Bacteria; __Firmicutes; __Clostridia; __Clostridiales; __Ruminococcaceae; __Ruminococcus; __uncultured_bacterium
DQ815549	0.0	0.0	0.0	0.0	0.0	0.0	0.0	0.0	0.0	0.0	0.0	0.0	0.0	0.0	0.0	0.0	0.0	0.0	0.0	0.0	0.0	1.0	0.0	0.0	0.0	0.0	0.0	0.0	0.0	0.0	0.0	1.0	0.0	1.0	0.0	0.0	Bacteria; __Firmicutes; __Clostridia; __Clostridiales; __Ruminococcaceae; __Incertae_Sedis; __uncultured_bacterium
FJ507719	1.0	3.0	2.0	2.0	5.0	1.0	0.0	0.0	1.0	1.0	1.0	1.0	3.0	2.0	4.0	5.0	0.0	0.0	2.0	1.0	1.0	3.0	1.0	6.0	2.0	1.0	0.0	1.0	2.0	4.0	3.0	2.0	3.0	2.0	2.0	0.0	Bacteria; __Firmicutes; __Clostridia; __Clostridiales; __Lachnospiraceae; __uncultured; __uncultured_bacterium
AM932593	0.0	0.0	0.0	0.0	0.0	0.0	0.0	0.0	0.0	0.0	0.0	0.0	0.0	0.0	0.0	0.0	0.0	0.0	0.0	0.0	0.0	0.0	0.0	1.0	0.0	0.0	0.0	0.0	0.0	0.0	0.0	0.0	0.0	0.0	0.0	0.0	Bacteria; __Firmicutes; __Clostridia; __Clostridiales; __uncultured; __uncultured_bacterium
EF406412	0.0	0.0	0.0	0.0	0.0	0.0	0.0	1.0	0.0	0.0	0.0	0.0	0.0	0.0	0.0	0.0	0.0	0.0	0.0	0.0	0.0	0.0	0.0	0.0	0.0	0.0	0.0	0.0	0.0	0.0	0.0	0.0	0.0	0.0	0.0	0.0	Bacteria; __Bacteroidetes; __Bacteroidia; __Bacteroidales; __S24-7; __uncultured_bacterium
DQ808339	0.0	0.0	0.0	0.0	0.0	0.0	0.0	0.0	0.0	0.0	0.0	0.0	0.0	0.0	0.0	0.0	0.0	0.0	1.0	0.0	0.0	0.0	0.0	0.0	0.0	0.0	0.0	0.0	0.0	0.0	0.0	0.0	0.0	0.0	0.0	0.0	Bacteria; __Verrucomicrobia; __Verrucomicrobiae; __Verrucomicrobiales; __Verrucomicrobiaceae; __Akkermansia; __uncultured_bacterium
EU507304	1.0	1.0	0.0	1.0	0.0	0.0	0.0	0.0	0.0	2.0	0.0	0.0	0.0	0.0	0.0	1.0	1.0	0.0	1.0	0.0	1.0	0.0	1.0	0.0	0.0	0.0	0.0	0.0	1.0	0.0	0.0	0.0	0.0	0.0	0.0	0.0	Bacteria; __Verrucomicrobia; __Verrucomicrobiae; __Verrucomicrobiales; __Verrucomicrobiaceae; __Akkermansia; __uncultured_bacterium
EU509207	3.0	5.0	5.0	5.0	7.0	1.0	4.0	7.0	8.0	3.0	3.0	1.0	11.0	15.0	8.0	11.0	3.0	5.0	3.0	12.0	4.0	13.0	8.0	6.0	5.0	2.0	6.0	5.0	10.0	8.0	9.0	4.0	9.0	3.0	11.0	0.0	Bacteria; __Firmicutes; __Clostridia; __Clostridiales; __Ruminococcaceae; __Incertae_Sedis; __uncultured_bacterium
EU509201	0.0	2.0	1.0	0.0	1.0	0.0	2.0	3.0	1.0	2.0	1.0	0.0	2.0	0.0	3.0	1.0	0.0	0.0	2.0	0.0	2.0	1.0	0.0	1.0	2.0	0.0	0.0	0.0	1.0	1.0	1.0	0.0	0.0	0.0	1.0	0.0	Bacteria; __Firmicutes; __Clostridia; __Clostridiales; __Lachnospiraceae; __uncultured; __uncultured_bacterium
EF406783	3.0	6.0	3.0	2.0	5.0	3.0	5.0	2.0	3.0	2.0	0.0	3.0	2.0	1.0	4.0	1.0	1.0	1.0	10.0	4.0	3.0	2.0	2.0	2.0	4.0	2.0	4.0	3.0	3.0	9.0	4.0	5.0	1.0	3.0	2.0	0.0	Bacteria; __Bacteroidetes; __Bacteroidia; __Bacteroidales; __S24-7; __uncultured_bacterium
DQ805861	0.0	0.0	0.0	0.0	0.0	0.0	0.0	0.0	0.0	0.0	0.0	0.0	0.0	0.0	0.0	0.0	0.0	0.0	0.0	0.0	0.0	0.0	0.0	0.0	0.0	0.0	0.0	1.0	0.0	0.0	0.0	0.0	0.0	0.0	0.0	0.0	Bacteria; __Firmicutes; __Clostridia; __Clostridiales; __Lachnospiraceae; __uncultured; __uncultured_bacterium
FJ881226	14.0	7.0	21.0	38.0	15.0	0.0	22.0	11.0	25.0	14.0	5.0	6.0	6.0	8.0	3.0	19.0	8.0	11.0	12.0	22.0	1.0	6.0	18.0	9.0	17.0	1.0	4.0	20.0	21.0	2.0	5.0	4.0	20.0	1.0	20.0	0.0	Bacteria; __Firmicutes; __Clostridia; __Clostridiales; __Lachnospiraceae; __uncultured; __uncultured_bacterium
EU504778	0.0	0.0	0.0	0.0	1.0	0.0	1.0	1.0	0.0	0.0	1.0	0.0	0.0	0.0	0.0	0.0	0.0	0.0	0.0	0.0	0.0	0.0	0.0	1.0	0.0	0.0	0.0	1.0	2.0	0.0	0.0	1.0	0.0	0.0	0.0	0.0	Bacteria; __Firmicutes; __Clostridia; __Clostridiales; __Lachnospiraceae; __uncultured; __uncultured_bacterium
EU504770	0.0	1.0	0.0	0.0	0.0	0.0	0.0	0.0	0.0	0.0	0.0	0.0	0.0	0.0	0.0	0.0	0.0	0.0	0.0	0.0	0.0	0.0	0.0	0.0	0.0	0.0	0.0	0.0	0.0	0.0	0.0	0.0	0.0	0.0	0.0	0.0	Bacteria; __Proteobacteria; __Deltaproteobacteria; __Desulfovibrionales; __Desulfovibrionaceae; __Desulfovibrio; __uncultured_bacterium
EU504775	1.0	2.0	0.0	0.0	0.0	1.0	0.0	0.0	1.0	0.0	0.0	0.0	2.0	0.0	1.0	0.0	0.0	0.0	1.0	0.0	0.0	1.0	1.0	0.0	0.0	1.0	0.0	2.0	0.0	0.0	3.0	1.0	1.0	0.0	0.0	0.0	Bacteria; __Firmicutes; __Clostridia; __Clostridiales; __Lachnospiraceae; __uncultured; __uncultured_bacterium
EF096419	0.0	0.0	0.0	0.0	0.0	0.0	0.0	0.0	0.0	1.0	0.0	0.0	0.0	0.0	0.0	0.0	0.0	0.0	0.0	0.0	0.0	0.0	0.0	0.0	0.0	0.0	0.0	0.0	0.0	0.0	0.0	0.0	0.0	0.0	0.0	0.0	Bacteria; __Firmicutes; __Clostridia; __Clostridiales; __Lachnospiraceae; __uncultured; __uncultured_bacterium
EU655941	1.0	1.0	0.0	2.0	0.0	0.0	1.0	7.0	0.0	1.0	0.0	0.0	0.0	1.0	0.0	0.0	0.0	0.0	0.0	0.0	0.0	0.0	2.0	0.0	0.0	2.0	0.0	0.0	0.0	3.0	0.0	0.0	0.0	1.0	0.0	0.0	Bacteria; __Firmicutes; __Clostridia; __Clostridiales; __Lachnospiraceae; __uncultured; __uncultured_bacterium
EF096411	0.0	2.0	0.0	2.0	1.0	0.0	0.0	0.0	3.0	0.0	1.0	0.0	1.0	0.0	1.0	1.0	0.0	0.0	1.0	0.0	0.0	1.0	0.0	1.0	0.0	0.0	0.0	0.0	0.0	0.0	0.0	0.0	0.0	0.0	0.0	0.0	Bacteria; __Firmicutes; __Clostridia; __Clostridiales; __Lachnospiraceae; __uncultured; __uncultured_bacterium
AY991138	3.0	0.0	1.0	4.0	0.0	1.0	3.0	3.0	2.0	6.0	0.0	0.0	1.0	1.0	2.0	3.0	1.0	1.0	4.0	1.0	1.0	0.0	5.0	3.0	3.0	0.0	2.0	5.0	1.0	1.0	1.0	0.0	2.0	1.0	4.0	0.0	Bacteria; __Firmicutes; __Clostridia; __Clostridiales; __Lachnospiraceae; __uncultured; __uncultured_bacterium
EF096415	0.0	1.0	0.0	2.0	2.0	0.0	0.0	1.0	2.0	1.0	1.0	0.0	1.0	0.0	0.0	1.0	0.0	2.0	2.0	0.0	1.0	0.0	0.0	0.0	1.0	0.0	0.0	0.0	0.0	2.0	0.0	1.0	1.0	0.0	2.0	0.0	Bacteria; __Firmicutes; __Clostridia; __Clostridiales; __Lachnospiraceae; __uncultured; __uncultured_bacterium
EU453242	1.0	83.0	4.0	36.0	23.0	14.0	10.0	27.0	7.0	1.0	7.0	3.0	35.0	12.0	25.0	27.0	7.0	23.0	22.0	6.0	15.0	34.0	3.0	29.0	1.0	26.0	16.0	1.0	22.0	49.0	56.0	38.0	0.0	12.0	0.0	0.0	Bacteria; __Firmicutes; __Clostridia; __Clostridiales; __Lachnospiraceae; __uncultured; __uncultured_bacterium
EU454561	0.0	3.0	0.0	7.0	2.0	0.0	0.0	1.0	0.0	0.0	0.0	0.0	2.0	0.0	5.0	2.0	0.0	1.0	1.0	0.0	2.0	3.0	0.0	1.0	0.0	2.0	0.0	0.0	0.0	2.0	6.0	1.0	0.0	0.0	0.0	0.0	Bacteria; __Firmicutes; __Clostridia; __Clostridiales; __Lachnospiraceae; __uncultured; __uncultured_bacterium
EU454563	0.0	0.0	0.0	1.0	0.0	0.0	0.0	1.0	1.0	1.0	1.0	0.0	1.0	0.0	0.0	1.0	0.0	0.0	1.0	2.0	0.0	0.0	0.0	0.0	2.0	0.0	0.0	0.0	1.0	0.0	1.0	0.0	0.0	0.0	0.0	0.0	Bacteria; __Firmicutes; __Clostridia; __Clostridiales; __Family_XIII_Incertae_Sedis; __Incertae_Sedis; __uncultured_bacterium
EU760449	31.0	54.0	22.0	66.0	35.0	16.0	39.0	44.0	26.0	56.0	13.0	1.0	29.0	21.0	46.0	34.0	11.0	8.0	39.0	37.0	28.0	25.0	25.0	36.0	38.0	31.0	10.0	22.0	69.0	43.0	55.0	37.0	27.0	14.0	52.0	0.0	Bacteria; __Bacteroidetes; __Bacteroidia; __Bacteroidales; __S24-7; __uncultured_bacterium
AM932661	33.0	28.0	20.0	57.0	27.0	26.0	31.0	39.0	33.0	30.0	19.0	6.0	32.0	25.0	35.0	44.0	15.0	20.0	21.0	33.0	20.0	34.0	31.0	38.0	29.0	30.0	17.0	15.0	27.0	20.0	15.0	20.0	11.0	26.0	47.0	0.0	Bacteria; __Bacteroidetes; __Bacteroidia; __Bacteroidales; __Porphyromonadaceae; __Odoribacter; __uncultured_bacterium
AM932664	45.0	25.0	28.0	105.0	51.0	21.0	79.0	46.0	70.0	95.0	26.0	10.0	65.0	37.0	25.0	63.0	14.0	27.0	56.0	49.0	14.0	30.0	70.0	32.0	52.0	30.0	12.0	39.0	41.0	13.0	44.0	25.0	67.0	21.0	107.0	0.0	Bacteria; __Bacteroidetes; __Bacteroidia; __Bacteroidales; __S24-7; __uncultured_bacterium
EU503923	0.0	0.0	0.0	0.0	0.0	0.0	0.0	0.0	1.0	1.0	0.0	0.0	0.0	0.0	1.0	0.0	0.0	0.0	0.0	0.0	0.0	0.0	0.0	0.0	0.0	0.0	0.0	1.0	0.0	0.0	0.0	0.0	0.0	0.0	0.0	0.0	Bacteria; __Firmicutes; __Clostridia; __Clostridiales; __Lachnospiraceae; __uncultured; __uncultured_bacterium
EF097387	0.0	0.0	0.0	0.0	0.0	0.0	0.0	1.0	0.0	0.0	0.0	0.0	0.0	0.0	0.0	0.0	0.0	0.0	1.0	0.0	0.0	0.0	0.0	0.0	0.0	0.0	0.0	0.0	1.0	0.0	1.0	5.0	0.0	0.0	0.0	0.0	Bacteria; __Firmicutes; __Clostridia; __Clostridiales; __Lachnospiraceae; __uncultured; __uncultured_bacterium
EU503928	37.0	3.0	17.0	26.0	19.0	1.0	26.0	19.0	38.0	28.0	9.0	6.0	2.0	16.0	2.0	24.0	5.0	11.0	18.0	32.0	1.0	3.0	39.0	8.0	26.0	2.0	1.0	21.0	14.0	0.0	2.0	3.0	28.0	0.0	38.0	0.0	Bacteria; __Firmicutes; __Clostridia; __Clostridiales; __Lachnospiraceae; __uncultured; __uncultured_bacterium
EU505357	0.0	0.0	0.0	0.0	0.0	0.0	0.0	0.0	0.0	1.0	0.0	0.0	1.0	0.0	0.0	0.0	0.0	0.0	1.0	0.0	0.0	0.0	0.0	0.0	0.0	3.0	0.0	0.0	0.0	0.0	0.0	0.0	0.0	0.0	0.0	0.0	Bacteria; __Firmicutes; __Clostridia; __Clostridiales; __Lachnospiraceae; __uncultured; __uncultured_bacterium
EU505198	22.0	8.0	13.0	35.0	13.0	9.0	15.0	14.0	28.0	50.0	18.0	2.0	28.0	11.0	14.0	21.0	15.0	14.0	38.0	29.0	4.0	8.0	27.0	19.0	52.0	6.0	4.0	19.0	24.0	3.0	3.0	3.0	15.0	5.0	48.0	0.0	Bacteria; __Firmicutes; __Bacilli; __Lactobacillales; __Lactobacillaceae; __Lactobacillus; __uncultured_bacterium
EU503770	0.0	0.0	0.0	0.0	0.0	0.0	0.0	0.0	0.0	0.0	0.0	0.0	0.0	0.0	0.0	0.0	0.0	0.0	0.0	0.0	0.0	0.0	0.0	0.0	0.0	1.0	0.0	0.0	0.0	0.0	0.0	0.0	0.0	0.0	0.0	0.0	Bacteria; __Firmicutes; __Clostridia; __Clostridiales; __Ruminococcaceae; __Incertae_Sedis; __uncultured_bacterium
EU505197	24.0	28.0	24.0	30.0	15.0	7.0	41.0	28.0	32.0	33.0	13.0	5.0	21.0	17.0	19.0	29.0	11.0	11.0	25.0	25.0	12.0	20.0	23.0	34.0	23.0	22.0	16.0	20.0	21.0	25.0	19.0	24.0	29.0	8.0	49.0	0.0	Bacteria; __Firmicutes; __Clostridia; __Clostridiales; __Lachnospiraceae; __uncultured; __uncultured_bacterium
AY990350	0.0	0.0	0.0	1.0	0.0	0.0	0.0	1.0	0.0	0.0	0.0	0.0	0.0	0.0	0.0	0.0	0.0	0.0	0.0	0.0	0.0	1.0	1.0	2.0	0.0	0.0	1.0	0.0	0.0	0.0	0.0	0.0	0.0	0.0	0.0	0.0	Bacteria; __Firmicutes; __Clostridia; __Clostridiales; __Ruminococcaceae; __Incertae_Sedis; __uncultured_bacterium
AY991227	6.0	16.0	3.0	11.0	8.0	0.0	3.0	4.0	6.0	3.0	2.0	1.0	7.0	6.0	4.0	6.0	1.0	3.0	7.0	0.0	2.0	3.0	7.0	4.0	0.0	3.0	3.0	3.0	3.0	5.0	2.0	9.0	3.0	10.0	6.0	0.0	Bacteria; __Firmicutes; __Clostridia; __Clostridiales; __Lachnospiraceae; __uncultured; __uncultured_bacterium
AB606406	0.0	0.0	0.0	0.0	0.0	0.0	0.0	0.0	0.0	0.0	0.0	1.0	0.0	0.0	0.0	0.0	0.0	0.0	0.0	0.0	0.0	0.0	0.0	0.0	0.0	0.0	0.0	0.0	0.0	0.0	0.0	0.0	0.0	0.0	0.0	0.0	Bacteria; __Firmicutes; __Clostridia; __Clostridiales; __Lachnospiraceae; __Coprococcus; __uncultured_bacterium
EF096704	0.0	0.0	1.0	1.0	1.0	0.0	0.0	4.0	1.0	1.0	1.0	0.0	0.0	0.0	2.0	0.0	0.0	0.0	1.0	2.0	1.0	0.0	2.0	0.0	1.0	0.0	0.0	0.0	1.0	1.0	2.0	2.0	0.0	1.0	1.0	0.0	Bacteria; __Bacteroidetes; __Bacteroidia; __Bacteroidales; __S24-7; __uncultured_bacterium
EU454308	0.0	0.0	0.0	0.0	0.0	0.0	0.0	0.0	1.0	0.0	0.0	0.0	0.0	0.0	0.0	0.0	0.0	0.0	0.0	0.0	0.0	0.0	0.0	0.0	0.0	0.0	0.0	0.0	0.0	0.0	0.0	0.0	0.0	0.0	0.0	0.0	Bacteria; __Firmicutes; __Clostridia; __Clostridiales; __Lachnospiraceae; __uncultured; __uncultured_bacterium
EF603040	37.0	117.0	31.0	68.0	43.0	47.0	70.0	75.0	53.0	65.0	32.0	11.0	125.0	50.0	104.0	65.0	14.0	25.0	61.0	56.0	54.0	51.0	62.0	63.0	46.0	66.0	59.0	41.0	78.0	86.0	95.0	106.0	58.0	70.0	82.0	0.0	Bacteria; __Bacteroidetes; __Bacteroidia; __Bacteroidales; __S24-7; __uncultured_bacterium
EF097654	0.0	0.0	0.0	0.0	0.0	0.0	0.0	0.0	0.0	1.0	0.0	0.0	0.0	0.0	0.0	0.0	0.0	0.0	2.0	0.0	0.0	0.0	1.0	0.0	0.0	0.0	0.0	0.0	0.0	0.0	0.0	0.0	0.0	0.0	0.0	0.0	Bacteria; __Firmicutes; __Clostridia; __Clostridiales; __Lachnospiraceae; __uncultured; __uncultured_bacterium
EF097653	0.0	0.0	0.0	0.0	0.0	0.0	1.0	0.0	0.0	0.0	0.0	0.0	0.0	0.0	0.0	0.0	0.0	0.0	0.0	0.0	0.0	0.0	0.0	0.0	0.0	0.0	1.0	1.0	2.0	0.0	0.0	2.0	0.0	0.0	0.0	0.0	Bacteria; __Firmicutes; __Clostridia; __Clostridiales; __Lachnospiraceae; __uncultured; __uncultured_bacterium
EU506434	0.0	1.0	0.0	0.0	0.0	0.0	0.0	0.0	0.0	0.0	0.0	0.0	0.0	0.0	0.0	0.0	0.0	0.0	0.0	0.0	0.0	0.0	0.0	1.0	0.0	0.0	0.0	0.0	0.0	0.0	0.0	0.0	0.0	0.0	0.0	0.0	Bacteria; __Firmicutes; __Clostridia; __Clostridiales; __Lachnospiraceae; __Incertae_Sedis; __uncultured_bacterium
EF097658	1.0	0.0	0.0	0.0	0.0	0.0	0.0	0.0	1.0	0.0	0.0	0.0	1.0	0.0	0.0	0.0	0.0	0.0	3.0	3.0	0.0	0.0	0.0	0.0	0.0	0.0	0.0	0.0	0.0	2.0	0.0	2.0	1.0	0.0	1.0	0.0	Bacteria; __Firmicutes; __Clostridia; __Clostridiales; __Lachnospiraceae; __uncultured; __uncultured_bacterium
EU453672	0.0	0.0	0.0	0.0	0.0	0.0	0.0	0.0	0.0	0.0	0.0	0.0	0.0	0.0	0.0	0.0	0.0	0.0	0.0	0.0	0.0	0.0	0.0	0.0	0.0	0.0	0.0	0.0	0.0	0.0	0.0	0.0	1.0	0.0	0.0	0.0	Bacteria; __Firmicutes; __Clostridia; __Clostridiales; __Lachnospiraceae; __uncultured; __uncultured_bacterium
EF099929	1.0	1.0	0.0	0.0	0.0	0.0	0.0	1.0	0.0	0.0	0.0	0.0	0.0	0.0	1.0	0.0	0.0	0.0	0.0	0.0	0.0	0.0	1.0	0.0	0.0	0.0	0.0	0.0	0.0	0.0	0.0	0.0	0.0	0.0	0.0	0.0	Bacteria; __Firmicutes; __Clostridia; __Clostridiales; __Lachnospiraceae; __uncultured; __uncultured_bacterium
EF098346	0.0	0.0	0.0	0.0	0.0	1.0	0.0	0.0	0.0	0.0	0.0	0.0	0.0	0.0	0.0	0.0	0.0	0.0	0.0	0.0	0.0	0.0	0.0	0.0	0.0	0.0	0.0	0.0	0.0	0.0	0.0	0.0	0.0	0.0	0.0	0.0	Bacteria; __Firmicutes; __Clostridia; __Clostridiales; __Lachnospiraceae; __uncultured; __uncultured_bacterium
EU505222	0.0	4.0	2.0	4.0	2.0	2.0	1.0	3.0	2.0	0.0	2.0	0.0	2.0	3.0	1.0	4.0	0.0	0.0	0.0	2.0	2.0	0.0	0.0	5.0	1.0	0.0	0.0	1.0	3.0	1.0	4.0	0.0	1.0	0.0	0.0	0.0	Bacteria; __Bacteroidetes; __Bacteroidia; __Bacteroidales; __S24-7; __uncultured_bacterium
EF099586	0.0	1.0	0.0	2.0	0.0	0.0	0.0	0.0	1.0	0.0	0.0	0.0	0.0	0.0	0.0	0.0	0.0	0.0	0.0	0.0	0.0	0.0	1.0	0.0	0.0	0.0	0.0	0.0	1.0	0.0	1.0	0.0	0.0	0.0	0.0	0.0	Bacteria; __Bacteroidetes; __Bacteroidia; __Bacteroidales; __S24-7; __uncultured_bacterium
EU455782	0.0	1.0	0.0	1.0	0.0	0.0	0.0	0.0	0.0	0.0	0.0	0.0	0.0	0.0	0.0	0.0	0.0	0.0	1.0	0.0	0.0	0.0	1.0	0.0	0.0	0.0	0.0	0.0	0.0	0.0	0.0	0.0	0.0	0.0	0.0	0.0	Bacteria; __Bacteroidetes; __Bacteroidia; __Bacteroidales; __S24-7; __uncultured_bacterium
EF099856	0.0	0.0	0.0	0.0	0.0	0.0	0.0	0.0	0.0	0.0	0.0	0.0	0.0	1.0	0.0	1.0	0.0	0.0	0.0	0.0	0.0	0.0	0.0	0.0	0.0	0.0	0.0	0.0	0.0	0.0	0.0	0.0	0.0	0.0	0.0	0.0	Bacteria; __Firmicutes; __Clostridia; __Clostridiales; __Lachnospiraceae; __uncultured; __uncultured_bacterium
EU455787	4.0	17.0	1.0	6.0	2.0	0.0	0.0	2.0	9.0	8.0	0.0	0.0	9.0	2.0	3.0	0.0	4.0	2.0	4.0	9.0	0.0	2.0	2.0	1.0	4.0	2.0	2.0	2.0	2.0	2.0	1.0	3.0	6.0	0.0	2.0	0.0	Bacteria; __Firmicutes; __Clostridia; __Clostridiales; __Lachnospiraceae; __uncultured; __uncultured_bacterium
EF099851	2.0	0.0	0.0	0.0	1.0	0.0	3.0	1.0	0.0	0.0	0.0	0.0	0.0	0.0	0.0	0.0	0.0	0.0	0.0	1.0	0.0	0.0	0.0	0.0	1.0	0.0	0.0	0.0	0.0	0.0	0.0	0.0	0.0	0.0	1.0	0.0	Bacteria; __Firmicutes; __Clostridia; __Clostridiales; __Ruminococcaceae; __uncultured; __uncultured_bacterium
EU504804	0.0	1.0	0.0	0.0	0.0	1.0	0.0	0.0	1.0	0.0	1.0	0.0	0.0	0.0	0.0	0.0	0.0	0.0	1.0	0.0	0.0	0.0	0.0	1.0	0.0	0.0	0.0	0.0	0.0	1.0	0.0	0.0	0.0	0.0	0.0	0.0	Bacteria; __Firmicutes; __Clostridia; __Clostridiales; __Lachnospiraceae; __Roseburia; __uncultured_bacterium
EU452327	0.0	0.0	0.0	0.0	0.0	0.0	1.0	0.0	1.0	1.0	0.0	0.0	1.0	0.0	0.0	1.0	0.0	1.0	1.0	0.0	1.0	0.0	0.0	0.0	0.0	0.0	0.0	0.0	0.0	0.0	0.0	0.0	0.0	0.0	0.0	0.0	Bacteria; __Firmicutes; __Clostridia; __Clostridiales; __Lachnospiraceae; __uncultured; __uncultured_bacterium
EU456465	0.0	0.0	1.0	0.0	1.0	0.0	3.0	0.0	1.0	1.0	0.0	0.0	0.0	1.0	1.0	0.0	0.0	0.0	1.0	0.0	2.0	0.0	0.0	1.0	0.0	0.0	1.0	3.0	1.0	0.0	0.0	1.0	3.0	0.0	0.0	0.0	Bacteria; __Firmicutes; __Clostridia; __Clostridiales; __Lachnospiraceae; __uncultured; __uncultured_bacterium
EF098520	1.0	4.0	0.0	4.0	2.0	2.0	4.0	3.0	2.0	2.0	2.0	0.0	4.0	1.0	6.0	5.0	2.0	1.0	4.0	6.0	0.0	0.0	4.0	2.0	3.0	4.0	0.0	3.0	1.0	2.0	3.0	0.0	2.0	0.0	3.0	0.0	Bacteria; __Proteobacteria; __Epsilonproteobacteria; __Campylobacterales; __Helicobacteraceae; __Helicobacter; __uncultured_bacterium
EU506559	0.0	2.0	0.0	0.0	0.0	0.0	0.0	0.0	1.0	0.0	0.0	0.0	0.0	0.0	0.0	0.0	0.0	0.0	0.0	2.0	1.0	0.0	0.0	0.0	1.0	0.0	0.0	0.0	0.0	0.0	1.0	0.0	1.0	0.0	0.0	0.0	Bacteria; __Firmicutes; __Clostridia; __Clostridiales; __Lachnospiraceae; __uncultured; __uncultured_bacterium
GQ448528	0.0	0.0	0.0	0.0	0.0	0.0	0.0	0.0	0.0	0.0	0.0	0.0	0.0	0.0	0.0	0.0	0.0	1.0	0.0	0.0	0.0	0.0	0.0	0.0	0.0	0.0	0.0	0.0	0.0	0.0	0.0	0.0	0.0	0.0	0.0	0.0	Bacteria; __Firmicutes; __Clostridia; __Clostridiales; __Ruminococcaceae; __uncultured; __uncultured_bacterium
HM124260	1.0	0.0	1.0	3.0	0.0	0.0	2.0	0.0	0.0	0.0	0.0	0.0	0.0	0.0	1.0	0.0	0.0	0.0	0.0	0.0	0.0	0.0	1.0	0.0	0.0	0.0	0.0	0.0	0.0	0.0	0.0	0.0	1.0	2.0	0.0	0.0	Bacteria; __Firmicutes; __Clostridia; __Clostridiales; __uncultured; __uncultured_bacterium
AY991825	0.0	0.0	0.0	0.0	0.0	0.0	0.0	0.0	0.0	0.0	0.0	0.0	0.0	0.0	0.0	0.0	0.0	0.0	0.0	0.0	0.0	0.0	0.0	0.0	0.0	0.0	0.0	0.0	0.0	0.0	1.0	0.0	0.0	0.0	0.0	0.0	Bacteria; __Firmicutes; __Clostridia; __Clostridiales; __Lachnospiraceae; __uncultured; __uncultured_bacterium
EF097735	0.0	0.0	0.0	0.0	0.0	0.0	1.0	1.0	1.0	0.0	0.0	0.0	0.0	0.0	0.0	0.0	2.0	0.0	2.0	0.0	0.0	0.0	0.0	0.0	0.0	0.0	1.0	3.0	0.0	1.0	1.0	2.0	0.0	0.0	0.0	0.0	Bacteria; __Bacteroidetes; __Bacteroidia; __Bacteroidales; __S24-7; __uncultured_bacterium
EU455418	0.0	0.0	0.0	0.0	0.0	0.0	0.0	0.0	1.0	0.0	0.0	0.0	0.0	0.0	1.0	0.0	0.0	0.0	1.0	0.0	0.0	0.0	0.0	1.0	0.0	0.0	0.0	0.0	0.0	0.0	0.0	0.0	0.0	0.0	0.0	0.0	Bacteria; __Firmicutes; __Clostridia; __Clostridiales; __Lachnospiraceae; __uncultured; __uncultured_bacterium
EU506557	2.0	5.0	1.0	3.0	1.0	1.0	6.0	0.0	0.0	1.0	0.0	0.0	1.0	0.0	5.0	6.0	0.0	4.0	1.0	1.0	1.0	1.0	1.0	0.0	0.0	0.0	1.0	0.0	1.0	3.0	2.0	1.0	0.0	0.0	1.0	0.0	Bacteria; __Firmicutes; __Clostridia; __Clostridiales; __Ruminococcaceae; __uncultured; __uncultured_bacterium
EF097730	0.0	0.0	0.0	0.0	0.0	0.0	0.0	0.0	0.0	1.0	0.0	0.0	1.0	0.0	0.0	1.0	0.0	0.0	1.0	0.0	1.0	0.0	0.0	0.0	1.0	0.0	0.0	0.0	0.0	0.0	1.0	1.0	0.0	1.0	0.0	0.0	Bacteria; __Bacteroidetes; __Bacteroidia; __Bacteroidales; __S24-7; __uncultured_bacterium
EF096673	0.0	0.0	0.0	0.0	0.0	0.0	0.0	0.0	0.0	0.0	0.0	0.0	1.0	1.0	0.0	0.0	0.0	0.0	0.0	0.0	0.0	0.0	0.0	0.0	0.0	0.0	0.0	0.0	0.0	0.0	0.0	0.0	0.0	0.0	0.0	0.0	Bacteria; __Firmicutes; __Clostridia; __Clostridiales; __Lachnospiraceae; __uncultured; __uncultured_bacterium
AY990005	0.0	0.0	0.0	0.0	0.0	0.0	0.0	0.0	1.0	0.0	0.0	0.0	0.0	0.0	0.0	1.0	0.0	0.0	1.0	0.0	0.0	0.0	0.0	0.0	0.0	0.0	0.0	0.0	0.0	0.0	0.0	0.0	0.0	0.0	0.0	0.0	Bacteria; __Firmicutes; __Clostridia; __Clostridiales; __Lachnospiraceae; __uncultured; __uncultured_bacterium
EU511949	0.0	0.0	0.0	0.0	0.0	0.0	0.0	0.0	0.0	0.0	0.0	0.0	0.0	0.0	0.0	0.0	0.0	0.0	0.0	0.0	0.0	1.0	0.0	0.0	0.0	0.0	0.0	0.0	0.0	0.0	0.0	0.0	0.0	0.0	0.0	0.0	Bacteria; __Firmicutes; __Clostridia; __Clostridiales; __Lachnospiraceae; __uncultured; __uncultured_bacterium
EU503745	0.0	0.0	0.0	0.0	0.0	0.0	0.0	0.0	0.0	0.0	0.0	0.0	0.0	0.0	0.0	1.0	0.0	0.0	0.0	0.0	0.0	0.0	0.0	0.0	0.0	0.0	0.0	0.0	0.0	0.0	0.0	0.0	0.0	1.0	0.0	0.0	Bacteria; __Firmicutes; __Clostridia; __Clostridiales; __Ruminococcaceae; __uncultured; __uncultured_bacterium
DQ015100	0.0	3.0	1.0	1.0	2.0	1.0	2.0	2.0	0.0	1.0	0.0	0.0	1.0	2.0	1.0	0.0	0.0	1.0	1.0	1.0	0.0	0.0	0.0	8.0	1.0	2.0	2.0	0.0	1.0	0.0	3.0	2.0	2.0	1.0	2.0	0.0	Bacteria; __Firmicutes; __Clostridia; __Clostridiales; __Lachnospiraceae; __uncultured; __uncultured_bacterium
EF098292	0.0	0.0	0.0	0.0	0.0	0.0	0.0	0.0	0.0	0.0	0.0	0.0	0.0	0.0	0.0	0.0	0.0	0.0	0.0	0.0	0.0	0.0	0.0	0.0	0.0	0.0	0.0	0.0	0.0	1.0	0.0	0.0	0.0	0.0	0.0	0.0	Bacteria; __Firmicutes; __Clostridia; __Clostridiales; __Lachnospiraceae; __uncultured; __uncultured_bacterium
EU505554	0.0	0.0	0.0	0.0	0.0	0.0	0.0	0.0	0.0	0.0	0.0	0.0	0.0	0.0	0.0	1.0	0.0	0.0	1.0	0.0	0.0	0.0	0.0	0.0	0.0	0.0	0.0	0.0	0.0	0.0	0.0	0.0	0.0	0.0	0.0	0.0	Bacteria; __Firmicutes; __Clostridia; __Clostridiales; __Ruminococcaceae; __Incertae_Sedis; __uncultured_bacterium
EF098461	0.0	3.0	0.0	0.0	0.0	0.0	0.0	0.0	0.0	0.0	0.0	0.0	1.0	0.0	0.0	0.0	0.0	0.0	0.0	0.0	0.0	0.0	0.0	0.0	0.0	0.0	0.0	0.0	0.0	1.0	0.0	0.0	0.0	0.0	0.0	0.0	Bacteria; __Firmicutes; __Clostridia; __Clostridiales; __Lachnospiraceae; __uncultured; __uncultured_bacterium
EU461119	1.0	2.0	0.0	0.0	1.0	0.0	0.0	0.0	0.0	0.0	1.0	0.0	1.0	1.0	0.0	0.0	1.0	1.0	0.0	0.0	1.0	0.0	0.0	1.0	1.0	4.0	2.0	0.0	0.0	0.0	0.0	0.0	1.0	1.0	0.0	0.0	Bacteria; __Firmicutes; __Clostridia; __Clostridiales; __uncultured; __uncultured_bacterium
EU508251	0.0	0.0	0.0	0.0	0.0	1.0	0.0	0.0	0.0	0.0	0.0	0.0	0.0	0.0	0.0	0.0	0.0	0.0	0.0	0.0	0.0	0.0	0.0	0.0	0.0	0.0	0.0	0.0	0.0	0.0	0.0	0.0	0.0	0.0	0.0	0.0	Bacteria; __Firmicutes; __Erysipelotrichi; __Erysipelotrichales; __Erysipelotrichaceae; __uncultured; __uncultured_bacterium
EU504971	0.0	0.0	0.0	0.0	0.0	0.0	0.0	0.0	1.0	2.0	0.0	0.0	0.0	1.0	0.0	0.0	0.0	0.0	0.0	0.0	0.0	0.0	0.0	0.0	0.0	0.0	0.0	0.0	0.0	0.0	0.0	0.0	0.0	0.0	0.0	0.0	Bacteria; __Firmicutes; __Clostridia; __Clostridiales; __Lachnospiraceae; __uncultured; __uncultured_bacterium
EU452032	28.0	31.0	23.0	46.0	26.0	8.0	30.0	28.0	34.0	45.0	12.0	8.0	18.0	21.0	14.0	27.0	10.0	15.0	30.0	35.0	8.0	21.0	30.0	20.0	22.0	17.0	14.0	20.0	35.0	12.0	19.0	7.0	33.0	8.0	34.0	0.0	Bacteria; __Bacteroidetes; __Bacteroidia; __Bacteroidales; __S24-7; __uncultured_bacterium
EU504972	2.0	5.0	1.0	5.0	6.0	2.0	2.0	8.0	13.0	3.0	1.0	0.0	4.0	4.0	4.0	7.0	1.0	0.0	8.0	3.0	4.0	6.0	2.0	2.0	2.0	9.0	5.0	3.0	6.0	7.0	3.0	6.0	9.0	1.0	4.0	0.0	Bacteria; __Firmicutes; __Clostridia; __Clostridiales; __Lachnospiraceae; __uncultured; __uncultured_bacterium
EF098987	0.0	0.0	0.0	0.0	0.0	0.0	0.0	0.0	0.0	0.0	0.0	0.0	0.0	0.0	1.0	0.0	1.0	0.0	0.0	0.0	0.0	0.0	0.0	0.0	0.0	0.0	0.0	0.0	2.0	0.0	0.0	1.0	0.0	0.0	0.0	0.0	Bacteria; __Firmicutes; __Clostridia; __Clostridiales; __Lachnospiraceae; __uncultured; __uncultured_bacterium
EF098986	1.0	0.0	0.0	2.0	0.0	0.0	2.0	0.0	3.0	0.0	1.0	0.0	0.0	0.0	1.0	0.0	0.0	0.0	1.0	1.0	0.0	2.0	0.0	3.0	1.0	0.0	0.0	1.0	0.0	1.0	1.0	1.0	0.0	0.0	1.0	0.0	Bacteria; __Firmicutes; __Clostridia; __Clostridiales; __Lachnospiraceae; __uncultured; __uncultured_bacterium
AY990174	11.0	6.0	13.0	29.0	9.0	5.0	20.0	10.0	13.0	11.0	6.0	6.0	14.0	10.0	5.0	13.0	4.0	8.0	9.0	9.0	4.0	8.0	22.0	8.0	11.0	14.0	2.0	15.0	19.0	9.0	4.0	1.0	25.0	8.0	14.0	0.0	Bacteria; __Firmicutes; __Clostridia; __Clostridiales; __Lachnospiraceae; __uncultured; __uncultured_bacterium
EF097426	2.0	4.0	1.0	8.0	3.0	3.0	9.0	11.0	7.0	13.0	2.0	0.0	6.0	2.0	6.0	8.0	1.0	3.0	23.0	4.0	4.0	8.0	2.0	7.0	2.0	5.0	9.0	9.0	5.0	10.0	10.0	11.0	10.0	10.0	5.0	0.0	Bacteria; __Bacteroidetes; __Bacteroidia; __Bacteroidales; __S24-7; __uncultured_bacterium
GQ448719	0.0	0.0	0.0	0.0	0.0	0.0	0.0	0.0	0.0	0.0	1.0	0.0	0.0	1.0	0.0	0.0	0.0	0.0	1.0	0.0	0.0	0.0	0.0	0.0	0.0	0.0	0.0	0.0	0.0	0.0	0.0	0.0	0.0	0.0	0.0	0.0	Bacteria; __Cyanobacteria; __4C0d-2; __uncultured_bacterium
EF098855	0.0	1.0	0.0	0.0	0.0	0.0	0.0	0.0	0.0	0.0	0.0	0.0	1.0	0.0	0.0	1.0	0.0	0.0	1.0	0.0	0.0	0.0	0.0	0.0	0.0	0.0	0.0	0.0	0.0	0.0	0.0	0.0	0.0	0.0	0.0	0.0	Bacteria; __Firmicutes; __Clostridia; __Clostridiales; __Lachnospiraceae; __uncultured; __uncultured_bacterium
EF098854	0.0	0.0	0.0	0.0	0.0	0.0	0.0	2.0	0.0	0.0	0.0	0.0	0.0	0.0	0.0	0.0	0.0	0.0	0.0	0.0	0.0	1.0	0.0	0.0	0.0	0.0	0.0	0.0	0.0	1.0	1.0	0.0	0.0	0.0	0.0	0.0	Bacteria; __Bacteroidetes; __Bacteroidia; __Bacteroidales; __S24-7; __uncultured_bacterium
EF098189	0.0	0.0	0.0	0.0	0.0	0.0	0.0	0.0	0.0	0.0	0.0	0.0	0.0	1.0	0.0	1.0	0.0	0.0	0.0	0.0	0.0	0.0	0.0	1.0	0.0	0.0	0.0	1.0	0.0	0.0	1.0	0.0	0.0	1.0	0.0	0.0	Bacteria; __Bacteroidetes; __Bacteroidia; __Bacteroidales; __S24-7; __uncultured_bacterium
AY993677	83.0	101.0	85.0	180.0	100.0	73.0	159.0	114.0	96.0	122.0	74.0	34.0	137.0	81.0	117.0	178.0	61.0	82.0	114.0	109.0	48.0	75.0	94.0	133.0	111.0	99.0	83.0	64.0	148.0	103.0	109.0	90.0	95.0	74.0	159.0	0.0	Bacteria; __Bacteroidetes; __Bacteroidia; __Bacteroidales; __S24-7; __uncultured_bacterium
EU456951	15.0	28.0	9.0	24.0	15.0	8.0	14.0	32.0	11.0	8.0	4.0	2.0	23.0	9.0	22.0	16.0	6.0	11.0	17.0	8.0	14.0	11.0	16.0	10.0	8.0	21.0	12.0	8.0	15.0	18.0	7.0	12.0	4.0	11.0	5.0	0.0	Bacteria; __Firmicutes; __Clostridia; __Clostridiales; __Lachnospiraceae; __uncultured; __uncultured_bacterium
EU511129	0.0	0.0	0.0	0.0	0.0	0.0	2.0	0.0	0.0	0.0	0.0	0.0	0.0	0.0	0.0	1.0	0.0	0.0	0.0	0.0	0.0	0.0	0.0	0.0	0.0	0.0	0.0	0.0	0.0	0.0	0.0	0.0	0.0	0.0	0.0	0.0	Bacteria; __Firmicutes; __Clostridia; __Clostridiales; __Ruminococcaceae; __uncultured; __uncultured_bacterium
EF096263	2.0	4.0	0.0	3.0	2.0	0.0	1.0	2.0	1.0	0.0	0.0	0.0	1.0	0.0	3.0	2.0	0.0	0.0	5.0	2.0	1.0	2.0	2.0	4.0	0.0	1.0	1.0	1.0	3.0	0.0	1.0	4.0	1.0	0.0	1.0	0.0	Bacteria; __Firmicutes; __Clostridia; __Clostridiales; __Lachnospiraceae; __uncultured; __uncultured_bacterium
EF098675	0.0	0.0	0.0	0.0	0.0	0.0	0.0	0.0	1.0	0.0	0.0	0.0	0.0	0.0	0.0	0.0	0.0	0.0	0.0	0.0	0.0	0.0	0.0	0.0	0.0	0.0	0.0	0.0	0.0	0.0	0.0	0.0	0.0	0.0	0.0	0.0	Bacteria; __Firmicutes; __Clostridia; __Clostridiales; __Lachnospiraceae; __uncultured; __uncultured_bacterium
EF096266	1.0	0.0	0.0	0.0	0.0	0.0	0.0	0.0	0.0	0.0	0.0	1.0	0.0	0.0	0.0	0.0	0.0	0.0	0.0	0.0	0.0	0.0	0.0	0.0	0.0	0.0	0.0	0.0	1.0	0.0	0.0	0.0	0.0	0.0	0.0	0.0	Bacteria; __Bacteroidetes; __Bacteroidia; __Bacteroidales; __S24-7; __uncultured_bacterium
EU452251	0.0	0.0	0.0	0.0	1.0	0.0	0.0	0.0	0.0	0.0	0.0	0.0	1.0	0.0	2.0	0.0	0.0	0.0	0.0	0.0	1.0	0.0	0.0	0.0	0.0	0.0	0.0	0.0	1.0	0.0	0.0	2.0	0.0	0.0	0.0	0.0	Bacteria; __Firmicutes; __Clostridia; __Clostridiales; __Lachnospiraceae; __uncultured; __uncultured_bacterium
EU622704	2.0	3.0	2.0	2.0	0.0	1.0	4.0	0.0	0.0	4.0	0.0	0.0	0.0	0.0	1.0	3.0	0.0	0.0	1.0	1.0	0.0	0.0	0.0	2.0	0.0	0.0	1.0	1.0	2.0	0.0	1.0	1.0	1.0	0.0	2.0	0.0	Bacteria; __Firmicutes; __Clostridia; __Clostridiales; __Ruminococcaceae; __Incertae_Sedis; __uncultured_bacterium
EF096983	6.0	5.0	1.0	12.0	10.0	1.0	7.0	5.0	8.0	5.0	2.0	0.0	3.0	4.0	3.0	6.0	0.0	1.0	8.0	6.0	2.0	1.0	11.0	5.0	5.0	3.0	2.0	5.0	2.0	1.0	1.0	0.0	8.0	1.0	6.0	0.0	Bacteria; __Bacteroidetes; __Bacteroidia; __Bacteroidales; __S24-7; __uncultured_bacterium
EU504372	0.0	0.0	0.0	0.0	0.0	0.0	0.0	0.0	1.0	0.0	0.0	0.0	0.0	0.0	0.0	0.0	0.0	0.0	0.0	0.0	0.0	0.0	0.0	0.0	0.0	0.0	0.0	0.0	0.0	0.0	0.0	0.0	0.0	0.0	0.0	0.0	Bacteria; __Bacteroidetes; __Bacteroidia; __Bacteroidales; __S24-7; __uncultured_bacterium
EF099213	1.0	0.0	0.0	0.0	0.0	0.0	0.0	0.0	0.0	0.0	0.0	0.0	0.0	0.0	0.0	0.0	0.0	0.0	0.0	0.0	0.0	0.0	0.0	0.0	0.0	0.0	0.0	0.0	0.0	0.0	0.0	0.0	0.0	0.0	0.0	0.0	Bacteria; __Verrucomicrobia; __Verrucomicrobiae; __Verrucomicrobiales; __Verrucomicrobiaceae; __Akkermansia; __uncultured_bacterium
EU451129	0.0	0.0	0.0	2.0	0.0	3.0	0.0	4.0	3.0	0.0	1.0	0.0	0.0	0.0	1.0	1.0	0.0	0.0	5.0	0.0	4.0	0.0	0.0	1.0	1.0	2.0	2.0	1.0	0.0	0.0	2.0	1.0	0.0	1.0	0.0	0.0	Bacteria; __Firmicutes; __Clostridia; __Clostridiales; __Lachnospiraceae; __uncultured; __uncultured_bacterium
EU451123	0.0	1.0	1.0	8.0	1.0	1.0	4.0	1.0	2.0	1.0	1.0	2.0	2.0	0.0	0.0	1.0	0.0	1.0	3.0	0.0	1.0	1.0	4.0	2.0	2.0	1.0	0.0	0.0	4.0	2.0	0.0	0.0	2.0	0.0	1.0	0.0	Bacteria; __Bacteroidetes; __Bacteroidia; __Bacteroidales; __S24-7; __uncultured_bacterium
DQ015070	0.0	0.0	0.0	1.0	1.0	0.0	0.0	1.0	0.0	1.0	1.0	0.0	1.0	4.0	1.0	1.0	0.0	0.0	2.0	1.0	0.0	0.0	1.0	0.0	0.0	1.0	1.0	0.0	0.0	0.0	0.0	0.0	0.0	0.0	0.0	0.0	Bacteria; __Firmicutes; __Clostridia; __Clostridiales; __Ruminococcaceae; __Incertae_Sedis; __uncultured_bacterium
EU461060	0.0	0.0	0.0	0.0	0.0	0.0	0.0	0.0	1.0	0.0	0.0	0.0	0.0	1.0	1.0	0.0	0.0	0.0	0.0	0.0	0.0	0.0	0.0	0.0	0.0	0.0	0.0	0.0	0.0	0.0	0.0	0.0	0.0	0.0	0.0	0.0	Bacteria; __Firmicutes; __Clostridia; __Clostridiales; __Ruminococcaceae; __uncultured; __uncultured_bacterium
JQ085115	3.0	6.0	1.0	1.0	2.0	0.0	1.0	1.0	0.0	1.0	0.0	0.0	4.0	2.0	3.0	1.0	6.0	0.0	3.0	0.0	1.0	5.0	0.0	2.0	2.0	3.0	2.0	0.0	5.0	6.0	2.0	2.0	0.0	1.0	5.0	0.0	Bacteria; __Bacteroidetes; __Bacteroidia; __Bacteroidales; __S24-7; __uncultured_bacterium
FJ879691	0.0	0.0	0.0	0.0	0.0	0.0	0.0	1.0	0.0	0.0	0.0	0.0	0.0	0.0	0.0	0.0	0.0	0.0	0.0	0.0	0.0	0.0	0.0	0.0	0.0	0.0	0.0	0.0	0.0	0.0	0.0	0.0	0.0	0.0	0.0	0.0	Bacteria; __Firmicutes; __Clostridia; __Clostridiales; __Lachnospiraceae; __uncultured; __uncultured_bacterium
EF098078	0.0	0.0	0.0	3.0	3.0	0.0	2.0	4.0	5.0	3.0	0.0	0.0	1.0	2.0	0.0	2.0	0.0	0.0	2.0	0.0	0.0	0.0	2.0	0.0	0.0	0.0	0.0	3.0	0.0	0.0	2.0	1.0	6.0	0.0	0.0	0.0	Bacteria; __Firmicutes; __Clostridia; __Clostridiales; __Lachnospiraceae; __uncultured; __uncultured_bacterium
EU504014	1.0	5.0	3.0	4.0	2.0	3.0	4.0	4.0	6.0	0.0	3.0	0.0	4.0	0.0	3.0	2.0	0.0	3.0	1.0	2.0	0.0	3.0	4.0	1.0	3.0	1.0	0.0	2.0	1.0	1.0	1.0	0.0	1.0	2.0	4.0	0.0	Bacteria; __Firmicutes; __Clostridia; __Clostridiales; __Lachnospiraceae; __uncultured; __uncultured_bacterium
EF098074	0.0	0.0	0.0	1.0	0.0	1.0	0.0	0.0	1.0	0.0	0.0	0.0	1.0	0.0	0.0	0.0	1.0	3.0	1.0	0.0	0.0	0.0	1.0	0.0	1.0	1.0	0.0	0.0	0.0	1.0	1.0	0.0	0.0	0.0	0.0	0.0	Bacteria; __Firmicutes; __Clostridia; __Clostridiales; __Lachnospiraceae; __uncultured; __uncultured_bacterium
EF100061	1.0	1.0	0.0	2.0	1.0	0.0	0.0	1.0	0.0	0.0	0.0	0.0	1.0	0.0	2.0	2.0	0.0	0.0	1.0	3.0	0.0	2.0	0.0	0.0	1.0	1.0	1.0	2.0	1.0	0.0	1.0	1.0	1.0	1.0	0.0	0.0	Bacteria; __Firmicutes; __Clostridia; __Clostridiales; __Lachnospiraceae; __uncultured; __uncultured_bacterium
EF098072	0.0	0.0	0.0	0.0	0.0	0.0	0.0	0.0	1.0	0.0	0.0	0.0	0.0	0.0	0.0	0.0	0.0	2.0	0.0	0.0	0.0	0.0	0.0	1.0	0.0	0.0	0.0	0.0	0.0	0.0	0.0	0.0	0.0	0.0	0.0	0.0	Bacteria; __Firmicutes; __Clostridia; __Clostridiales; __Lachnospiraceae; __uncultured; __uncultured_bacterium
FJ879051	2.0	4.0	1.0	1.0	0.0	0.0	2.0	0.0	0.0	1.0	0.0	0.0	1.0	0.0	5.0	3.0	1.0	0.0	1.0	2.0	1.0	0.0	0.0	1.0	1.0	1.0	1.0	2.0	1.0	3.0	0.0	4.0	1.0	0.0	0.0	0.0	Bacteria; __Firmicutes; __Clostridia; __Clostridiales; __Lachnospiraceae; __uncultured; __uncultured_bacterium
EU507599	0.0	0.0	0.0	0.0	0.0	0.0	0.0	0.0	0.0	0.0	0.0	0.0	0.0	0.0	0.0	0.0	0.0	1.0	0.0	1.0	0.0	0.0	0.0	1.0	0.0	0.0	0.0	0.0	0.0	0.0	0.0	0.0	0.0	0.0	0.0	0.0	Bacteria; __Firmicutes; __Bacilli; __Lactobacillales; __Lactobacillaceae; __Lactobacillus; __uncultured_bacterium
AY992920	0.0	0.0	0.0	0.0	0.0	0.0	0.0	0.0	0.0	0.0	0.0	0.0	0.0	0.0	0.0	0.0	0.0	0.0	0.0	0.0	0.0	0.0	0.0	2.0	0.0	0.0	0.0	0.0	0.0	0.0	0.0	0.0	0.0	0.0	0.0	0.0	Bacteria; __Firmicutes; __Clostridia; __Clostridiales; __Lachnospiraceae; __uncultured; __uncultured_bacterium
EU510010	0.0	0.0	0.0	0.0	1.0	0.0	0.0	0.0	0.0	0.0	0.0	0.0	0.0	0.0	0.0	0.0	0.0	0.0	0.0	0.0	0.0	0.0	0.0	0.0	0.0	0.0	0.0	0.0	0.0	0.0	0.0	0.0	0.0	0.0	0.0	0.0	Bacteria; __Firmicutes; __Clostridia; __Clostridiales; __Lachnospiraceae; __uncultured; __uncultured_bacterium
EU510052	1.0	0.0	0.0	0.0	0.0	0.0	2.0	0.0	4.0	0.0	0.0	0.0	1.0	0.0	0.0	1.0	0.0	0.0	0.0	0.0	1.0	0.0	1.0	1.0	0.0	0.0	0.0	0.0	1.0	0.0	0.0	1.0	1.0	0.0	1.0	0.0	Bacteria; __Firmicutes; __Clostridia; __Clostridiales; __Ruminococcaceae; __uncultured; __uncultured_bacterium
EU450896	0.0	0.0	0.0	0.0	0.0	0.0	0.0	0.0	1.0	0.0	0.0	0.0	0.0	0.0	0.0	0.0	0.0	0.0	0.0	0.0	0.0	0.0	0.0	0.0	0.0	0.0	0.0	0.0	0.0	0.0	0.0	0.0	0.0	0.0	0.0	0.0	Bacteria; __Firmicutes; __Clostridia; __Clostridiales; __Lachnospiraceae; __uncultured; __uncultured_bacterium
AY992929	3.0	7.0	5.0	0.0	1.0	5.0	8.0	1.0	0.0	1.0	1.0	1.0	4.0	0.0	2.0	4.0	1.0	1.0	1.0	1.0	0.0	0.0	0.0	1.0	4.0	2.0	0.0	1.0	4.0	1.0	0.0	1.0	5.0	1.0	7.0	0.0	Bacteria; __Firmicutes; __Clostridia; __Clostridiales; __Lachnospiraceae; __uncultured; __uncultured_bacterium
EF096845	3.0	3.0	3.0	4.0	0.0	2.0	7.0	1.0	3.0	5.0	1.0	0.0	5.0	1.0	2.0	8.0	3.0	3.0	1.0	3.0	2.0	2.0	0.0	3.0	2.0	2.0	2.0	1.0	7.0	0.0	4.0	2.0	3.0	0.0	2.0	0.0	Bacteria; __Firmicutes; __Clostridia; __Clostridiales; __Lachnospiraceae; __uncultured; __uncultured_bacterium
EF096840	0.0	0.0	0.0	0.0	0.0	0.0	0.0	0.0	0.0	0.0	0.0	0.0	0.0	0.0	0.0	0.0	0.0	0.0	0.0	0.0	0.0	0.0	0.0	0.0	0.0	0.0	0.0	0.0	1.0	0.0	0.0	5.0	0.0	0.0	0.0	0.0	Bacteria; __Firmicutes; __Clostridia; __Clostridiales; __Lachnospiraceae; __uncultured; __uncultured_bacterium
AY992109	1.0	6.0	7.0	3.0	2.0	1.0	2.0	6.0	5.0	1.0	0.0	1.0	3.0	4.0	7.0	4.0	1.0	4.0	8.0	4.0	2.0	1.0	3.0	6.0	0.0	0.0	4.0	3.0	5.0	3.0	1.0	6.0	1.0	2.0	3.0	0.0	Bacteria; __Firmicutes; __Clostridia; __Clostridiales; __Lachnospiraceae; __uncultured; __uncultured_bacterium
EU774456	0.0	0.0	0.0	0.0	0.0	0.0	0.0	0.0	0.0	0.0	0.0	0.0	0.0	0.0	0.0	0.0	0.0	0.0	0.0	0.0	0.0	0.0	0.0	0.0	0.0	0.0	0.0	1.0	0.0	0.0	0.0	0.0	0.0	0.0	0.0	0.0	Bacteria; __Firmicutes; __Clostridia; __Clostridiales; __Lachnospiraceae; __uncultured; __uncultured_bacterium
EU505429	0.0	0.0	1.0	0.0	0.0	0.0	0.0	0.0	0.0	0.0	0.0	0.0	0.0	0.0	0.0	0.0	0.0	0.0	0.0	0.0	0.0	0.0	0.0	0.0	0.0	0.0	0.0	0.0	0.0	0.0	1.0	0.0	0.0	0.0	0.0	0.0	Bacteria; __Firmicutes; __Clostridia; __Clostridiales; __Ruminococcaceae; __uncultured; __uncultured_bacterium
EU504162	1.0	1.0	1.0	2.0	2.0	0.0	0.0	6.0	4.0	1.0	0.0	0.0	3.0	3.0	1.0	2.0	1.0	0.0	5.0	1.0	1.0	1.0	1.0	2.0	0.0	4.0	2.0	1.0	2.0	1.0	2.0	2.0	3.0	4.0	0.0	0.0	Bacteria; __Firmicutes; __Clostridia; __Clostridiales; __Lachnospiraceae; __uncultured; __uncultured_bacterium
EU505426	1.0	4.0	3.0	9.0	1.0	0.0	1.0	8.0	2.0	3.0	1.0	1.0	6.0	4.0	4.0	7.0	0.0	3.0	6.0	0.0	0.0	0.0	3.0	3.0	1.0	4.0	0.0	1.0	6.0	1.0	2.0	2.0	2.0	1.0	6.0	0.0	Bacteria; __Firmicutes; __Clostridia; __Clostridiales; __Lachnospiraceae; __uncultured; __uncultured_bacterium
AY989965	0.0	0.0	0.0	0.0	0.0	1.0	0.0	0.0	0.0	0.0	0.0	0.0	0.0	0.0	1.0	1.0	0.0	1.0	1.0	0.0	0.0	0.0	0.0	1.0	0.0	0.0	1.0	0.0	0.0	0.0	0.0	1.0	0.0	0.0	0.0	0.0	Bacteria; __Firmicutes; __Clostridia; __Clostridiales; __Lachnospiraceae; __uncultured; __uncultured_bacterium
EU510615	4.0	0.0	1.0	9.0	3.0	0.0	2.0	2.0	4.0	4.0	2.0	1.0	5.0	4.0	7.0	2.0	3.0	2.0	2.0	5.0	2.0	5.0	4.0	1.0	3.0	0.0	1.0	2.0	5.0	0.0	1.0	2.0	6.0	2.0	10.0	0.0	Bacteria; __Bacteroidetes; __Bacteroidia; __Bacteroidales; __S24-7; __uncultured_bacterium
EU510617	0.0	2.0	0.0	0.0	0.0	0.0	0.0	0.0	0.0	0.0	0.0	0.0	0.0	0.0	0.0	1.0	0.0	0.0	0.0	0.0	1.0	0.0	1.0	1.0	0.0	0.0	1.0	0.0	0.0	0.0	0.0	1.0	0.0	0.0	0.0	0.0	Bacteria; __Firmicutes; __Clostridia; __Clostridiales; __Ruminococcaceae; __uncultured; __uncultured_bacterium
DQ815771	2.0	9.0	2.0	5.0	7.0	2.0	7.0	3.0	7.0	9.0	0.0	0.0	8.0	3.0	5.0	0.0	4.0	1.0	3.0	1.0	2.0	4.0	3.0	1.0	1.0	2.0	2.0	0.0	2.0	0.0	6.0	6.0	4.0	1.0	3.0	0.0	Bacteria; __Firmicutes; __Clostridia; __Clostridiales; __Lachnospiraceae; __Roseburia; __uncultured_bacterium
EU457973	3.0	8.0	3.0	5.0	2.0	0.0	9.0	3.0	5.0	5.0	1.0	1.0	6.0	3.0	2.0	8.0	0.0	1.0	5.0	0.0	5.0	3.0	1.0	6.0	2.0	3.0	4.0	4.0	4.0	4.0	3.0	0.0	6.0	2.0	6.0	0.0	Bacteria; __Firmicutes; __Clostridia; __Clostridiales; __Ruminococcaceae; __Oscillibacter; __uncultured_bacterium
EU506156	0.0	0.0	0.0	0.0	0.0	0.0	0.0	0.0	0.0	0.0	0.0	0.0	0.0	0.0	0.0	0.0	0.0	1.0	0.0	0.0	0.0	0.0	0.0	0.0	0.0	0.0	0.0	0.0	0.0	0.0	0.0	0.0	0.0	0.0	0.0	0.0	Bacteria; __Firmicutes; __Clostridia; __Clostridiales; __Lachnospiraceae; __uncultured; __uncultured_bacterium
EU506150	0.0	3.0	0.0	0.0	0.0	0.0	0.0	0.0	0.0	0.0	0.0	0.0	0.0	0.0	1.0	0.0	0.0	0.0	0.0	0.0	0.0	2.0	0.0	1.0	0.0	1.0	1.0	0.0	0.0	0.0	0.0	0.0	0.0	0.0	0.0	0.0	Bacteria; __Firmicutes; __Clostridia; __Clostridiales; __Lachnospiraceae; __Incertae_Sedis; __uncultured_bacterium
EU509679	0.0	1.0	0.0	0.0	0.0	1.0	0.0	0.0	0.0	0.0	0.0	2.0	0.0	0.0	0.0	0.0	0.0	0.0	0.0	0.0	1.0	0.0	0.0	0.0	0.0	0.0	0.0	0.0	0.0	0.0	0.0	0.0	0.0	0.0	0.0	0.0	Bacteria; __Firmicutes; __Clostridia; __Clostridiales; __Lachnospiraceae; __uncultured; __uncultured_bacterium
FJ881104	0.0	0.0	0.0	0.0	0.0	0.0	1.0	1.0	0.0	0.0	0.0	0.0	0.0	0.0	0.0	0.0	0.0	0.0	0.0	0.0	0.0	1.0	0.0	0.0	0.0	0.0	0.0	0.0	0.0	0.0	0.0	0.0	0.0	0.0	0.0	0.0	Bacteria; __Firmicutes; __Clostridia; __Clostridiales; __Lachnospiraceae; __uncultured; __uncultured_bacterium
AY989982	0.0	2.0	0.0	1.0	0.0	0.0	1.0	0.0	0.0	0.0	0.0	0.0	0.0	0.0	0.0	0.0	2.0	0.0	1.0	0.0	1.0	0.0	0.0	0.0	0.0	0.0	0.0	0.0	0.0	1.0	0.0	1.0	0.0	0.0	0.0	0.0	Bacteria; __Firmicutes; __Clostridia; __Clostridiales; __Lachnospiraceae; __Incertae_Sedis; __uncultured_bacterium
AY916317	0.0	0.0	0.0	0.0	0.0	0.0	0.0	0.0	0.0	0.0	0.0	0.0	0.0	0.0	0.0	0.0	0.0	0.0	0.0	0.0	0.0	0.0	0.0	0.0	0.0	0.0	0.0	0.0	0.0	0.0	0.0	0.0	1.0	0.0	0.0	0.0	Bacteria; __Firmicutes; __Clostridia; __Clostridiales; __Lachnospiraceae; __Incertae_Sedis; __uncultured_bacterium
EU457376	0.0	0.0	0.0	0.0	0.0	0.0	0.0	0.0	0.0	0.0	0.0	0.0	0.0	0.0	0.0	1.0	0.0	0.0	0.0	0.0	0.0	0.0	0.0	0.0	0.0	0.0	0.0	0.0	0.0	0.0	0.0	0.0	0.0	0.0	0.0	0.0	Bacteria; __Actinobacteria; __Coriobacteriia; __Coriobacteriales; __Coriobacteriaceae; __Enterorhabdus; __uncultured_bacterium
AB626942	0.0	0.0	0.0	0.0	0.0	0.0	0.0	0.0	0.0	1.0	0.0	0.0	1.0	0.0	0.0	0.0	0.0	0.0	0.0	0.0	0.0	0.0	0.0	1.0	0.0	0.0	0.0	0.0	0.0	0.0	0.0	1.0	0.0	1.0	0.0	0.0	Bacteria; __Firmicutes; __Clostridia; __Clostridiales; __Lachnospiraceae; __uncultured; __uncultured_bacterium
EU505363	0.0	0.0	0.0	0.0	0.0	0.0	0.0	0.0	0.0	0.0	0.0	0.0	0.0	0.0	0.0	0.0	0.0	0.0	0.0	0.0	0.0	0.0	0.0	0.0	0.0	0.0	0.0	0.0	0.0	0.0	1.0	0.0	1.0	0.0	0.0	0.0	Bacteria; __Firmicutes; __Clostridia; __Clostridiales; __Lachnospiraceae; __uncultured; __uncultured_bacterium
EU508740	0.0	3.0	0.0	1.0	0.0	0.0	0.0	5.0	0.0	1.0	0.0	0.0	1.0	1.0	0.0	2.0	0.0	0.0	0.0	0.0	0.0	0.0	0.0	0.0	0.0	2.0	1.0	0.0	1.0	0.0	0.0	0.0	0.0	0.0	0.0	0.0	Bacteria; __Firmicutes; __Clostridia; __Clostridiales; __Lachnospiraceae; __Coprococcus; __uncultured_bacterium
EU509071	2.0	3.0	3.0	1.0	0.0	0.0	1.0	0.0	1.0	0.0	0.0	0.0	1.0	0.0	3.0	1.0	0.0	0.0	0.0	1.0	0.0	0.0	0.0	1.0	2.0	1.0	0.0	2.0	0.0	1.0	0.0	2.0	1.0	1.0	1.0	0.0	Bacteria; __Firmicutes; __Clostridia; __Clostridiales; __Lachnospiraceae; __uncultured; __uncultured_bacterium
EU507336	0.0	0.0	0.0	0.0	1.0	0.0	0.0	0.0	0.0	0.0	0.0	0.0	0.0	0.0	0.0	0.0	0.0	0.0	0.0	0.0	0.0	0.0	0.0	0.0	0.0	0.0	0.0	0.0	0.0	0.0	0.0	0.0	0.0	0.0	0.0	0.0	Bacteria; __Firmicutes; __Clostridia; __Clostridiales; __Lachnospiraceae; __Pseudobutyrivibrio; __uncultured_bacterium
EF406401	6.0	1.0	2.0	3.0	1.0	2.0	2.0	5.0	5.0	0.0	0.0	2.0	2.0	5.0	2.0	2.0	2.0	2.0	1.0	2.0	5.0	3.0	3.0	3.0	3.0	6.0	5.0	1.0	3.0	0.0	1.0	2.0	1.0	1.0	3.0	0.0	Bacteria; __Bacteroidetes; __Bacteroidia; __Bacteroidales; __S24-7; __uncultured_bacterium
DQ326202	0.0	1.0	0.0	0.0	0.0	0.0	0.0	0.0	0.0	0.0	0.0	0.0	0.0	0.0	0.0	0.0	0.0	0.0	0.0	0.0	0.0	0.0	0.0	0.0	1.0	0.0	0.0	0.0	0.0	0.0	0.0	0.0	0.0	0.0	0.0	0.0	Bacteria; __Firmicutes; __Clostridia; __Clostridiales; __Ruminococcaceae; __uncultured; __uncultured_bacterium
EU871372	0.0	1.0	1.0	1.0	0.0	1.0	0.0	1.0	1.0	2.0	2.0	1.0	0.0	0.0	0.0	0.0	1.0	1.0	1.0	2.0	0.0	1.0	0.0	0.0	0.0	0.0	1.0	1.0	0.0	0.0	1.0	0.0	1.0	0.0	0.0	0.0	Bacteria; __Cyanobacteria; __4C0d-2; __uncultured_rumen_bacterium
EF406794	0.0	0.0	0.0	0.0	0.0	0.0	0.0	0.0	0.0	1.0	0.0	0.0	0.0	0.0	0.0	0.0	0.0	0.0	0.0	0.0	0.0	0.0	0.0	0.0	0.0	0.0	0.0	0.0	0.0	0.0	0.0	0.0	0.0	0.0	0.0	0.0	Bacteria; __Bacteroidetes; __Bacteroidia; __Bacteroidales; __S24-7; __uncultured_bacterium
HM989805	3.0	1.0	0.0	6.0	2.0	0.0	1.0	2.0	0.0	1.0	1.0	1.0	2.0	2.0	3.0	3.0	2.0	1.0	1.0	0.0	3.0	1.0	1.0	0.0	1.0	6.0	0.0	0.0	5.0	2.0	0.0	2.0	3.0	2.0	0.0	0.0	Bacteria; __Firmicutes; __Clostridia; __Clostridiales; __Lachnospiraceae; __uncultured; __bacterium_CT-m2
EU453266	0.0	0.0	0.0	0.0	0.0	0.0	0.0	0.0	1.0	0.0	0.0	0.0	0.0	0.0	0.0	0.0	0.0	0.0	0.0	0.0	1.0	0.0	0.0	0.0	0.0	0.0	0.0	0.0	0.0	0.0	0.0	0.0	0.0	0.0	0.0	0.0	Bacteria; __Firmicutes; __Clostridia; __Clostridiales; __Lachnospiraceae; __uncultured; __uncultured_bacterium
EU504582	0.0	4.0	0.0	9.0	3.0	2.0	0.0	2.0	2.0	0.0	4.0	0.0	3.0	0.0	1.0	3.0	7.0	5.0	3.0	1.0	2.0	8.0	0.0	5.0	0.0	6.0	2.0	0.0	6.0	4.0	6.0	4.0	0.0	1.0	1.0	0.0	Bacteria; __Firmicutes; __Clostridia; __Clostridiales; __Lachnospiraceae; __uncultured; __uncultured_bacterium
EU453260	6.0	7.0	1.0	9.0	0.0	1.0	7.0	5.0	4.0	7.0	1.0	3.0	1.0	1.0	1.0	3.0	1.0	3.0	1.0	2.0	2.0	2.0	5.0	3.0	5.0	5.0	4.0	1.0	3.0	3.0	5.0	3.0	5.0	1.0	3.0	0.0	Bacteria; __Firmicutes; __Clostridia; __Clostridiales; __Lachnospiraceae; __uncultured; __uncultured_bacterium
EU452246	3.0	3.0	2.0	4.0	3.0	2.0	3.0	5.0	4.0	2.0	4.0	0.0	3.0	2.0	1.0	3.0	2.0	1.0	1.0	0.0	3.0	4.0	2.0	0.0	2.0	4.0	2.0	1.0	4.0	4.0	2.0	3.0	1.0	2.0	4.0	0.0	Bacteria; __Firmicutes; __Clostridia; __Clostridiales; __Lachnospiraceae; __uncultured; __uncultured_bacterium
EF602873	0.0	0.0	0.0	0.0	0.0	0.0	2.0	0.0	0.0	0.0	0.0	0.0	1.0	0.0	0.0	0.0	0.0	0.0	1.0	0.0	0.0	0.0	0.0	0.0	0.0	0.0	1.0	0.0	0.0	0.0	0.0	0.0	0.0	1.0	0.0	0.0	Bacteria; __Firmicutes; __Clostridia; __Clostridiales; __Lachnospiraceae; __uncultured; __uncultured_bacterium
EU504741	0.0	0.0	0.0	0.0	0.0	0.0	0.0	0.0	1.0	0.0	0.0	0.0	0.0	0.0	0.0	0.0	0.0	1.0	0.0	0.0	0.0	0.0	0.0	0.0	0.0	0.0	0.0	0.0	0.0	0.0	0.0	0.0	0.0	0.0	0.0	0.0	Bacteria; __Actinobacteria; __Coriobacteriia; __Coriobacteriales; __Coriobacteriaceae; __Enterorhabdus; __uncultured_bacterium
EF096464	0.0	0.0	0.0	0.0	0.0	0.0	0.0	0.0	1.0	0.0	0.0	0.0	0.0	0.0	0.0	0.0	0.0	0.0	0.0	0.0	0.0	0.0	0.0	0.0	0.0	0.0	0.0	0.0	0.0	0.0	0.0	0.0	0.0	0.0	0.0	0.0	Bacteria; __Firmicutes; __Clostridia; __Clostridiales; __Lachnospiraceae; __uncultured; __uncultured_bacterium
EF406534	0.0	0.0	1.0	3.0	2.0	0.0	0.0	1.0	0.0	0.0	0.0	0.0	0.0	0.0	0.0	1.0	0.0	2.0	1.0	3.0	0.0	0.0	0.0	0.0	0.0	0.0	0.0	0.0	0.0	1.0	0.0	2.0	0.0	0.0	1.0	0.0	Bacteria; __Bacteroidetes; __Bacteroidia; __Bacteroidales; __S24-7; __uncultured_bacterium
FJ880077	0.0	0.0	0.0	0.0	1.0	0.0	0.0	0.0	0.0	0.0	0.0	0.0	1.0	0.0	1.0	0.0	0.0	0.0	0.0	0.0	0.0	0.0	0.0	0.0	0.0	0.0	0.0	0.0	0.0	0.0	0.0	0.0	0.0	0.0	0.0	0.0	Bacteria; __Firmicutes; __Clostridia; __Clostridiales; __Lachnospiraceae; __uncultured; __uncultured_bacterium
EU509859	0.0	0.0	0.0	0.0	0.0	0.0	0.0	0.0	1.0	0.0	0.0	0.0	0.0	0.0	0.0	0.0	0.0	0.0	0.0	1.0	0.0	2.0	0.0	0.0	0.0	0.0	0.0	0.0	1.0	0.0	0.0	0.0	0.0	0.0	0.0	0.0	Bacteria; __Firmicutes; __Clostridia; __Clostridiales; __Lachnospiraceae; __uncultured; __uncultured_bacterium
EU509855	0.0	4.0	0.0	4.0	2.0	0.0	0.0	0.0	0.0	0.0	0.0	0.0	6.0	0.0	2.0	4.0	0.0	3.0	0.0	0.0	2.0	0.0	0.0	1.0	0.0	0.0	2.0	0.0	2.0	4.0	2.0	4.0	0.0	1.0	0.0	0.0	Bacteria; __Firmicutes; __Clostridia; __Clostridiales; __Lachnospiraceae; __uncultured; __uncultured_bacterium
EU454578	0.0	6.0	0.0	1.0	2.0	1.0	0.0	0.0	0.0	0.0	1.0	0.0	2.0	0.0	0.0	0.0	0.0	0.0	0.0	0.0	0.0	0.0	1.0	0.0	0.0	0.0	0.0	2.0	1.0	0.0	0.0	2.0	0.0	0.0	2.0	0.0	Bacteria; __Firmicutes; __Clostridia; __Clostridiales; __Lachnospiraceae; __uncultured; __uncultured_bacterium
EU503917	0.0	0.0	0.0	0.0	0.0	0.0	0.0	0.0	1.0	0.0	0.0	0.0	0.0	0.0	0.0	0.0	0.0	0.0	0.0	0.0	0.0	0.0	0.0	0.0	0.0	0.0	0.0	0.0	0.0	0.0	0.0	0.0	0.0	0.0	0.0	0.0	Bacteria; __Bacteroidetes; __Bacteroidia; __Bacteroidales; __S24-7; __uncultured_bacterium
EF097393	0.0	0.0	1.0	0.0	0.0	0.0	0.0	0.0	0.0	0.0	0.0	0.0	0.0	0.0	0.0	0.0	0.0	0.0	0.0	0.0	0.0	0.0	0.0	0.0	0.0	0.0	0.0	0.0	0.0	0.0	0.0	0.0	0.0	0.0	0.0	0.0	Bacteria; __Firmicutes; __Clostridia; __Clostridiales; __Lachnospiraceae; __uncultured; __uncultured_bacterium
EU503911	0.0	0.0	0.0	0.0	0.0	0.0	0.0	0.0	0.0	0.0	0.0	0.0	1.0	0.0	0.0	0.0	0.0	0.0	0.0	0.0	0.0	0.0	0.0	0.0	0.0	0.0	0.0	0.0	0.0	0.0	0.0	0.0	0.0	0.0	0.0	0.0	Bacteria; __Bacteroidetes; __Bacteroidia; __Bacteroidales; __S24-7; __uncultured_bacterium
EU505188	353.0	488.0	267.0	691.0	385.0	132.0	477.0	499.0	481.0	393.0	159.0	97.0	441.0	300.0	293.0	499.0	128.0	208.0	369.0	380.0	193.0	370.0	395.0	369.0	326.0	325.0	202.0	375.0	475.0	322.0	315.0	276.0	409.0	122.0	335.0	3.0	Bacteria; __Firmicutes; __Clostridia; __Clostridiales; __Lachnospiraceae; __uncultured; __uncultured_bacterium
AM932580	0.0	0.0	0.0	0.0	0.0	0.0	0.0	0.0	0.0	0.0	0.0	0.0	0.0	0.0	1.0	0.0	0.0	0.0	0.0	0.0	0.0	0.0	0.0	0.0	0.0	0.0	0.0	0.0	0.0	0.0	0.0	0.0	0.0	0.0	0.0	0.0	Bacteria; __Firmicutes; __Clostridia; __Clostridiales; __Ruminococcaceae; __Incertae_Sedis; __uncultured_bacterium
EU508987	0.0	0.0	0.0	0.0	0.0	0.0	0.0	1.0	0.0	0.0	0.0	0.0	0.0	0.0	0.0	0.0	0.0	0.0	0.0	0.0	0.0	0.0	0.0	0.0	0.0	0.0	0.0	0.0	0.0	0.0	0.0	0.0	0.0	0.0	0.0	0.0	Bacteria; __Firmicutes; __Clostridia; __Clostridiales; __Ruminococcaceae; __Ruminococcus; __uncultured_bacterium
AM932585	3.0	5.0	0.0	7.0	2.0	2.0	3.0	9.0	9.0	2.0	1.0	0.0	4.0	2.0	5.0	1.0	0.0	0.0	8.0	3.0	1.0	0.0	0.0	5.0	1.0	3.0	5.0	1.0	0.0	5.0	6.0	5.0	6.0	4.0	4.0	0.0	Bacteria; __Bacteroidetes; __Bacteroidia; __Bacteroidales; __S24-7; __uncultured_bacterium
AM932587	2.0	1.0	1.0	4.0	2.0	2.0	3.0	4.0	5.0	4.0	1.0	0.0	3.0	0.0	2.0	4.0	2.0	0.0	7.0	0.0	1.0	0.0	0.0	3.0	1.0	2.0	6.0	3.0	2.0	2.0	5.0	18.0	4.0	7.0	1.0	0.0	Bacteria; __Bacteroidetes; __Bacteroidia; __Bacteroidales; __S24-7; __uncultured_bacterium
EF604847	3.0	1.0	1.0	7.0	1.0	1.0	1.0	1.0	1.0	1.0	0.0	0.0	3.0	0.0	1.0	3.0	3.0	6.0	5.0	2.0	0.0	0.0	2.0	1.0	2.0	0.0	0.0	0.0	4.0	3.0	0.0	0.0	2.0	2.0	0.0	0.0	Bacteria; __Bacteroidetes; __Bacteroidia; __Bacteroidales; __S24-7; __uncultured_bacterium
FJ681389	0.0	0.0	0.0	0.0	0.0	0.0	0.0	0.0	0.0	0.0	0.0	0.0	0.0	0.0	0.0	0.0	0.0	0.0	0.0	0.0	0.0	1.0	0.0	0.0	0.0	0.0	0.0	0.0	0.0	0.0	0.0	0.0	0.0	0.0	0.0	0.0	Bacteria; __Cyanobacteria; __4C0d-2; __uncultured_bacterium
EU504267	0.0	0.0	0.0	0.0	0.0	0.0	0.0	0.0	0.0	0.0	0.0	0.0	0.0	0.0	0.0	0.0	0.0	0.0	0.0	0.0	0.0	0.0	0.0	0.0	0.0	1.0	0.0	0.0	0.0	0.0	0.0	0.0	0.0	0.0	0.0	0.0	Bacteria; __Firmicutes; __Clostridia; __Clostridiales; __Lachnospiraceae; __uncultured; __uncultured_bacterium
EU511838	0.0	0.0	0.0	0.0	0.0	0.0	1.0	0.0	0.0	1.0	0.0	0.0	2.0	0.0	0.0	0.0	0.0	0.0	1.0	0.0	0.0	0.0	0.0	0.0	0.0	0.0	1.0	0.0	0.0	1.0	0.0	0.0	0.0	0.0	0.0	0.0	Bacteria; __Firmicutes; __Clostridia; __Clostridiales; __Lachnospiraceae; __uncultured; __uncultured_bacterium
EU511836	0.0	0.0	0.0	0.0	0.0	0.0	2.0	1.0	1.0	0.0	0.0	0.0	0.0	0.0	0.0	0.0	0.0	0.0	0.0	0.0	0.0	0.0	0.0	0.0	0.0	0.0	0.0	0.0	0.0	0.0	0.0	0.0	3.0	0.0	0.0	0.0	Bacteria; __Firmicutes; __Clostridia; __Clostridiales; __Lachnospiraceae; __uncultured; __uncultured_bacterium
EU455315	1.0	0.0	0.0	4.0	0.0	0.0	1.0	0.0	0.0	1.0	1.0	0.0	1.0	0.0	0.0	2.0	1.0	2.0	0.0	0.0	0.0	0.0	1.0	0.0	1.0	0.0	0.0	1.0	0.0	0.0	0.0	0.0	0.0	0.0	2.0	0.0	Bacteria; __Firmicutes; __Clostridia; __Clostridiales; __Lachnospiraceae; __Incertae_Sedis; __uncultured_bacterium
EU503591	0.0	0.0	0.0	0.0	0.0	1.0	0.0	0.0	0.0	0.0	0.0	0.0	0.0	0.0	0.0	0.0	0.0	0.0	0.0	0.0	0.0	1.0	0.0	0.0	0.0	0.0	0.0	0.0	0.0	0.0	0.0	0.0	0.0	0.0	0.0	0.0	Bacteria; __Firmicutes; __Clostridia; __Clostridiales; __Lachnospiraceae; __Coprococcus; __uncultured_bacterium
EF099844	0.0	0.0	0.0	0.0	0.0	0.0	0.0	0.0	0.0	0.0	0.0	0.0	0.0	0.0	0.0	0.0	0.0	0.0	0.0	0.0	0.0	1.0	0.0	0.0	0.0	0.0	0.0	0.0	0.0	0.0	0.0	0.0	0.0	0.0	0.0	0.0	Bacteria; __Bacteroidetes; __Bacteroidia; __Bacteroidales; __S24-7; __uncultured_bacterium
EU457077	0.0	0.0	0.0	0.0	0.0	0.0	0.0	0.0	0.0	0.0	0.0	1.0	0.0	0.0	0.0	0.0	0.0	0.0	0.0	0.0	0.0	0.0	0.0	0.0	0.0	0.0	0.0	0.0	0.0	0.0	0.0	0.0	0.0	0.0	0.0	0.0	Bacteria; __Firmicutes; __Clostridia; __Clostridiales; __Lachnospiraceae; __uncultured; __uncultured_bacterium
EF098518	0.0	0.0	0.0	0.0	0.0	0.0	0.0	1.0	0.0	0.0	0.0	0.0	0.0	0.0	0.0	1.0	0.0	0.0	0.0	0.0	0.0	0.0	0.0	0.0	0.0	0.0	0.0	0.0	0.0	0.0	0.0	0.0	0.0	0.0	0.0	0.0	Bacteria; __Firmicutes; __Clostridia; __Clostridiales; __Lachnospiraceae; __Coprococcus; __uncultured_bacterium
EU454376	0.0	0.0	0.0	0.0	0.0	0.0	0.0	0.0	0.0	0.0	0.0	0.0	0.0	0.0	0.0	0.0	0.0	0.0	0.0	0.0	0.0	0.0	0.0	0.0	0.0	1.0	0.0	0.0	0.0	0.0	0.0	0.0	0.0	0.0	0.0	0.0	Bacteria; __Firmicutes; __Clostridia; __Clostridiales; __Lachnospiraceae; __uncultured; __uncultured_bacterium
AY990505	1.0	3.0	0.0	1.0	0.0	1.0	3.0	2.0	2.0	2.0	0.0	0.0	2.0	0.0	4.0	0.0	1.0	0.0	0.0	0.0	1.0	3.0	5.0	1.0	0.0	0.0	2.0	1.0	5.0	1.0	3.0	1.0	1.0	0.0	0.0	0.0	Bacteria; __Firmicutes; __Clostridia; __Clostridiales; __Lachnospiraceae; __uncultured; __uncultured_bacterium
EF099027	0.0	0.0	0.0	0.0	1.0	1.0	0.0	0.0	0.0	0.0	0.0	0.0	0.0	0.0	0.0	0.0	0.0	0.0	0.0	0.0	0.0	0.0	0.0	0.0	0.0	0.0	0.0	0.0	0.0	0.0	0.0	0.0	0.0	0.0	0.0	0.0	Bacteria; __Firmicutes; __Clostridia; __Clostridiales; __Lachnospiraceae; __uncultured; __uncultured_bacterium
EF097704	0.0	1.0	0.0	0.0	0.0	1.0	1.0	0.0	0.0	0.0	0.0	0.0	0.0	0.0	1.0	0.0	0.0	0.0	3.0	0.0	0.0	0.0	0.0	3.0	0.0	0.0	5.0	3.0	0.0	0.0	2.0	2.0	0.0	2.0	0.0	0.0	Bacteria; __Bacteroidetes; __Bacteroidia; __Bacteroidales; __S24-7; __uncultured_bacterium
EF097709	0.0	0.0	0.0	0.0	0.0	0.0	0.0	0.0	0.0	0.0	0.0	0.0	0.0	0.0	0.0	0.0	0.0	0.0	0.0	0.0	0.0	0.0	0.0	0.0	0.0	0.0	0.0	0.0	0.0	1.0	0.0	0.0	0.0	0.0	0.0	0.0	Bacteria; __Firmicutes; __Clostridia; __Clostridiales; __Ruminococcaceae; __Ruminococcus; __uncultured_bacterium
EF096605	1.0	0.0	0.0	0.0	0.0	0.0	0.0	1.0	0.0	0.0	0.0	0.0	0.0	0.0	1.0	0.0	0.0	0.0	1.0	0.0	0.0	0.0	0.0	0.0	0.0	1.0	0.0	0.0	0.0	0.0	5.0	0.0	0.0	0.0	0.0	0.0	Bacteria; __Firmicutes; __Clostridia; __Clostridiales; __Lachnospiraceae; __uncultured; __uncultured_bacterium
EU451053	0.0	0.0	1.0	0.0	0.0	0.0	0.0	0.0	1.0	0.0	0.0	0.0	0.0	0.0	0.0	0.0	0.0	0.0	0.0	0.0	1.0	0.0	0.0	0.0	0.0	0.0	0.0	1.0	0.0	0.0	0.0	0.0	0.0	0.0	0.0	0.0	Bacteria; __Bacteroidetes; __Bacteroidia; __Bacteroidales; __S24-7; __uncultured_bacterium
EF025253	0.0	0.0	0.0	0.0	0.0	0.0	0.0	0.0	0.0	0.0	0.0	0.0	0.0	0.0	0.0	1.0	0.0	0.0	0.0	0.0	0.0	0.0	0.0	0.0	0.0	0.0	0.0	0.0	0.0	0.0	0.0	0.0	0.0	0.0	0.0	0.0	Bacteria; __Firmicutes; __Clostridia; __Clostridiales; __Lachnospiraceae; __uncultured; __uncultured_bacterium
DQ799359	0.0	0.0	1.0	0.0	0.0	0.0	1.0	0.0	0.0	0.0	0.0	0.0	0.0	0.0	0.0	0.0	0.0	0.0	0.0	0.0	0.0	0.0	0.0	0.0	0.0	0.0	0.0	0.0	0.0	0.0	0.0	0.0	0.0	0.0	0.0	0.0	Bacteria; __Firmicutes; __Clostridia; __Clostridiales; __Ruminococcaceae; __uncultured; __uncultured_bacterium
AB606407	4.0	4.0	2.0	0.0	3.0	1.0	2.0	0.0	2.0	3.0	1.0	0.0	2.0	0.0	4.0	1.0	0.0	1.0	2.0	2.0	1.0	1.0	5.0	0.0	2.0	0.0	4.0	4.0	0.0	1.0	3.0	1.0	1.0	1.0	1.0	0.0	Bacteria; __Firmicutes; __Erysipelotrichi; __Erysipelotrichales; __Erysipelotrichaceae; __uncultured; __uncultured_bacterium
DQ015116	0.0	0.0	0.0	1.0	0.0	1.0	0.0	0.0	0.0	0.0	0.0	0.0	0.0	0.0	0.0	0.0	0.0	0.0	0.0	0.0	0.0	0.0	0.0	0.0	0.0	0.0	0.0	1.0	0.0	0.0	0.0	0.0	0.0	0.0	0.0	0.0	Bacteria; __Bacteroidetes; __Bacteroidia; __Bacteroidales; __S24-7; __uncultured_bacterium
AB606401	2.0	0.0	0.0	2.0	0.0	0.0	0.0	0.0	0.0	1.0	0.0	1.0	1.0	0.0	2.0	1.0	0.0	0.0	1.0	1.0	0.0	2.0	0.0	0.0	0.0	0.0	0.0	0.0	0.0	0.0	0.0	1.0	0.0	0.0	1.0	0.0	Bacteria; __Firmicutes; __Erysipelotrichi; __Erysipelotrichales; __Erysipelotrichaceae; __uncultured_bacterium
HQ759616	5.0	5.0	3.0	8.0	0.0	0.0	5.0	1.0	0.0	2.0	1.0	3.0	3.0	2.0	1.0	4.0	0.0	2.0	2.0	4.0	1.0	4.0	8.0	4.0	3.0	0.0	3.0	5.0	1.0	2.0	1.0	0.0	5.0	1.0	6.0	0.0	Bacteria; __Firmicutes; __Clostridia; __Clostridiales; __Ruminococcaceae; __uncultured; __uncultured_organism
EF096490	1.0	1.0	0.0	2.0	1.0	3.0	4.0	0.0	2.0	1.0	1.0	0.0	0.0	0.0	0.0	0.0	0.0	0.0	0.0	0.0	0.0	0.0	0.0	1.0	0.0	0.0	1.0	1.0	0.0	0.0	1.0	3.0	0.0	0.0	0.0	0.0	Bacteria; __Firmicutes; __Clostridia; __Clostridiales; __Lachnospiraceae; __uncultured; __uncultured_bacterium
EU504902	0.0	2.0	1.0	0.0	0.0	0.0	0.0	1.0	1.0	0.0	0.0	0.0	0.0	0.0	1.0	0.0	0.0	0.0	2.0	0.0	0.0	0.0	0.0	3.0	1.0	0.0	0.0	0.0	0.0	0.0	0.0	0.0	0.0	0.0	0.0	0.0	Bacteria; __Actinobacteria; __Coriobacteriia; __Coriobacteriales; __Coriobacteriaceae; __uncultured; __uncultured_bacterium
EU452796	0.0	0.0	0.0	0.0	0.0	0.0	1.0	0.0	0.0	0.0	0.0	0.0	0.0	0.0	0.0	0.0	0.0	0.0	0.0	0.0	0.0	0.0	0.0	0.0	0.0	0.0	0.0	0.0	0.0	0.0	0.0	0.0	0.0	0.0	0.0	0.0	Bacteria; __Firmicutes; __Clostridia; __Clostridiales; __Lachnospiraceae; __uncultured; __uncultured_bacterium
EU455041	1.0	0.0	1.0	7.0	4.0	0.0	1.0	8.0	0.0	3.0	0.0	0.0	0.0	2.0	0.0	2.0	0.0	1.0	10.0	0.0	1.0	1.0	0.0	2.0	1.0	0.0	1.0	4.0	3.0	3.0	1.0	1.0	5.0	1.0	0.0	0.0	Bacteria; __Firmicutes; __Clostridia; __Clostridiales; __Lachnospiraceae; __uncultured; __uncultured_bacterium
HQ762712	0.0	0.0	0.0	0.0	0.0	0.0	0.0	0.0	0.0	0.0	0.0	0.0	0.0	0.0	1.0	1.0	0.0	0.0	1.0	0.0	0.0	0.0	0.0	0.0	0.0	0.0	0.0	0.0	0.0	0.0	0.0	0.0	0.0	0.0	0.0	0.0	Bacteria; __Firmicutes; __Clostridia; __Clostridiales; __Lachnospiraceae; __Incertae_Sedis; __uncultured_organism
AY991965	2.0	0.0	0.0	2.0	1.0	0.0	3.0	1.0	0.0	3.0	1.0	0.0	0.0	0.0	0.0	0.0	1.0	0.0	1.0	1.0	1.0	0.0	3.0	0.0	1.0	0.0	0.0	2.0	0.0	0.0	0.0	0.0	2.0	0.0	4.0	0.0	Bacteria; __Firmicutes; __Clostridia; __Clostridiales; __Ruminococcaceae; __Incertae_Sedis; __uncultured_bacterium
EF092175	1.0	0.0	0.0	0.0	0.0	0.0	1.0	1.0	0.0	1.0	1.0	0.0	1.0	0.0	1.0	1.0	1.0	0.0	0.0	0.0	0.0	1.0	0.0	0.0	0.0	0.0	0.0	0.0	0.0	0.0	0.0	0.0	0.0	0.0	0.0	0.0	Bacteria; __Cyanobacteria; __4C0d-2; __uncultured_bacterium
EF096111	0.0	1.0	0.0	1.0	1.0	0.0	1.0	0.0	1.0	0.0	0.0	0.0	0.0	0.0	0.0	1.0	0.0	0.0	1.0	0.0	0.0	1.0	1.0	0.0	0.0	0.0	0.0	0.0	1.0	0.0	0.0	0.0	0.0	0.0	2.0	0.0	Bacteria; __Bacteroidetes; __Bacteroidia; __Bacteroidales; __S24-7; __uncultured_bacterium
AY991969	0.0	0.0	0.0	0.0	1.0	0.0	0.0	0.0	0.0	0.0	0.0	0.0	0.0	0.0	0.0	0.0	1.0	0.0	0.0	0.0	0.0	0.0	0.0	0.0	0.0	0.0	0.0	0.0	0.0	0.0	0.0	0.0	0.0	0.0	0.0	0.0	Bacteria; __Firmicutes; __Clostridia; __Clostridiales; __Lachnospiraceae; __uncultured; __uncultured_bacterium
DQ014938	0.0	0.0	0.0	0.0	0.0	0.0	0.0	0.0	0.0	0.0	0.0	0.0	0.0	0.0	0.0	0.0	0.0	0.0	0.0	0.0	0.0	2.0	0.0	0.0	0.0	0.0	0.0	0.0	0.0	0.0	0.0	0.0	0.0	0.0	0.0	0.0	Bacteria; __Firmicutes; __Clostridia; __Clostridiales; __Lachnospiraceae; __uncultured; __uncultured_bacterium
EF098863	0.0	1.0	0.0	0.0	1.0	0.0	3.0	1.0	4.0	0.0	0.0	0.0	3.0	3.0	1.0	1.0	0.0	0.0	6.0	0.0	1.0	1.0	0.0	0.0	0.0	0.0	0.0	2.0	0.0	0.0	0.0	0.0	3.0	0.0	2.0	0.0	Bacteria; __Firmicutes; __Clostridia; __Clostridiales; __Lachnospiraceae; __uncultured; __uncultured_bacterium
EF098868	2.0	1.0	0.0	1.0	1.0	0.0	0.0	0.0	1.0	0.0	5.0	0.0	1.0	0.0	0.0	2.0	0.0	0.0	2.0	0.0	0.0	0.0	2.0	2.0	2.0	0.0	0.0	2.0	1.0	1.0	1.0	0.0	0.0	0.0	1.0	0.0	Bacteria; __Firmicutes; __Clostridia; __Clostridiales; __Ruminococcaceae; __uncultured; __uncultured_bacterium
AY993664	0.0	0.0	0.0	1.0	1.0	1.0	3.0	1.0	2.0	0.0	0.0	0.0	0.0	2.0	1.0	7.0	1.0	1.0	2.0	0.0	0.0	0.0	1.0	0.0	1.0	0.0	0.0	2.0	0.0	0.0	0.0	0.0	2.0	0.0	0.0	0.0	Bacteria; __Firmicutes; __Clostridia; __Clostridiales; __Lachnospiraceae; __Coprococcus; __uncultured_bacterium
EF614565	0.0	0.0	0.0	5.0	0.0	0.0	0.0	1.0	0.0	0.0	0.0	0.0	0.0	0.0	0.0	1.0	0.0	0.0	1.0	0.0	0.0	0.0	0.0	0.0	0.0	0.0	0.0	0.0	0.0	1.0	1.0	1.0	0.0	0.0	1.0	0.0	Bacteria; __Actinobacteria; __Coriobacteriia; __Coriobacteriales; __Coriobacteriaceae; __Enterorhabdus; __uncultured_bacterium
EF098643	0.0	0.0	0.0	0.0	0.0	0.0	0.0	0.0	0.0	0.0	0.0	0.0	0.0	0.0	0.0	0.0	0.0	0.0	0.0	0.0	0.0	0.0	0.0	0.0	0.0	0.0	0.0	0.0	2.0	0.0	0.0	0.0	0.0	1.0	0.0	0.0	Bacteria; __Firmicutes; __Clostridia; __Clostridiales; __Lachnospiraceae; __uncultured; __uncultured_bacterium
DQ015203	1.0	0.0	0.0	1.0	0.0	0.0	0.0	0.0	0.0	0.0	0.0	0.0	1.0	1.0	0.0	0.0	0.0	0.0	0.0	0.0	0.0	0.0	1.0	0.0	0.0	1.0	0.0	0.0	0.0	0.0	0.0	1.0	0.0	1.0	0.0	0.0	Bacteria; __Bacteroidetes; __Bacteroidia; __Bacteroidales; __S24-7; __uncultured_bacterium
EF098641	0.0	0.0	0.0	0.0	0.0	0.0	0.0	0.0	0.0	0.0	0.0	0.0	0.0	0.0	1.0	0.0	0.0	0.0	0.0	0.0	0.0	0.0	0.0	0.0	0.0	0.0	0.0	0.0	0.0	0.0	0.0	0.0	0.0	0.0	0.0	0.0	Bacteria; __Firmicutes; __Clostridia; __Clostridiales; __Lachnospiraceae; __uncultured; __uncultured_bacterium
EF098646	0.0	0.0	0.0	0.0	0.0	0.0	0.0	0.0	0.0	0.0	0.0	0.0	0.0	0.0	0.0	0.0	0.0	0.0	0.0	0.0	0.0	0.0	0.0	0.0	0.0	0.0	0.0	0.0	1.0	0.0	0.0	0.0	0.0	0.0	0.0	0.0	Bacteria; __Firmicutes; __Clostridia; __Clostridiales; __Ruminococcaceae; __uncultured; __uncultured_bacterium
EF098645	0.0	0.0	0.0	1.0	2.0	0.0	1.0	1.0	3.0	2.0	1.0	0.0	0.0	0.0	5.0	2.0	0.0	0.0	4.0	2.0	0.0	1.0	2.0	0.0	0.0	1.0	1.0	0.0	3.0	1.0	1.0	0.0	1.0	0.0	0.0	0.0	Bacteria; __Firmicutes; __Clostridia; __Clostridiales; __Lachnospiraceae; __uncultured; __uncultured_bacterium
EF098889	0.0	0.0	0.0	0.0	0.0	0.0	0.0	0.0	0.0	0.0	0.0	0.0	0.0	0.0	0.0	0.0	0.0	0.0	0.0	0.0	0.0	0.0	0.0	0.0	0.0	0.0	0.0	0.0	1.0	0.0	0.0	3.0	0.0	0.0	0.0	0.0	Bacteria; __Bacteroidetes; __Bacteroidia; __Bacteroidales; __S24-7; __uncultured_bacterium
EU508664	1.0	4.0	4.0	4.0	2.0	2.0	5.0	1.0	4.0	4.0	2.0	0.0	9.0	3.0	7.0	1.0	2.0	3.0	6.0	7.0	7.0	2.0	3.0	9.0	2.0	2.0	3.0	4.0	6.0	1.0	1.0	2.0	3.0	4.0	4.0	0.0	Bacteria; __Firmicutes; __Bacilli; __Lactobacillales; __Lactobacillaceae; __Lactobacillus; __uncultured_bacterium
FJ879119	0.0	3.0	4.0	5.0	3.0	0.0	3.0	1.0	5.0	2.0	0.0	0.0	7.0	6.0	2.0	2.0	1.0	1.0	1.0	2.0	0.0	1.0	4.0	4.0	8.0	5.0	0.0	5.0	3.0	3.0	1.0	3.0	2.0	2.0	5.0	0.0	Bacteria; __Firmicutes; __Clostridia; __Clostridiales; __Ruminococcaceae; __Incertae_Sedis; __uncultured_bacterium
EU507451	0.0	0.0	0.0	1.0	1.0	0.0	2.0	1.0	2.0	2.0	0.0	0.0	0.0	2.0	0.0	1.0	0.0	0.0	2.0	1.0	0.0	1.0	0.0	2.0	0.0	0.0	1.0	0.0	0.0	2.0	0.0	0.0	1.0	0.0	0.0	0.0	Bacteria; __Firmicutes; __Clostridia; __Clostridiales; __Lachnospiraceae; __uncultured; __uncultured_bacterium
EU462785	0.0	1.0	0.0	0.0	0.0	0.0	0.0	0.0	0.0	0.0	0.0	0.0	0.0	0.0	0.0	0.0	0.0	0.0	0.0	0.0	0.0	0.0	0.0	0.0	0.0	0.0	0.0	0.0	0.0	0.0	0.0	0.0	0.0	0.0	0.0	0.0	Bacteria; __Firmicutes; __Clostridia; __Clostridiales; __Ruminococcaceae; __uncultured; __uncultured_bacterium
HM363537	1.0	2.0	0.0	3.0	2.0	4.0	1.0	1.0	3.0	2.0	0.0	0.0	5.0	2.0	5.0	3.0	4.0	0.0	0.0	1.0	0.0	2.0	1.0	1.0	1.0	2.0	1.0	0.0	1.0	2.0	0.0	0.0	2.0	2.0	2.0	0.0	Bacteria; __Firmicutes; __Bacilli; __Lactobacillales; __Lactobacillaceae; __Lactobacillus; __uncultured_bacterium
EU511001	7.0	19.0	7.0	25.0	8.0	12.0	14.0	12.0	13.0	17.0	9.0	2.0	6.0	2.0	13.0	15.0	5.0	10.0	4.0	18.0	7.0	12.0	14.0	19.0	19.0	16.0	17.0	3.0	18.0	10.0	8.0	7.0	16.0	5.0	12.0	0.0	Bacteria; __Bacteroidetes; __Bacteroidia; __Bacteroidales; __Rikenellaceae; __Alistipes; __uncultured_bacterium
EU762164	1.0	0.0	0.0	0.0	0.0	0.0	0.0	0.0	0.0	0.0	0.0	0.0	0.0	0.0	0.0	0.0	0.0	0.0	0.0	0.0	0.0	0.0	0.0	0.0	0.0	0.0	0.0	0.0	0.0	0.0	0.0	0.0	0.0	0.0	0.0	0.0	Bacteria; __Bacteroidetes; __Bacteroidia; __Bacteroidales; __S24-7; __uncultured_bacterium
EU512023	1.0	41.0	1.0	14.0	5.0	6.0	1.0	2.0	0.0	0.0	1.0	0.0	24.0	1.0	15.0	8.0	1.0	5.0	3.0	1.0	9.0	13.0	1.0	17.0	0.0	11.0	11.0	0.0	6.0	12.0	14.0	12.0	2.0	8.0	1.0	0.0	Bacteria; __Firmicutes; __Clostridia; __Clostridiales; __Ruminococcaceae; __Incertae_Sedis; __uncultured_bacterium
EU457819	0.0	0.0	0.0	0.0	0.0	0.0	0.0	0.0	0.0	0.0	0.0	0.0	0.0	0.0	0.0	2.0	1.0	0.0	0.0	0.0	0.0	0.0	0.0	0.0	0.0	0.0	0.0	0.0	0.0	0.0	0.0	0.0	0.0	0.0	0.0	0.0	Bacteria; __Actinobacteria; __Coriobacteriia; __Coriobacteriales; __Coriobacteriaceae; __Enterorhabdus; __uncultured_bacterium
EU453861	2.0	2.0	1.0	1.0	0.0	0.0	3.0	0.0	6.0	1.0	0.0	0.0	1.0	2.0	0.0	4.0	0.0	0.0	4.0	0.0	2.0	1.0	0.0	3.0	1.0	1.0	1.0	0.0	4.0	2.0	0.0	2.0	0.0	1.0	2.0	0.0	Bacteria; __Firmicutes; __Clostridia; __Clostridiales; __Lachnospiraceae; __uncultured; __uncultured_bacterium
EF097894	0.0	1.0	2.0	0.0	0.0	1.0	0.0	0.0	0.0	0.0	0.0	0.0	0.0	0.0	0.0	1.0	0.0	0.0	0.0	0.0	0.0	0.0	0.0	0.0	0.0	0.0	0.0	0.0	0.0	0.0	0.0	0.0	0.0	0.0	0.0	0.0	Bacteria; __Firmicutes; __Clostridia; __Clostridiales; __uncultured; __uncultured_bacterium
EU457140	28.0	15.0	35.0	46.0	24.0	2.0	35.0	34.0	35.0	35.0	15.0	4.0	31.0	32.0	10.0	25.0	20.0	17.0	38.0	26.0	5.0	12.0	34.0	15.0	24.0	17.0	3.0	15.0	23.0	7.0	11.0	12.0	37.0	5.0	24.0	0.0	Bacteria; __Firmicutes; __Clostridia; __Clostridiales; __Lachnospiraceae; __uncultured; __uncultured_bacterium
EF098083	0.0	0.0	0.0	0.0	0.0	0.0	0.0	0.0	0.0	0.0	0.0	0.0	0.0	0.0	0.0	0.0	0.0	0.0	0.0	0.0	0.0	0.0	0.0	0.0	0.0	0.0	0.0	1.0	0.0	0.0	0.0	1.0	0.0	0.0	0.0	0.0	Bacteria; __Firmicutes; __Clostridia; __Clostridiales; __Lachnospiraceae; __uncultured; __uncultured_bacterium
EU504001	0.0	0.0	0.0	0.0	0.0	0.0	0.0	0.0	0.0	0.0	0.0	0.0	0.0	0.0	0.0	0.0	0.0	0.0	0.0	0.0	0.0	0.0	0.0	0.0	0.0	0.0	0.0	0.0	0.0	2.0	0.0	1.0	0.0	0.0	0.0	0.0	Bacteria; __Firmicutes; __Clostridia; __Clostridiales; __Lachnospiraceae; __uncultured; __uncultured_bacterium
DQ015662	6.0	7.0	7.0	16.0	6.0	3.0	9.0	11.0	12.0	2.0	3.0	1.0	8.0	5.0	12.0	7.0	10.0	7.0	8.0	11.0	5.0	9.0	4.0	11.0	9.0	8.0	3.0	5.0	11.0	6.0	14.0	10.0	10.0	5.0	12.0	0.0	Bacteria; __Bacteroidetes; __Bacteroidia; __Bacteroidales; __S24-7; __uncultured_bacterium
EF100074	0.0	1.0	0.0	0.0	0.0	0.0	0.0	0.0	1.0	0.0	0.0	0.0	0.0	0.0	0.0	2.0	0.0	0.0	3.0	0.0	0.0	0.0	0.0	0.0	0.0	0.0	0.0	0.0	0.0	0.0	2.0	0.0	0.0	0.0	0.0	0.0	Bacteria; __Firmicutes; __Clostridia; __Clostridiales; __Lachnospiraceae; __uncultured; __uncultured_bacterium
DQ015664	8.0	12.0	1.0	7.0	8.0	3.0	10.0	12.0	17.0	9.0	4.0	0.0	25.0	4.0	9.0	23.0	1.0	0.0	38.0	12.0	3.0	10.0	4.0	8.0	2.0	1.0	7.0	8.0	18.0	8.0	4.0	5.0	10.0	8.0	2.0	0.0	Bacteria; __Firmicutes; __Clostridia; __Clostridiales; __Lachnospiraceae; __uncultured; __uncultured_bacterium
EU508060	1.0	0.0	3.0	4.0	2.0	0.0	3.0	0.0	2.0	3.0	0.0	2.0	1.0	1.0	0.0	0.0	0.0	1.0	4.0	3.0	0.0	0.0	0.0	0.0	2.0	0.0	0.0	0.0	0.0	0.0	0.0	0.0	5.0	0.0	2.0	0.0	Bacteria; __Firmicutes; __Clostridia; __Clostridiales; __Ruminococcaceae; __Incertae_Sedis; __uncultured_bacterium
EF098243	0.0	0.0	0.0	0.0	0.0	0.0	0.0	0.0	1.0	0.0	0.0	0.0	0.0	0.0	0.0	1.0	0.0	0.0	1.0	0.0	0.0	0.0	0.0	0.0	0.0	1.0	0.0	0.0	0.0	0.0	0.0	0.0	1.0	0.0	0.0	0.0	Bacteria; __Firmicutes; __Clostridia; __Clostridiales; __Lachnospiraceae; __uncultured; __uncultured_bacterium
DQ815944	18.0	67.0	13.0	71.0	33.0	23.0	14.0	48.0	29.0	30.0	20.0	4.0	83.0	28.0	43.0	49.0	16.0	33.0	44.0	14.0	15.0	33.0	31.0	57.0	15.0	56.0	27.0	19.0	63.0	42.0	55.0	45.0	22.0	25.0	21.0	0.0	Bacteria; __Firmicutes; __Clostridia; __Clostridiales; __Lachnospiraceae; __uncultured; __uncultured_bacterium
DQ014649	0.0	0.0	0.0	3.0	0.0	1.0	0.0	0.0	0.0	0.0	0.0	0.0	0.0	1.0	0.0	0.0	0.0	0.0	0.0	1.0	0.0	0.0	1.0	0.0	0.0	0.0	1.0	0.0	0.0	1.0	0.0	0.0	2.0	1.0	2.0	0.0	Bacteria; __Firmicutes; __Clostridia; __Clostridiales; __Peptococcaceae; __Peptococcus; __uncultured_bacterium
EF096850	0.0	1.0	1.0	1.0	1.0	2.0	2.0	2.0	8.0	4.0	1.0	0.0	1.0	4.0	2.0	3.0	0.0	1.0	2.0	1.0	2.0	1.0	1.0	3.0	1.0	3.0	5.0	3.0	6.0	3.0	1.0	5.0	1.0	3.0	2.0	0.0	Bacteria; __Bacteroidetes; __Bacteroidia; __Bacteroidales; __S24-7; __uncultured_bacterium
EU452053	0.0	0.0	0.0	0.0	0.0	0.0	0.0	0.0	0.0	0.0	0.0	0.0	0.0	0.0	0.0	0.0	0.0	0.0	3.0	0.0	0.0	0.0	0.0	0.0	0.0	0.0	0.0	0.0	0.0	0.0	0.0	0.0	0.0	0.0	0.0	0.0	Bacteria; __Firmicutes; __Clostridia; __Clostridiales; __Lachnospiraceae; __uncultured; __uncultured_bacterium
EU510267	0.0	0.0	0.0	0.0	0.0	0.0	0.0	0.0	0.0	0.0	0.0	0.0	0.0	0.0	0.0	0.0	0.0	0.0	0.0	0.0	0.0	0.0	0.0	0.0	0.0	0.0	0.0	0.0	0.0	0.0	1.0	0.0	0.0	0.0	0.0	0.0	Bacteria; __Bacteroidetes; __Bacteroidia; __Bacteroidales; __S24-7; __uncultured_bacterium
EU504179	0.0	3.0	3.0	2.0	0.0	1.0	2.0	5.0	3.0	1.0	5.0	0.0	6.0	2.0	2.0	2.0	0.0	0.0	2.0	1.0	1.0	2.0	2.0	2.0	0.0	0.0	1.0	0.0	2.0	4.0	2.0	5.0	2.0	1.0	2.0	0.0	Bacteria; __Firmicutes; __Clostridia; __Clostridiales; __Lachnospiraceae; __uncultured; __uncultured_bacterium
AY990971	2.0	1.0	3.0	2.0	1.0	2.0	3.0	6.0	1.0	3.0	2.0	0.0	6.0	5.0	0.0	4.0	0.0	4.0	2.0	2.0	4.0	3.0	3.0	3.0	1.0	2.0	0.0	3.0	0.0	0.0	2.0	0.0	5.0	0.0	3.0	0.0	Bacteria; __Firmicutes; __Clostridia; __Clostridiales; __Lachnospiraceae; __uncultured; __uncultured_bacterium
EU456760	0.0	0.0	0.0	0.0	0.0	0.0	0.0	0.0	0.0	0.0	0.0	0.0	0.0	0.0	0.0	1.0	0.0	0.0	0.0	0.0	0.0	0.0	0.0	0.0	0.0	0.0	0.0	0.0	0.0	0.0	0.0	0.0	1.0	1.0	0.0	0.0	Bacteria; __Bacteroidetes; __Bacteroidia; __Bacteroidales; __S24-7; __uncultured_bacterium
EU510664	1.0	0.0	0.0	0.0	0.0	0.0	0.0	0.0	0.0	3.0	0.0	0.0	0.0	0.0	0.0	0.0	0.0	0.0	0.0	0.0	0.0	0.0	0.0	0.0	0.0	0.0	0.0	1.0	0.0	0.0	0.0	0.0	0.0	0.0	0.0	0.0	Bacteria; __Firmicutes; __Clostridia; __Clostridiales; __Lachnospiraceae; __uncultured; __uncultured_bacterium
EU510665	3.0	1.0	0.0	0.0	2.0	0.0	1.0	6.0	0.0	1.0	1.0	0.0	1.0	3.0	3.0	0.0	1.0	0.0	4.0	1.0	0.0	2.0	0.0	2.0	4.0	1.0	2.0	0.0	3.0	3.0	0.0	0.0	3.0	2.0	1.0	0.0	Bacteria; __Firmicutes; __Clostridia; __Clostridiales; __Lachnospiraceae; __uncultured; __uncultured_bacterium
EU510667	1.0	5.0	0.0	5.0	1.0	4.0	2.0	0.0	1.0	2.0	0.0	0.0	2.0	0.0	1.0	4.0	0.0	1.0	1.0	0.0	0.0	0.0	1.0	0.0	2.0	0.0	1.0	2.0	1.0	0.0	4.0	0.0	1.0	2.0	2.0	0.0	Bacteria; __Bacteroidetes; __Bacteroidia; __Bacteroidales; __S24-7; __uncultured_bacterium
EU456245	0.0	0.0	0.0	0.0	0.0	0.0	0.0	0.0	0.0	0.0	0.0	0.0	0.0	1.0	0.0	0.0	1.0	0.0	0.0	0.0	0.0	0.0	0.0	0.0	0.0	0.0	0.0	0.0	0.0	0.0	1.0	0.0	0.0	0.0	0.0	0.0	Bacteria; __Firmicutes; __Clostridia; __Clostridiales; __Lachnospiraceae; __Incertae_Sedis; __uncultured_bacterium
EU457967	10.0	20.0	16.0	21.0	12.0	3.0	6.0	8.0	21.0	10.0	1.0	1.0	10.0	5.0	11.0	23.0	0.0	6.0	11.0	9.0	8.0	7.0	11.0	14.0	9.0	16.0	3.0	6.0	14.0	18.0	5.0	7.0	10.0	9.0	5.0	0.0	Bacteria; __Firmicutes; __Clostridia; __Clostridiales; __Lachnospiraceae; __uncultured; __uncultured_bacterium
EU510199	0.0	0.0	1.0	0.0	0.0	0.0	0.0	0.0	0.0	0.0	0.0	0.0	0.0	0.0	0.0	3.0	0.0	0.0	0.0	0.0	0.0	0.0	0.0	0.0	0.0	0.0	0.0	0.0	0.0	0.0	0.0	0.0	0.0	0.0	0.0	0.0	Bacteria; __Firmicutes; __Clostridia; __Clostridiales; __Lachnospiraceae; __uncultured; __uncultured_bacterium
EF098200	0.0	0.0	0.0	0.0	0.0	0.0	0.0	0.0	0.0	0.0	0.0	0.0	0.0	0.0	0.0	0.0	0.0	0.0	0.0	0.0	0.0	0.0	0.0	0.0	0.0	0.0	0.0	0.0	0.0	0.0	1.0	0.0	0.0	0.0	0.0	0.0	Bacteria; __Firmicutes; __Clostridia; __Clostridiales; __Lachnospiraceae; __uncultured; __uncultured_bacterium
EU474417	0.0	0.0	0.0	0.0	0.0	0.0	0.0	0.0	0.0	0.0	0.0	0.0	0.0	0.0	0.0	0.0	0.0	0.0	1.0	0.0	0.0	0.0	0.0	0.0	0.0	0.0	0.0	0.0	0.0	0.0	0.0	0.0	1.0	0.0	0.0	0.0	Bacteria; __Firmicutes; __Clostridia; __Clostridiales; __Christensenellaceae; __uncultured; __uncultured_bacterium
EU474414	3.0	8.0	7.0	24.0	9.0	3.0	4.0	11.0	9.0	0.0	6.0	3.0	11.0	6.0	9.0	8.0	2.0	6.0	4.0	4.0	6.0	10.0	2.0	8.0	0.0	6.0	11.0	1.0	8.0	8.0	17.0	12.0	3.0	6.0	1.0	0.0	Bacteria; __Firmicutes; __Clostridia; __Clostridiales; __Lachnospiraceae; __uncultured; __uncultured_bacterium
EF406655	0.0	0.0	0.0	0.0	0.0	0.0	0.0	0.0	0.0	3.0	0.0	0.0	0.0	0.0	0.0	0.0	0.0	0.0	0.0	0.0	0.0	0.0	0.0	0.0	0.0	0.0	0.0	0.0	0.0	0.0	0.0	0.0	0.0	0.0	0.0	0.0	Bacteria; __Bacteroidetes; __Bacteroidia; __Bacteroidales; __S24-7; __uncultured_bacterium
EU509194	1.0	14.0	0.0	3.0	1.0	2.0	1.0	3.0	0.0	1.0	0.0	0.0	1.0	7.0	3.0	1.0	0.0	4.0	0.0	1.0	2.0	1.0	0.0	2.0	0.0	3.0	3.0	0.0	2.0	6.0	6.0	5.0	0.0	3.0	0.0	0.0	Bacteria; __Firmicutes; __Clostridia; __Clostridiales; __Lachnospiraceae; __uncultured; __uncultured_bacterium
FJ881116	0.0	1.0	1.0	0.0	0.0	0.0	0.0	0.0	0.0	0.0	0.0	1.0	0.0	0.0	0.0	0.0	0.0	0.0	1.0	1.0	0.0	0.0	0.0	0.0	0.0	1.0	0.0	1.0	0.0	0.0	0.0	1.0	0.0	0.0	0.0	0.0	Bacteria; __Firmicutes; __Clostridia; __Clostridiales; __Lachnospiraceae; __uncultured; __uncultured_bacterium
AY992000	0.0	0.0	0.0	0.0	0.0	1.0	0.0	0.0	0.0	0.0	0.0	0.0	0.0	1.0	0.0	0.0	0.0	0.0	0.0	0.0	0.0	0.0	0.0	0.0	0.0	0.0	0.0	0.0	0.0	0.0	0.0	0.0	1.0	0.0	0.0	0.0	Bacteria; __Firmicutes; __Clostridia; __Clostridiales; __Lachnospiraceae; __Incertae_Sedis; __uncultured_bacterium
EU507186	0.0	0.0	0.0	0.0	0.0	0.0	0.0	0.0	0.0	0.0	0.0	0.0	0.0	0.0	0.0	0.0	0.0	0.0	0.0	0.0	0.0	0.0	0.0	1.0	0.0	0.0	0.0	0.0	0.0	0.0	0.0	0.0	0.0	0.0	0.0	0.0	Bacteria; __Firmicutes; __Clostridia; __Clostridiales; __Ruminococcaceae; __uncultured; __uncultured_bacterium
EU655741	2.0	7.0	1.0	8.0	2.0	0.0	5.0	7.0	8.0	3.0	3.0	2.0	3.0	1.0	3.0	7.0	0.0	1.0	2.0	0.0	1.0	2.0	0.0	3.0	4.0	1.0	4.0	3.0	7.0	1.0	2.0	4.0	4.0	0.0	5.0	0.0	Bacteria; __Firmicutes; __Clostridia; __Clostridiales; __Lachnospiraceae; __Incertae_Sedis; __uncultured_bacterium
EU474250	0.0	0.0	0.0	0.0	1.0	0.0	0.0	0.0	2.0	0.0	0.0	0.0	0.0	0.0	0.0	0.0	0.0	0.0	1.0	0.0	0.0	0.0	0.0	0.0	0.0	0.0	0.0	0.0	0.0	2.0	0.0	1.0	0.0	0.0	0.0	0.0	Bacteria; __Firmicutes; __Clostridia; __Clostridiales; __Lachnospiraceae; __uncultured; __uncultured_bacterium
EU510062	0.0	0.0	0.0	1.0	0.0	0.0	0.0	0.0	1.0	0.0	0.0	0.0	0.0	0.0	2.0	0.0	0.0	0.0	0.0	0.0	0.0	0.0	0.0	0.0	0.0	1.0	0.0	0.0	1.0	1.0	0.0	0.0	0.0	0.0	0.0	0.0	Bacteria; __Firmicutes; __Bacilli; __Lactobacillales; __Lactobacillaceae; __Lactobacillus; __uncultured_bacterium
EU510060	0.0	0.0	0.0	0.0	0.0	0.0	1.0	1.0	0.0	1.0	0.0	0.0	2.0	0.0	1.0	0.0	2.0	0.0	0.0	0.0	0.0	0.0	1.0	0.0	0.0	1.0	0.0	0.0	0.0	0.0	1.0	1.0	0.0	0.0	0.0	0.0	Bacteria; __Firmicutes; __Clostridia; __Clostridiales; __Lachnospiraceae; __uncultured; __uncultured_bacterium
EU507320	2.0	0.0	2.0	0.0	0.0	1.0	0.0	0.0	3.0	0.0	1.0	1.0	2.0	2.0	2.0	0.0	0.0	0.0	0.0	0.0	0.0	1.0	1.0	0.0	1.0	0.0	0.0	1.0	3.0	0.0	0.0	0.0	1.0	0.0	0.0	0.0	Bacteria; __Firmicutes; __Clostridia; __Clostridiales; __Ruminococcaceae; __Incertae_Sedis; __uncultured_bacterium
EF097099	3.0	25.0	7.0	47.0	14.0	6.0	12.0	13.0	18.0	14.0	5.0	0.0	21.0	11.0	21.0	29.0	8.0	14.0	9.0	11.0	6.0	7.0	12.0	15.0	9.0	13.0	6.0	9.0	26.0	22.0	16.0	16.0	10.0	6.0	12.0	0.0	Bacteria; __Bacteroidetes; __Bacteroidia; __Bacteroidales; __S24-7; __uncultured_bacterium
EU454136	2.0	0.0	1.0	3.0	0.0	0.0	1.0	1.0	1.0	2.0	0.0	0.0	0.0	0.0	0.0	1.0	0.0	0.0	1.0	1.0	0.0	0.0	2.0	0.0	1.0	1.0	0.0	0.0	0.0	0.0	0.0	0.0	1.0	1.0	1.0	0.0	Bacteria; __Firmicutes; __Clostridia; __Clostridiales; __Peptococcaceae; __uncultured; __uncultured_bacterium
EU504592	0.0	0.0	0.0	0.0	0.0	0.0	0.0	0.0	0.0	0.0	0.0	0.0	0.0	0.0	0.0	0.0	0.0	0.0	0.0	0.0	0.0	1.0	0.0	0.0	0.0	0.0	0.0	0.0	0.0	0.0	0.0	0.0	0.0	0.0	0.0	0.0	Bacteria; __Firmicutes; __Clostridia; __Clostridiales; __Lachnospiraceae; __uncultured; __uncultured_bacterium
EU457219	0.0	0.0	0.0	0.0	0.0	0.0	0.0	0.0	0.0	1.0	0.0	0.0	0.0	0.0	0.0	0.0	0.0	0.0	1.0	0.0	0.0	0.0	0.0	0.0	0.0	0.0	0.0	0.0	0.0	0.0	0.0	0.0	0.0	0.0	0.0	0.0	Bacteria; __Firmicutes; __Clostridia; __Clostridiales; __Lachnospiraceae; __uncultured; __uncultured_bacterium
EU457218	0.0	1.0	0.0	0.0	0.0	0.0	0.0	0.0	0.0	0.0	0.0	0.0	0.0	0.0	0.0	0.0	0.0	0.0	0.0	0.0	0.0	0.0	0.0	0.0	0.0	0.0	0.0	0.0	0.0	0.0	1.0	1.0	0.0	0.0	0.0	0.0	Bacteria; __Firmicutes; __Clostridia; __Clostridiales; __Lachnospiraceae; __uncultured; __uncultured_bacterium
EU504597	1.0	3.0	1.0	1.0	0.0	2.0	2.0	1.0	1.0	1.0	0.0	1.0	2.0	1.0	3.0	0.0	0.0	1.0	0.0	4.0	2.0	1.0	3.0	2.0	1.0	5.0	0.0	1.0	1.0	2.0	1.0	2.0	1.0	1.0	3.0	0.0	Bacteria; __Bacteroidetes; __Bacteroidia; __Bacteroidales; __S24-7; __uncultured_bacterium
FJ880301	144.0	266.0	123.0	310.0	185.0	55.0	116.0	229.0	201.0	132.0	84.0	47.0	266.0	152.0	191.0	259.0	64.0	114.0	188.0	118.0	92.0	147.0	151.0	204.0	104.0	171.0	128.0	116.0	238.0	170.0	162.0	180.0	143.0	90.0	98.0	0.0	Bacteria; __Firmicutes; __Clostridia; __Clostridiales; __Lachnospiraceae; __uncultured; __uncultured_bacterium
EU504750	8.0	8.0	1.0	10.0	12.0	1.0	10.0	4.0	4.0	1.0	3.0	0.0	3.0	5.0	5.0	13.0	3.0	2.0	5.0	10.0	0.0	3.0	10.0	0.0	5.0	2.0	4.0	1.0	4.0	1.0	2.0	2.0	6.0	1.0	12.0	0.0	Bacteria; __Candidate_division_TM7; __uncultured_bacterium
EF406509	0.0	0.0	2.0	0.0	0.0	0.0	0.0	0.0	0.0	0.0	0.0	0.0	0.0	0.0	0.0	0.0	0.0	0.0	0.0	0.0	0.0	0.0	0.0	1.0	0.0	0.0	0.0	2.0	0.0	0.0	0.0	0.0	0.0	0.0	0.0	0.0	Bacteria; __Firmicutes; __Clostridia; __Clostridiales; __Lachnospiraceae; __uncultured; __uncultured_bacterium
AM932543	0.0	0.0	0.0	1.0	0.0	0.0	0.0	0.0	0.0	0.0	0.0	0.0	0.0	0.0	1.0	0.0	0.0	0.0	0.0	0.0	0.0	0.0	0.0	0.0	0.0	0.0	0.0	0.0	0.0	0.0	0.0	0.0	0.0	0.0	0.0	0.0	Bacteria; __Firmicutes; __Clostridia; __Clostridiales; __Ruminococcaceae; __Incertae_Sedis; __uncultured_bacterium
AM932649	0.0	1.0	0.0	2.0	0.0	0.0	0.0	1.0	0.0	0.0	0.0	0.0	0.0	0.0	0.0	1.0	0.0	0.0	0.0	0.0	0.0	0.0	0.0	1.0	0.0	0.0	0.0	1.0	0.0	0.0	0.0	1.0	0.0	0.0	0.0	0.0	Bacteria; __Firmicutes; __Clostridia; __Clostridiales; __Lachnospiraceae; __uncultured; __uncultured_bacterium
AM932646	23.0	52.0	27.0	49.0	20.0	11.0	45.0	39.0	22.0	51.0	18.0	9.0	71.0	22.0	32.0	33.0	7.0	23.0	21.0	34.0	6.0	36.0	26.0	36.0	28.0	8.0	13.0	16.0	31.0	27.0	29.0	34.0	33.0	16.0	83.0	0.0	Bacteria; __Proteobacteria; __Deltaproteobacteria; __Desulfovibrionales; __Desulfovibrionaceae; __Desulfovibrio; __uncultured_bacterium
DQ014886	0.0	0.0	0.0	0.0	0.0	0.0	0.0	0.0	0.0	0.0	0.0	0.0	0.0	0.0	0.0	3.0	0.0	0.0	0.0	0.0	0.0	0.0	0.0	0.0	0.0	0.0	0.0	0.0	0.0	0.0	1.0	0.0	0.0	0.0	0.0	0.0	Bacteria; __Firmicutes; __Clostridia; __Clostridiales; __Lachnospiraceae; __uncultured; __uncultured_bacterium
EU451750	0.0	0.0	0.0	0.0	0.0	0.0	0.0	0.0	0.0	1.0	0.0	0.0	0.0	0.0	0.0	0.0	0.0	0.0	0.0	0.0	0.0	0.0	0.0	0.0	1.0	0.0	0.0	0.0	1.0	0.0	0.0	0.0	0.0	0.0	0.0	0.0	Bacteria; __Firmicutes; __Clostridia; __Clostridiales; __Lachnospiraceae; __uncultured; __uncultured_bacterium
EU452873	1.0	1.0	0.0	1.0	0.0	1.0	0.0	0.0	0.0	0.0	0.0	0.0	1.0	0.0	0.0	0.0	0.0	0.0	0.0	0.0	1.0	0.0	0.0	0.0	0.0	0.0	1.0	0.0	0.0	1.0	2.0	1.0	1.0	0.0	0.0	0.0	Bacteria; __Bacteroidetes; __Bacteroidia; __Bacteroidales; __S24-7; __uncultured_bacterium
EU455236	0.0	0.0	0.0	0.0	0.0	0.0	0.0	0.0	0.0	0.0	0.0	0.0	0.0	0.0	3.0	1.0	0.0	0.0	0.0	0.0	0.0	0.0	0.0	1.0	0.0	0.0	1.0	0.0	0.0	0.0	0.0	1.0	0.0	0.0	0.0	0.0	Bacteria; __Firmicutes; __Clostridia; __Clostridiales; __Lachnospiraceae; __uncultured; __uncultured_bacterium
EU454893	30.0	3.0	11.0	22.0	13.0	2.0	13.0	12.0	20.0	12.0	6.0	6.0	5.0	7.0	3.0	20.0	6.0	7.0	19.0	9.0	2.0	2.0	13.0	6.0	12.0	4.0	0.0	8.0	14.0	3.0	1.0	0.0	13.0	1.0	14.0	0.0	Bacteria; __Firmicutes; __Clostridia; __Clostridiales; __Lachnospiraceae; __uncultured; __uncultured_bacterium
EU451431	0.0	0.0	0.0	0.0	0.0	0.0	0.0	0.0	1.0	0.0	0.0	0.0	0.0	0.0	0.0	0.0	0.0	0.0	1.0	0.0	0.0	0.0	0.0	0.0	0.0	0.0	0.0	0.0	0.0	0.0	1.0	0.0	0.0	0.0	1.0	0.0	Bacteria; __Firmicutes; __Clostridia; __Clostridiales; __Lachnospiraceae; __uncultured; __uncultured_bacterium
EF097672	0.0	0.0	0.0	2.0	0.0	0.0	0.0	0.0	1.0	1.0	0.0	0.0	1.0	0.0	1.0	3.0	0.0	0.0	2.0	1.0	1.0	0.0	1.0	3.0	0.0	0.0	1.0	1.0	3.0	1.0	1.0	2.0	2.0	0.0	0.0	0.0	Bacteria; __Bacteroidetes; __Bacteroidia; __Bacteroidales; __S24-7; __uncultured_bacterium
EF097677	0.0	0.0	0.0	1.0	0.0	0.0	0.0	0.0	0.0	0.0	0.0	0.0	0.0	0.0	0.0	0.0	0.0	0.0	0.0	0.0	0.0	0.0	0.0	0.0	0.0	1.0	0.0	0.0	0.0	0.0	1.0	2.0	0.0	0.0	0.0	0.0	Bacteria; __Firmicutes; __Clostridia; __Clostridiales; __Lachnospiraceae; __uncultured; __uncultured_bacterium
HM124069	7.0	11.0	6.0	14.0	7.0	4.0	8.0	7.0	7.0	8.0	4.0	1.0	11.0	4.0	10.0	7.0	5.0	3.0	8.0	4.0	5.0	4.0	8.0	15.0	7.0	9.0	7.0	4.0	10.0	10.0	9.0	7.0	10.0	6.0	8.0	0.0	Bacteria; __Bacteroidetes; __Bacteroidia; __Bacteroidales; __S24-7; __uncultured_bacterium
EU467232	0.0	1.0	0.0	0.0	0.0	0.0	0.0	0.0	0.0	0.0	0.0	0.0	0.0	0.0	0.0	3.0	0.0	0.0	0.0	0.0	0.0	0.0	1.0	0.0	0.0	0.0	0.0	1.0	2.0	0.0	1.0	0.0	0.0	0.0	0.0	0.0	Bacteria; __Firmicutes; __Clostridia; __Clostridiales; __Lachnospiraceae; __uncultured; __uncultured_bacterium
EU506451	0.0	0.0	0.0	1.0	0.0	0.0	0.0	0.0	0.0	0.0	0.0	0.0	0.0	0.0	0.0	0.0	0.0	0.0	1.0	0.0	0.0	0.0	0.0	0.0	0.0	0.0	0.0	1.0	0.0	0.0	0.0	0.0	0.0	0.0	0.0	0.0	Bacteria; __Firmicutes; __Clostridia; __Clostridiales; __Ruminococcaceae; __Incertae_Sedis; __uncultured_bacterium
EU506453	0.0	0.0	0.0	0.0	0.0	0.0	0.0	0.0	0.0	0.0	0.0	0.0	0.0	0.0	0.0	0.0	0.0	0.0	1.0	0.0	0.0	0.0	0.0	0.0	0.0	0.0	0.0	0.0	0.0	0.0	0.0	0.0	0.0	0.0	0.0	0.0	Bacteria; __Firmicutes; __Clostridia; __Clostridiales; __Lachnospiraceae; __uncultured; __uncultured_bacterium
EF097073	0.0	0.0	0.0	0.0	0.0	0.0	0.0	1.0	0.0	0.0	0.0	0.0	0.0	0.0	0.0	0.0	0.0	0.0	0.0	0.0	0.0	0.0	0.0	0.0	0.0	0.0	0.0	0.0	0.0	0.0	0.0	0.0	0.0	0.0	0.0	0.0	Bacteria; __Firmicutes; __Clostridia; __Clostridiales; __Ruminococcaceae; __Ruminococcus; __uncultured_bacterium
EU774494	0.0	0.0	0.0	0.0	0.0	0.0	0.0	0.0	0.0	0.0	0.0	0.0	0.0	0.0	0.0	0.0	0.0	0.0	1.0	0.0	0.0	0.0	0.0	0.0	0.0	0.0	0.0	0.0	0.0	0.0	0.0	0.0	0.0	0.0	0.0	0.0	Bacteria; __Firmicutes; __Clostridia; __Clostridiales; __Ruminococcaceae; __Ruminococcus; __uncultured_bacterium
EU453456	0.0	0.0	0.0	1.0	1.0	0.0	0.0	2.0	2.0	0.0	1.0	0.0	0.0	0.0	1.0	3.0	0.0	0.0	1.0	0.0	0.0	0.0	0.0	1.0	0.0	1.0	1.0	2.0	3.0	0.0	1.0	7.0	0.0	1.0	0.0	0.0	Bacteria; __Firmicutes; __Clostridia; __Clostridiales; __Lachnospiraceae; __uncultured; __uncultured_bacterium
EU503586	1.0	1.0	0.0	4.0	0.0	0.0	1.0	0.0	0.0	1.0	0.0	0.0	3.0	0.0	0.0	1.0	0.0	0.0	2.0	0.0	1.0	1.0	1.0	1.0	1.0	1.0	0.0	3.0	1.0	0.0	0.0	0.0	1.0	1.0	0.0	0.0	Bacteria; __Firmicutes; __Clostridia; __Clostridiales; __Lachnospiraceae; __Incertae_Sedis; __uncultured_bacterium
EU455303	0.0	0.0	0.0	0.0	0.0	0.0	0.0	0.0	0.0	0.0	0.0	0.0	0.0	0.0	0.0	0.0	0.0	0.0	0.0	0.0	0.0	0.0	0.0	0.0	0.0	1.0	0.0	0.0	0.0	0.0	0.0	0.0	0.0	0.0	0.0	0.0	Bacteria; __Firmicutes; __Clostridia; __Clostridiales; __Lachnospiraceae; __uncultured; __uncultured_bacterium
EF098507	0.0	2.0	0.0	0.0	0.0	0.0	0.0	0.0	2.0	0.0	1.0	0.0	0.0	0.0	0.0	0.0	0.0	0.0	0.0	0.0	0.0	0.0	0.0	0.0	0.0	0.0	0.0	0.0	0.0	0.0	0.0	0.0	0.0	0.0	0.0	0.0	Bacteria; __Firmicutes; __Clostridia; __Clostridiales; __Lachnospiraceae; __uncultured; __uncultured_bacterium
DQ824422	0.0	2.0	0.0	0.0	2.0	1.0	1.0	0.0	0.0	0.0	0.0	0.0	4.0	1.0	1.0	0.0	0.0	1.0	0.0	0.0	3.0	0.0	0.0	0.0	0.0	1.0	0.0	0.0	0.0	0.0	0.0	0.0	0.0	0.0	0.0	0.0	Bacteria; __Verrucomicrobia; __Verrucomicrobiae; __Verrucomicrobiales; __Verrucomicrobiaceae; __Akkermansia; __uncultured_bacterium
EF098509	1.0	3.0	0.0	5.0	0.0	0.0	2.0	1.0	0.0	3.0	2.0	1.0	4.0	0.0	3.0	2.0	0.0	0.0	2.0	2.0	4.0	2.0	1.0	0.0	0.0	2.0	0.0	2.0	1.0	2.0	2.0	1.0	6.0	0.0	4.0	0.0	Bacteria; __Firmicutes; __Clostridia; __Clostridiales; __Ruminococcaceae; __Incertae_Sedis; __uncultured_bacterium
EU459681	0.0	0.0	0.0	0.0	0.0	0.0	0.0	0.0	0.0	0.0	1.0	0.0	0.0	0.0	0.0	0.0	0.0	0.0	1.0	0.0	0.0	0.0	0.0	0.0	0.0	0.0	0.0	0.0	0.0	0.0	0.0	0.0	0.0	0.0	0.0	0.0	Bacteria; __Firmicutes; __Clostridia; __Clostridiales; __Lachnospiraceae; __uncultured; __uncultured_bacterium
EU455125	0.0	0.0	0.0	0.0	0.0	0.0	0.0	0.0	0.0	0.0	0.0	0.0	0.0	0.0	1.0	0.0	0.0	0.0	0.0	0.0	0.0	0.0	0.0	0.0	0.0	0.0	0.0	0.0	0.0	0.0	0.0	0.0	0.0	0.0	0.0	0.0	Bacteria; __Firmicutes; __Bacilli; __Lactobacillales; __Lactobacillaceae; __Lactobacillus; __uncultured_bacterium
EU455124	0.0	0.0	0.0	0.0	0.0	0.0	0.0	0.0	0.0	0.0	0.0	0.0	0.0	0.0	0.0	0.0	0.0	0.0	0.0	0.0	0.0	0.0	0.0	0.0	0.0	0.0	0.0	0.0	0.0	0.0	0.0	0.0	0.0	0.0	1.0	0.0	Bacteria; __Firmicutes; __Clostridia; __Clostridiales; __Lachnospiraceae; __Moryella; __uncultured_bacterium
EF097711	0.0	0.0	0.0	0.0	0.0	0.0	0.0	0.0	1.0	0.0	0.0	0.0	0.0	0.0	0.0	0.0	0.0	0.0	1.0	0.0	0.0	0.0	0.0	0.0	1.0	0.0	0.0	0.0	0.0	0.0	0.0	0.0	0.0	0.0	0.0	0.0	Bacteria; __Firmicutes; __Clostridia; __Clostridiales; __Lachnospiraceae; __uncultured; __uncultured_bacterium
EU511929	2.0	1.0	0.0	0.0	2.0	1.0	1.0	4.0	0.0	1.0	2.0	0.0	1.0	3.0	0.0	3.0	1.0	1.0	1.0	0.0	0.0	1.0	1.0	1.0	1.0	1.0	1.0	2.0	0.0	0.0	0.0	0.0	0.0	1.0	0.0	0.0	Bacteria; __Firmicutes; __Clostridia; __Clostridiales; __Lachnospiraceae; __uncultured; __uncultured_bacterium
EU511925	0.0	0.0	0.0	0.0	1.0	0.0	0.0	0.0	0.0	1.0	0.0	1.0	0.0	0.0	1.0	0.0	0.0	0.0	0.0	0.0	0.0	0.0	0.0	0.0	0.0	0.0	0.0	0.0	1.0	0.0	0.0	0.0	1.0	0.0	1.0	0.0	Bacteria; __Firmicutes; __Clostridia; __Clostridiales; __Lachnospiraceae; __uncultured; __uncultured_bacterium
EF096617	0.0	0.0	0.0	0.0	0.0	0.0	0.0	1.0	0.0	0.0	0.0	0.0	0.0	0.0	0.0	0.0	0.0	0.0	0.0	0.0	0.0	1.0	0.0	1.0	0.0	0.0	0.0	0.0	1.0	1.0	0.0	1.0	0.0	1.0	0.0	0.0	Bacteria; __Bacteroidetes; __Bacteroidia; __Bacteroidales; __Rikenellaceae; __Alistipes; __uncultured_bacterium
DQ015019	0.0	0.0	0.0	0.0	0.0	0.0	0.0	1.0	0.0	0.0	0.0	0.0	0.0	0.0	0.0	0.0	0.0	0.0	0.0	0.0	0.0	0.0	0.0	0.0	0.0	0.0	0.0	0.0	0.0	0.0	0.0	0.0	0.0	0.0	0.0	0.0	Bacteria; __Firmicutes; __Clostridia; __Clostridiales; __Lachnospiraceae; __uncultured; __uncultured_bacterium
EU503760	0.0	0.0	0.0	0.0	0.0	0.0	0.0	0.0	0.0	1.0	0.0	0.0	0.0	0.0	0.0	0.0	0.0	0.0	0.0	0.0	0.0	0.0	0.0	0.0	0.0	0.0	0.0	0.0	0.0	0.0	0.0	0.0	0.0	0.0	0.0	0.0	Bacteria; __Firmicutes; __Clostridia; __Clostridiales; __Lachnospiraceae; __uncultured; __uncultured_bacterium
EU458084	5.0	39.0	12.0	24.0	14.0	5.0	13.0	19.0	15.0	13.0	7.0	2.0	13.0	4.0	11.0	8.0	1.0	4.0	10.0	14.0	8.0	5.0	5.0	4.0	6.0	18.0	11.0	14.0	23.0	13.0	16.0	33.0	19.0	3.0	10.0	0.0	Bacteria; __Firmicutes; __Clostridia; __Clostridiales; __Lachnospiraceae; __uncultured; __uncultured_bacterium
EF098478	0.0	0.0	0.0	0.0	0.0	0.0	0.0	0.0	0.0	0.0	0.0	0.0	0.0	2.0	0.0	0.0	0.0	0.0	0.0	0.0	0.0	0.0	0.0	0.0	0.0	0.0	0.0	0.0	0.0	0.0	0.0	0.0	0.0	0.0	0.0	0.0	Bacteria; __Firmicutes; __Clostridia; __Clostridiales; __Lachnospiraceae; __uncultured; __uncultured_bacterium
GQ327862	0.0	0.0	0.0	0.0	0.0	0.0	0.0	0.0	0.0	0.0	0.0	0.0	0.0	0.0	1.0	0.0	0.0	0.0	0.0	0.0	0.0	0.0	0.0	0.0	0.0	0.0	0.0	0.0	0.0	0.0	0.0	0.0	0.0	0.0	0.0	0.0	Bacteria; __Firmicutes; __Clostridia; __Clostridiales; __Ruminococcaceae; __uncultured; __uncultured_rumen_bacterium
EU622764	0.0	0.0	0.0	1.0	1.0	0.0	0.0	0.0	0.0	0.0	0.0	0.0	0.0	1.0	0.0	1.0	0.0	0.0	0.0	0.0	0.0	0.0	0.0	0.0	0.0	0.0	0.0	0.0	1.0	0.0	1.0	0.0	1.0	0.0	1.0	0.0	Bacteria; __Firmicutes; __Clostridia; __Clostridiales; __Ruminococcaceae; __Incertae_Sedis; __uncultured_bacterium
HO794720	0.0	0.0	0.0	0.0	0.0	0.0	0.0	0.0	0.0	0.0	0.0	0.0	0.0	0.0	1.0	0.0	0.0	0.0	0.0	0.0	0.0	0.0	0.0	0.0	0.0	0.0	0.0	0.0	0.0	0.0	0.0	0.0	0.0	0.0	0.0	0.0	Bacteria; __Cyanobacteria; __Chloroplast; __Phaseolus; __Phaseolus_acutifolius_(tepary_bean)
EU504916	0.0	0.0	0.0	0.0	0.0	0.0	0.0	0.0	0.0	0.0	0.0	0.0	0.0	0.0	0.0	0.0	0.0	0.0	0.0	0.0	0.0	0.0	0.0	2.0	0.0	0.0	0.0	0.0	1.0	1.0	0.0	1.0	0.0	1.0	0.0	0.0	Bacteria; __Bacteroidetes; __Bacteroidia; __Bacteroidales; __S24-7; __uncultured_bacterium
EU452012	0.0	0.0	2.0	2.0	1.0	0.0	1.0	0.0	0.0	0.0	0.0	0.0	2.0	1.0	0.0	1.0	0.0	0.0	0.0	0.0	0.0	1.0	0.0	1.0	1.0	0.0	0.0	0.0	1.0	0.0	0.0	1.0	0.0	0.0	0.0	0.0	Bacteria; __Firmicutes; __Clostridia; __Clostridiales; __Ruminococcaceae; __Anaerotruncus; __uncultured_bacterium
EF097402	2.0	7.0	0.0	3.0	2.0	2.0	4.0	2.0	4.0	2.0	0.0	1.0	3.0	1.0	7.0	3.0	3.0	1.0	3.0	2.0	3.0	3.0	2.0	5.0	2.0	4.0	0.0	5.0	0.0	4.0	7.0	7.0	6.0	3.0	2.0	0.0	Bacteria; __Firmicutes; __Clostridia; __Clostridiales; __Lachnospiraceae; __uncultured; __uncultured_bacterium
EF097405	0.0	0.0	0.0	0.0	0.0	1.0	1.0	0.0	0.0	0.0	0.0	0.0	0.0	0.0	0.0	0.0	0.0	0.0	0.0	0.0	0.0	0.0	0.0	0.0	0.0	0.0	0.0	0.0	0.0	0.0	0.0	0.0	0.0	0.0	0.0	0.0	Bacteria; __Bacteroidetes; __Bacteroidia; __Bacteroidales; __S24-7; __uncultured_bacterium
EF099470	0.0	0.0	0.0	0.0	1.0	0.0	1.0	0.0	1.0	0.0	0.0	0.0	0.0	0.0	0.0	0.0	0.0	0.0	0.0	0.0	0.0	0.0	0.0	0.0	0.0	0.0	0.0	1.0	2.0	0.0	0.0	0.0	0.0	0.0	0.0	0.0	Bacteria; __Firmicutes; __Clostridia; __Clostridiales; __Lachnospiraceae; __uncultured; __uncultured_bacterium
EU504918	31.0	238.0	8.0	44.0	52.0	50.0	48.0	31.0	27.0	31.0	19.0	17.0	114.0	19.0	129.0	32.0	4.0	14.0	40.0	47.0	49.0	79.0	23.0	74.0	24.0	107.0	80.0	43.0	57.0	94.0	178.0	145.0	25.0	67.0	27.0	0.0	Bacteria; __Bacteroidetes; __Bacteroidia; __Bacteroidales; __S24-7; __uncultured_bacterium
EU506623	1.0	1.0	1.0	2.0	1.0	0.0	4.0	2.0	6.0	6.0	3.0	3.0	1.0	3.0	0.0	3.0	0.0	1.0	2.0	3.0	0.0	1.0	5.0	3.0	5.0	1.0	0.0	2.0	3.0	1.0	0.0	0.0	4.0	0.0	6.0	0.0	Bacteria; __Bacteroidetes; __Bacteroidia; __Bacteroidales; __S24-7; __uncultured_bacterium
EU511721	0.0	1.0	0.0	0.0	0.0	0.0	0.0	1.0	0.0	0.0	0.0	0.0	0.0	0.0	0.0	0.0	0.0	0.0	0.0	0.0	0.0	0.0	0.0	0.0	0.0	0.0	1.0	0.0	0.0	0.0	0.0	0.0	0.0	0.0	0.0	0.0	Bacteria; __Firmicutes; __Clostridia; __Clostridiales; __Lachnospiraceae; __uncultured; __uncultured_bacterium
EU451218	0.0	2.0	0.0	6.0	2.0	3.0	0.0	1.0	2.0	1.0	1.0	1.0	1.0	1.0	0.0	3.0	0.0	1.0	0.0	3.0	0.0	0.0	6.0	0.0	1.0	0.0	1.0	1.0	2.0	1.0	0.0	0.0	4.0	3.0	2.0	0.0	Bacteria; __Firmicutes; __Clostridia; __Clostridiales; __Peptococcaceae; __uncultured; __uncultured_bacterium
EF096103	0.0	0.0	0.0	0.0	0.0	0.0	0.0	0.0	0.0	0.0	0.0	0.0	1.0	0.0	1.0	0.0	0.0	0.0	0.0	0.0	0.0	0.0	0.0	3.0	0.0	0.0	0.0	0.0	0.0	0.0	0.0	0.0	0.0	0.0	0.0	0.0	Bacteria; __Firmicutes; __Clostridia; __Clostridiales; __Lachnospiraceae; __uncultured; __uncultured_bacterium
EF096102	2.0	0.0	0.0	0.0	0.0	0.0	0.0	0.0	0.0	0.0	0.0	0.0	0.0	0.0	0.0	0.0	0.0	0.0	0.0	0.0	0.0	0.0	0.0	0.0	0.0	0.0	0.0	0.0	0.0	0.0	0.0	0.0	0.0	0.0	1.0	0.0	Bacteria; __Bacteroidetes; __Bacteroidia; __Bacteroidales; __S24-7; __uncultured_bacterium
DQ014929	0.0	0.0	0.0	0.0	0.0	0.0	0.0	0.0	0.0	0.0	0.0	0.0	1.0	0.0	0.0	5.0	0.0	0.0	0.0	1.0	0.0	0.0	0.0	0.0	0.0	0.0	0.0	0.0	0.0	0.0	0.0	0.0	0.0	0.0	0.0	0.0	Bacteria; __Bacteroidetes; __Bacteroidia; __Bacteroidales; __S24-7; __uncultured_bacterium
EF099873	1.0	1.0	1.0	6.0	2.0	0.0	1.0	5.0	0.0	1.0	1.0	0.0	0.0	0.0	3.0	6.0	0.0	2.0	0.0	1.0	0.0	0.0	1.0	2.0	1.0	0.0	2.0	0.0	1.0	2.0	1.0	0.0	0.0	0.0	0.0	0.0	Bacteria; __Firmicutes; __Clostridia; __Clostridiales; __Lachnospiraceae; __uncultured; __uncultured_bacterium
AY990081	0.0	1.0	0.0	0.0	0.0	0.0	0.0	0.0	0.0	0.0	0.0	0.0	0.0	0.0	0.0	0.0	0.0	0.0	0.0	0.0	0.0	0.0	0.0	0.0	0.0	0.0	0.0	0.0	0.0	0.0	0.0	0.0	0.0	0.0	0.0	0.0	Bacteria; __Bacteroidetes; __Bacteroidia; __Bacteroidales; __Rikenellaceae; __Alistipes; __uncultured_bacterium
EF099875	0.0	0.0	0.0	0.0	0.0	0.0	1.0	0.0	10.0	2.0	1.0	0.0	0.0	0.0	0.0	0.0	0.0	0.0	1.0	0.0	1.0	0.0	0.0	0.0	0.0	0.0	0.0	0.0	0.0	0.0	1.0	1.0	2.0	1.0	0.0	0.0	Bacteria; __Firmicutes; __Clostridia; __Clostridiales; __Lachnospiraceae; __uncultured; __uncultured_bacterium
EU622728	0.0	0.0	0.0	0.0	0.0	0.0	1.0	0.0	0.0	0.0	0.0	0.0	0.0	0.0	0.0	0.0	0.0	0.0	0.0	0.0	0.0	0.0	0.0	0.0	0.0	0.0	0.0	0.0	0.0	0.0	0.0	0.0	0.0	1.0	0.0	0.0	Bacteria; __Firmicutes; __Clostridia; __Clostridiales; __Lachnospiraceae; __uncultured; __uncultured_bacterium
EU456972	0.0	0.0	0.0	0.0	0.0	0.0	0.0	0.0	0.0	0.0	0.0	0.0	0.0	0.0	0.0	0.0	0.0	0.0	0.0	0.0	0.0	0.0	0.0	0.0	1.0	0.0	0.0	0.0	0.0	0.0	0.0	1.0	0.0	0.0	0.0	0.0	Bacteria; __Firmicutes; __Clostridia; __Clostridiales; __Lachnospiraceae; __uncultured; __uncultured_bacterium
EF098659	0.0	0.0	0.0	0.0	0.0	0.0	1.0	0.0	0.0	1.0	0.0	0.0	0.0	0.0	0.0	0.0	0.0	0.0	0.0	0.0	0.0	0.0	0.0	0.0	0.0	0.0	0.0	0.0	0.0	0.0	0.0	0.0	0.0	0.0	0.0	0.0	Bacteria; __Firmicutes; __Clostridia; __Clostridiales; __Lachnospiraceae; __uncultured; __uncultured_bacterium
DQ015274	0.0	0.0	0.0	0.0	0.0	0.0	0.0	0.0	0.0	0.0	0.0	0.0	0.0	1.0	0.0	0.0	0.0	0.0	0.0	0.0	0.0	0.0	0.0	0.0	0.0	0.0	0.0	0.0	0.0	0.0	0.0	0.0	0.0	0.0	0.0	0.0	Bacteria; __Firmicutes; __Clostridia; __Clostridiales; __Clostridiaceae; __Candidatus_Arthromitus; __uncultured_bacterium
EU452273	0.0	0.0	0.0	0.0	0.0	0.0	0.0	0.0	0.0	0.0	0.0	0.0	0.0	0.0	0.0	0.0	0.0	0.0	2.0	0.0	0.0	0.0	0.0	0.0	0.0	0.0	0.0	0.0	0.0	0.0	0.0	0.0	1.0	1.0	2.0	0.0	Bacteria; __Bacteroidetes; __Bacteroidia; __Bacteroidales; __S24-7; __uncultured_bacterium
DQ015273	0.0	0.0	0.0	0.0	0.0	1.0	0.0	0.0	0.0	0.0	0.0	0.0	0.0	0.0	0.0	0.0	0.0	0.0	0.0	0.0	0.0	0.0	0.0	1.0	0.0	0.0	0.0	0.0	0.0	0.0	0.0	0.0	0.0	0.0	0.0	0.0	Bacteria; __Firmicutes; __Clostridia; __Clostridiales; __Lachnospiraceae; __uncultured; __uncultured_bacterium
FJ680706	0.0	0.0	0.0	0.0	0.0	0.0	0.0	0.0	0.0	0.0	1.0	0.0	0.0	0.0	0.0	0.0	0.0	0.0	0.0	0.0	0.0	0.0	0.0	0.0	0.0	0.0	0.0	0.0	0.0	0.0	0.0	0.0	0.0	0.0	0.0	0.0	Bacteria; __Firmicutes; __Clostridia; __Clostridiales; __Ruminococcaceae; __uncultured; __uncultured_bacterium
EU510858	0.0	3.0	0.0	0.0	0.0	0.0	0.0	0.0	0.0	0.0	1.0	0.0	2.0	0.0	0.0	1.0	0.0	0.0	1.0	0.0	0.0	2.0	0.0	0.0	0.0	0.0	0.0	0.0	0.0	0.0	0.0	0.0	0.0	0.0	2.0	0.0	Bacteria; __Firmicutes; __Clostridia; __Clostridiales; __Ruminococcaceae; __Ruminococcus; __uncultured_bacterium
EU452470	0.0	3.0	0.0	3.0	1.0	2.0	4.0	4.0	5.0	3.0	1.0	0.0	5.0	2.0	1.0	2.0	0.0	0.0	6.0	1.0	2.0	4.0	1.0	1.0	0.0	1.0	0.0	0.0	5.0	3.0	3.0	3.0	1.0	2.0	2.0	0.0	Bacteria; __Bacteroidetes; __Bacteroidia; __Bacteroidales; __S24-7; __uncultured_bacterium
JQ084196	0.0	1.0	0.0	0.0	0.0	0.0	2.0	0.0	0.0	0.0	1.0	0.0	1.0	0.0	0.0	0.0	1.0	0.0	0.0	1.0	0.0	0.0	0.0	0.0	0.0	1.0	0.0	0.0	0.0	0.0	0.0	0.0	0.0	0.0	1.0	0.0	Bacteria; __Proteobacteria; __Alphaproteobacteria; __Rhodospirillales; __Rhodospirillaceae; __uncultured; __uncultured_bacterium
AY993059	17.0	21.0	24.0	50.0	24.0	7.0	19.0	11.0	27.0	16.0	7.0	6.0	11.0	14.0	10.0	29.0	6.0	8.0	24.0	16.0	6.0	4.0	31.0	11.0	14.0	9.0	2.0	13.0	17.0	16.0	8.0	10.0	25.0	2.0	19.0	0.0	Bacteria; __Firmicutes; __Clostridia; __Clostridiales; __Lachnospiraceae; __uncultured; __uncultured_bacterium
EF099275	0.0	0.0	0.0	0.0	0.0	0.0	0.0	0.0	1.0	0.0	0.0	0.0	0.0	0.0	0.0	0.0	0.0	0.0	0.0	0.0	0.0	0.0	0.0	0.0	0.0	0.0	0.0	0.0	0.0	0.0	0.0	0.0	0.0	0.0	0.0	0.0	Bacteria; __Bacteroidetes; __Bacteroidia; __Bacteroidales; __S24-7; __uncultured_bacterium
EU452124	0.0	1.0	0.0	2.0	0.0	0.0	0.0	0.0	0.0	0.0	0.0	0.0	3.0	0.0	2.0	0.0	0.0	0.0	0.0	1.0	0.0	0.0	0.0	0.0	0.0	1.0	0.0	0.0	1.0	0.0	0.0	0.0	0.0	0.0	0.0	0.0	Bacteria; __Firmicutes; __Clostridia; __Clostridiales; __Ruminococcaceae; __uncultured; __uncultured_bacterium
EF097889	0.0	0.0	0.0	0.0	0.0	0.0	0.0	0.0	1.0	2.0	0.0	0.0	0.0	0.0	0.0	0.0	0.0	0.0	0.0	0.0	0.0	0.0	2.0	0.0	0.0	0.0	0.0	1.0	0.0	0.0	0.0	0.0	0.0	0.0	1.0	0.0	Bacteria; __Bacteroidetes; __Bacteroidia; __Bacteroidales; __S24-7; __uncultured_bacterium
EF097887	1.0	0.0	0.0	0.0	0.0	0.0	2.0	0.0	0.0	0.0	0.0	0.0	0.0	0.0	1.0	0.0	0.0	0.0	0.0	0.0	0.0	0.0	0.0	0.0	1.0	1.0	0.0	1.0	1.0	0.0	0.0	0.0	1.0	0.0	0.0	0.0	Bacteria; __Firmicutes; __Clostridia; __Clostridiales; __Lachnospiraceae; __uncultured; __uncultured_bacterium
EF097886	0.0	0.0	0.0	0.0	1.0	0.0	0.0	0.0	2.0	0.0	0.0	0.0	2.0	1.0	1.0	0.0	0.0	0.0	2.0	0.0	0.0	0.0	0.0	0.0	0.0	0.0	1.0	1.0	0.0	0.0	0.0	0.0	1.0	0.0	0.0	0.0	Bacteria; __Firmicutes; __Clostridia; __Clostridiales; __Lachnospiraceae; __uncultured; __uncultured_bacterium
EU457171	0.0	0.0	0.0	0.0	0.0	0.0	0.0	0.0	1.0	0.0	0.0	0.0	0.0	0.0	0.0	1.0	0.0	0.0	0.0	0.0	0.0	0.0	0.0	0.0	0.0	0.0	0.0	0.0	0.0	0.0	0.0	0.0	0.0	0.0	0.0	0.0	Bacteria; __Firmicutes; __Clostridia; __Clostridiales; __Lachnospiraceae; __uncultured; __uncultured_bacterium
DQ015303	0.0	0.0	0.0	0.0	0.0	0.0	0.0	0.0	0.0	0.0	0.0	0.0	0.0	0.0	0.0	0.0	0.0	0.0	0.0	1.0	0.0	0.0	0.0	0.0	0.0	0.0	0.0	0.0	0.0	0.0	0.0	0.0	0.0	0.0	0.0	0.0	Bacteria; __Bacteroidetes; __Bacteroidia; __Bacteroidales; __S24-7; __uncultured_bacterium
EF098094	0.0	0.0	0.0	0.0	0.0	0.0	0.0	0.0	0.0	0.0	0.0	0.0	1.0	0.0	0.0	0.0	0.0	0.0	0.0	0.0	0.0	0.0	0.0	0.0	0.0	0.0	0.0	0.0	0.0	0.0	0.0	0.0	0.0	0.0	0.0	0.0	Bacteria; __Firmicutes; __Clostridia; __Clostridiales; __Lachnospiraceae; __uncultured; __uncultured_bacterium
EU457778	7.0	14.0	8.0	30.0	17.0	13.0	11.0	14.0	19.0	19.0	11.0	8.0	25.0	14.0	30.0	37.0	11.0	10.0	25.0	8.0	6.0	21.0	28.0	12.0	12.0	24.0	21.0	9.0	32.0	29.0	26.0	17.0	11.0	20.0	23.0	0.0	Bacteria; __Bacteroidetes; __Bacteroidia; __Bacteroidales; __S24-7; __uncultured_bacterium
DQ015309	0.0	0.0	0.0	1.0	0.0	0.0	1.0	1.0	1.0	0.0	0.0	0.0	2.0	0.0	0.0	3.0	0.0	0.0	0.0	0.0	0.0	0.0	0.0	0.0	0.0	0.0	0.0	0.0	0.0	0.0	0.0	0.0	0.0	0.0	0.0	0.0	Bacteria; __Firmicutes; __Clostridia; __Clostridiales; __Lachnospiraceae; __uncultured; __uncultured_bacterium
EU505530	0.0	0.0	0.0	0.0	0.0	1.0	0.0	0.0	0.0	0.0	0.0	0.0	0.0	0.0	0.0	0.0	0.0	0.0	0.0	0.0	0.0	0.0	0.0	0.0	0.0	0.0	0.0	0.0	0.0	0.0	0.0	0.0	0.0	0.0	0.0	0.0	Bacteria; __Firmicutes; __Clostridia; __Clostridiales; __Lachnospiraceae; __uncultured; __uncultured_bacterium
EU505531	0.0	2.0	2.0	0.0	0.0	1.0	0.0	2.0	0.0	1.0	1.0	0.0	0.0	0.0	3.0	0.0	0.0	1.0	2.0	0.0	1.0	0.0	3.0	1.0	0.0	1.0	0.0	0.0	0.0	0.0	4.0	1.0	0.0	0.0	0.0	0.0	Bacteria; __Bacteroidetes; __Bacteroidia; __Bacteroidales; __S24-7; __uncultured_bacterium
EU510294	4.0	15.0	2.0	4.0	6.0	2.0	2.0	13.0	7.0	5.0	5.0	3.0	7.0	2.0	8.0	7.0	2.0	3.0	7.0	3.0	4.0	6.0	4.0	14.0	6.0	10.0	4.0	5.0	2.0	11.0	7.0	10.0	1.0	7.0	2.0	0.0	Bacteria; __Firmicutes; __Clostridia; __Clostridiales; __Lachnospiraceae; __Incertae_Sedis; __uncultured_bacterium
DQ815956	0.0	0.0	0.0	1.0	0.0	0.0	0.0	0.0	0.0	1.0	0.0	0.0	0.0	0.0	0.0	0.0	0.0	0.0	0.0	0.0	1.0	0.0	0.0	0.0	0.0	0.0	0.0	0.0	0.0	1.0	0.0	0.0	0.0	0.0	0.0	0.0	Bacteria; __Firmicutes; __Bacilli; __Lactobacillales; __Lactobacillaceae; __Lactobacillus; __uncultured_bacterium
DQ014654	0.0	0.0	0.0	0.0	0.0	0.0	0.0	0.0	0.0	1.0	0.0	0.0	0.0	0.0	1.0	0.0	0.0	0.0	0.0	0.0	0.0	0.0	0.0	0.0	1.0	0.0	0.0	0.0	0.0	1.0	0.0	0.0	0.0	0.0	0.0	0.0	Bacteria; __Firmicutes; __Clostridia; __Clostridiales; __Lachnospiraceae; __uncultured; __uncultured_bacterium
AY992833	0.0	0.0	0.0	0.0	0.0	0.0	0.0	0.0	0.0	0.0	0.0	0.0	1.0	0.0	0.0	0.0	0.0	0.0	0.0	0.0	0.0	0.0	0.0	0.0	0.0	0.0	0.0	0.0	0.0	0.0	0.0	0.0	0.0	0.0	1.0	0.0	Bacteria; __Firmicutes; __Clostridia; __Clostridiales; __Ruminococcaceae; __Oscillibacter; __uncultured_bacterium
EU504108	8.0	17.0	3.0	16.0	19.0	7.0	15.0	18.0	21.0	18.0	10.0	0.0	16.0	9.0	9.0	17.0	2.0	7.0	59.0	6.0	3.0	14.0	8.0	15.0	11.0	9.0	12.0	17.0	15.0	20.0	20.0	16.0	16.0	12.0	8.0	0.0	Bacteria; __Bacteroidetes; __Bacteroidia; __Bacteroidales; __S24-7; __uncultured_bacterium
EU456575	6.0	4.0	4.0	2.0	3.0	1.0	5.0	3.0	4.0	8.0	4.0	0.0	6.0	5.0	6.0	8.0	2.0	4.0	7.0	6.0	2.0	4.0	3.0	6.0	7.0	5.0	1.0	4.0	11.0	2.0	2.0	1.0	8.0	0.0	1.0	0.0	Bacteria; __Firmicutes; __Clostridia; __Clostridiales; __Lachnospiraceae; __uncultured; __uncultured_bacterium
EF097924	1.0	2.0	0.0	2.0	1.0	2.0	2.0	0.0	0.0	2.0	0.0	0.0	0.0	0.0	1.0	7.0	0.0	0.0	6.0	1.0	0.0	1.0	1.0	2.0	2.0	0.0	1.0	2.0	4.0	0.0	6.0	1.0	3.0	0.0	3.0	0.0	Bacteria; __Firmicutes; __Clostridia; __Clostridiales; __Lachnospiraceae; __uncultured; __uncultured_bacterium
EU457682	0.0	0.0	0.0	0.0	0.0	0.0	0.0	0.0	0.0	0.0	0.0	0.0	0.0	0.0	1.0	0.0	0.0	0.0	0.0	0.0	0.0	1.0	0.0	0.0	0.0	0.0	0.0	0.0	0.0	0.0	0.0	0.0	0.0	0.0	0.0	0.0	Bacteria; __Firmicutes; __Clostridia; __Clostridiales; __Lachnospiraceae; __uncultured; __uncultured_bacterium
EU719213	0.0	0.0	3.0	0.0	0.0	1.0	4.0	0.0	0.0	0.0	0.0	0.0	0.0	0.0	2.0	0.0	1.0	0.0	2.0	1.0	0.0	4.0	1.0	1.0	0.0	0.0	0.0	0.0	0.0	0.0	0.0	1.0	1.0	0.0	2.0	0.0	Bacteria; __Proteobacteria; __Alphaproteobacteria; __Rhodospirillales; __Rhodospirillaceae; __Thalassospira; __uncultured_rumen_bacterium
EU507488	0.0	6.0	0.0	3.0	6.0	1.0	2.0	1.0	2.0	2.0	1.0	0.0	0.0	3.0	3.0	1.0	1.0	2.0	2.0	4.0	2.0	1.0	0.0	4.0	2.0	2.0	1.0	2.0	1.0	0.0	6.0	2.0	0.0	0.0	1.0	0.0	Bacteria; __Firmicutes; __Clostridia; __Clostridiales; __Ruminococcaceae; __uncultured; __uncultured_bacterium
DQ815717	1.0	2.0	0.0	1.0	0.0	0.0	0.0	1.0	1.0	0.0	1.0	0.0	0.0	0.0	1.0	0.0	0.0	0.0	0.0	0.0	0.0	0.0	1.0	3.0	0.0	0.0	1.0	0.0	0.0	0.0	1.0	0.0	0.0	0.0	2.0	0.0	Bacteria; __Firmicutes; __Clostridia; __Clostridiales; __Lachnospiraceae; __Incertae_Sedis; __uncultured_bacterium
DQ815716	0.0	1.0	0.0	0.0	0.0	0.0	0.0	0.0	0.0	1.0	0.0	0.0	0.0	0.0	0.0	0.0	0.0	0.0	0.0	0.0	0.0	0.0	0.0	0.0	0.0	0.0	0.0	0.0	0.0	1.0	0.0	0.0	1.0	0.0	0.0	0.0	Bacteria; __Firmicutes; __Clostridia; __Clostridiales; __Lachnospiraceae; __uncultured; __uncultured_bacterium
EU507487	2.0	1.0	0.0	0.0	0.0	0.0	0.0	0.0	1.0	0.0	1.0	0.0	0.0	1.0	0.0	1.0	0.0	0.0	1.0	0.0	0.0	0.0	0.0	0.0	1.0	0.0	0.0	0.0	0.0	0.0	0.0	0.0	1.0	0.0	2.0	0.0	Bacteria; __Firmicutes; __Clostridia; __Clostridiales; __Ruminococcaceae; __uncultured; __uncultured_bacterium
EF098640	0.0	0.0	0.0	0.0	0.0	1.0	0.0	0.0	0.0	0.0	0.0	0.0	0.0	0.0	0.0	1.0	0.0	0.0	0.0	0.0	0.0	0.0	0.0	0.0	0.0	1.0	0.0	1.0	1.0	0.0	0.0	0.0	1.0	0.0	1.0	0.0	Bacteria; __Bacteroidetes; __Bacteroidia; __Bacteroidales; __S24-7; __uncultured_bacterium
AB626926	6.0	4.0	3.0	3.0	2.0	0.0	7.0	6.0	6.0	3.0	8.0	1.0	3.0	2.0	4.0	4.0	0.0	3.0	5.0	2.0	1.0	1.0	3.0	2.0	4.0	0.0	1.0	2.0	7.0	3.0	4.0	2.0	6.0	0.0	2.0	0.0	Bacteria; __Firmicutes; __Clostridia; __Clostridiales; __Lachnospiraceae; __uncultured; __uncultured_bacterium
EU504610	15.0	22.0	13.0	37.0	17.0	6.0	19.0	28.0	24.0	20.0	10.0	1.0	27.0	14.0	10.0	34.0	9.0	15.0	16.0	19.0	11.0	24.0	15.0	11.0	24.0	23.0	11.0	22.0	14.0	30.0	10.0	19.0	20.0	9.0	21.0	0.0	Bacteria; __Firmicutes; __Clostridia; __Clostridiales; __Lachnospiraceae; __uncultured; __uncultured_bacterium
EU509352	0.0	0.0	0.0	0.0	0.0	0.0	0.0	0.0	0.0	0.0	0.0	0.0	0.0	0.0	0.0	1.0	0.0	0.0	0.0	0.0	0.0	0.0	0.0	0.0	0.0	0.0	0.0	0.0	0.0	0.0	0.0	0.0	0.0	0.0	0.0	0.0	Bacteria; __Firmicutes; __Clostridia; __Clostridiales; __Ruminococcaceae; __uncultured; __uncultured_bacterium
DQ804678	0.0	0.0	0.0	0.0	0.0	0.0	0.0	0.0	0.0	0.0	0.0	0.0	0.0	0.0	0.0	0.0	0.0	0.0	1.0	0.0	0.0	0.0	0.0	0.0	0.0	0.0	0.0	0.0	0.0	0.0	0.0	0.0	0.0	0.0	0.0	0.0	Bacteria; __Firmicutes; __Clostridia; __Clostridiales; __Lachnospiraceae; __uncultured; __uncultured_bacterium
DQ815824	1.0	3.0	4.0	2.0	3.0	1.0	1.0	2.0	0.0	3.0	0.0	0.0	0.0	4.0	0.0	4.0	2.0	2.0	0.0	2.0	2.0	1.0	4.0	1.0	1.0	2.0	1.0	0.0	2.0	0.0	0.0	1.0	1.0	0.0	3.0	0.0	Bacteria; __Firmicutes; __Clostridia; __Clostridiales; __Ruminococcaceae; __uncultured; __uncultured_bacterium
EU510074	0.0	0.0	0.0	0.0	0.0	0.0	0.0	0.0	0.0	0.0	0.0	0.0	0.0	0.0	0.0	0.0	0.0	0.0	0.0	0.0	0.0	0.0	0.0	0.0	0.0	0.0	0.0	0.0	0.0	0.0	1.0	0.0	0.0	0.0	0.0	0.0	Bacteria; __Firmicutes; __Clostridia; __Clostridiales; __Lachnospiraceae; __uncultured; __uncultured_bacterium
EU510070	0.0	0.0	0.0	0.0	0.0	0.0	0.0	0.0	1.0	0.0	0.0	0.0	0.0	0.0	1.0	0.0	0.0	0.0	0.0	0.0	0.0	0.0	0.0	0.0	0.0	0.0	0.0	0.0	0.0	0.0	0.0	0.0	0.0	0.0	0.0	0.0	Bacteria; __Bacteroidetes; __Bacteroidia; __Bacteroidales; __S24-7; __uncultured_bacterium
AY990898	1.0	0.0	0.0	0.0	0.0	0.0	0.0	0.0	0.0	0.0	0.0	0.0	0.0	0.0	0.0	0.0	0.0	0.0	0.0	0.0	0.0	0.0	0.0	0.0	0.0	0.0	0.0	0.0	0.0	1.0	0.0	0.0	0.0	0.0	0.0	0.0	Bacteria; __Firmicutes; __Clostridia; __Clostridiales; __Lachnospiraceae; __uncultured; __uncultured_bacterium
EF097085	0.0	1.0	0.0	0.0	0.0	0.0	0.0	0.0	0.0	0.0	0.0	0.0	1.0	0.0	0.0	0.0	0.0	0.0	0.0	0.0	0.0	0.0	0.0	0.0	0.0	1.0	0.0	0.0	0.0	0.0	0.0	0.0	0.0	1.0	0.0	0.0	Bacteria; __Firmicutes; __Clostridia; __Clostridiales; __Ruminococcaceae; __Incertae_Sedis; __uncultured_bacterium
EF097081	0.0	0.0	0.0	1.0	0.0	0.0	0.0	0.0	0.0	4.0	1.0	0.0	2.0	0.0	0.0	1.0	0.0	0.0	3.0	0.0	2.0	1.0	0.0	0.0	0.0	0.0	1.0	3.0	1.0	2.0	2.0	1.0	0.0	1.0	0.0	0.0	Bacteria; __Bacteroidetes; __Bacteroidia; __Bacteroidales; __S24-7; __uncultured_bacterium
EU451695	0.0	0.0	0.0	0.0	0.0	0.0	0.0	0.0	0.0	0.0	0.0	0.0	1.0	0.0	0.0	0.0	0.0	0.0	0.0	0.0	0.0	0.0	0.0	0.0	0.0	0.0	0.0	0.0	0.0	0.0	0.0	0.0	0.0	0.0	0.0	0.0	Bacteria; __Firmicutes; __Clostridia; __Clostridiales; __Ruminococcaceae; __Anaerotruncus; __uncultured_bacterium
EU453200	0.0	0.0	0.0	0.0	0.0	0.0	0.0	0.0	0.0	0.0	0.0	0.0	0.0	0.0	1.0	0.0	0.0	0.0	0.0	0.0	0.0	0.0	0.0	0.0	0.0	0.0	0.0	0.0	0.0	0.0	0.0	0.0	0.0	0.0	0.0	0.0	Bacteria; __Bacteroidetes; __Bacteroidia; __Bacteroidales; __S24-7; __uncultured_bacterium
DQ014815	17.0	25.0	20.0	58.0	25.0	9.0	25.0	39.0	29.0	14.0	15.0	3.0	11.0	14.0	10.0	27.0	8.0	17.0	18.0	25.0	15.0	19.0	14.0	23.0	14.0	14.0	22.0	21.0	41.0	22.0	15.0	13.0	22.0	8.0	11.0	0.0	Bacteria; __Firmicutes; __Clostridia; __Clostridiales; __Lachnospiraceae; __uncultured; __uncultured_bacterium
EF406640	0.0	0.0	1.0	0.0	0.0	0.0	0.0	0.0	0.0	0.0	0.0	0.0	0.0	0.0	0.0	0.0	0.0	0.0	0.0	0.0	0.0	0.0	0.0	0.0	0.0	0.0	0.0	0.0	0.0	0.0	0.0	0.0	0.0	0.0	0.0	0.0	Bacteria; __Bacteroidetes; __Bacteroidia; __Bacteroidales; __S24-7; __uncultured_bacterium
EF406646	0.0	0.0	0.0	0.0	0.0	0.0	0.0	0.0	1.0	0.0	0.0	0.0	0.0	0.0	0.0	0.0	0.0	0.0	0.0	0.0	0.0	0.0	0.0	0.0	0.0	0.0	0.0	0.0	1.0	0.0	0.0	0.0	0.0	0.0	0.0	0.0	Bacteria; __Bacteroidetes; __Bacteroidia; __Bacteroidales; __S24-7; __uncultured_bacterium
EF097055	1.0	0.0	0.0	2.0	0.0	0.0	0.0	0.0	0.0	2.0	0.0	0.0	5.0	0.0	6.0	0.0	0.0	0.0	1.0	0.0	2.0	2.0	0.0	1.0	2.0	0.0	1.0	1.0	1.0	0.0	0.0	0.0	1.0	2.0	3.0	0.0	Bacteria; __Firmicutes; __Bacilli; __Lactobacillales; __Lactobacillaceae; __Lactobacillus; __uncultured_bacterium
EU134275	0.0	0.0	0.0	0.0	0.0	0.0	0.0	0.0	0.0	0.0	0.0	0.0	0.0	1.0	0.0	0.0	0.0	0.0	0.0	0.0	0.0	0.0	0.0	0.0	0.0	0.0	0.0	0.0	0.0	1.0	0.0	0.0	0.0	0.0	0.0	0.0	Bacteria; __Cyanobacteria; __Chloroplast; __uncultured_bacterium
AM932652	0.0	0.0	0.0	2.0	0.0	0.0	0.0	1.0	0.0	0.0	0.0	0.0	0.0	0.0	0.0	0.0	0.0	1.0	0.0	0.0	0.0	0.0	0.0	0.0	0.0	0.0	0.0	0.0	0.0	0.0	0.0	0.0	0.0	0.0	0.0	0.0	Bacteria; __Firmicutes; __Clostridia; __Clostridiales; __Ruminococcaceae; __Incertae_Sedis; __uncultured_bacterium
AM932655	3.0	4.0	2.0	5.0	3.0	2.0	3.0	7.0	3.0	1.0	2.0	0.0	6.0	3.0	2.0	9.0	0.0	2.0	10.0	0.0	5.0	4.0	1.0	3.0	0.0	4.0	2.0	3.0	3.0	6.0	12.0	8.0	3.0	8.0	1.0	0.0	Bacteria; __Bacteroidetes; __Bacteroidia; __Bacteroidales; __S24-7; __uncultured_bacterium
EU503979	2.0	14.0	2.0	12.0	10.0	1.0	4.0	8.0	4.0	3.0	0.0	0.0	7.0	5.0	7.0	4.0	3.0	0.0	3.0	6.0	3.0	2.0	1.0	3.0	2.0	1.0	2.0	3.0	2.0	2.0	7.0	6.0	3.0	2.0	1.0	0.0	Bacteria; __Firmicutes; __Clostridia; __Clostridiales; __Lachnospiraceae; __uncultured; __uncultured_bacterium
EU503976	0.0	0.0	1.0	0.0	0.0	0.0	0.0	1.0	0.0	1.0	1.0	0.0	0.0	0.0	1.0	1.0	0.0	0.0	0.0	0.0	0.0	0.0	0.0	0.0	0.0	0.0	0.0	1.0	0.0	0.0	1.0	0.0	0.0	0.0	0.0	0.0	Bacteria; __Firmicutes; __Clostridia; __Clostridiales; __Lachnospiraceae; __Roseburia; __uncultured_bacterium
EU451748	394.0	439.0	287.0	695.0	453.0	151.0	416.0	511.0	491.0	390.0	192.0	111.0	430.0	351.0	337.0	602.0	225.0	249.0	449.0	276.0	223.0	252.0	435.0	394.0	291.0	340.0	219.0	287.0	415.0	333.0	291.0	281.0	391.0	136.0	381.0	2.0	Bacteria; __Firmicutes; __Clostridia; __Clostridiales; __Lachnospiraceae; __uncultured; __uncultured_bacterium
EU451747	0.0	0.0	0.0	1.0	0.0	0.0	0.0	0.0	1.0	3.0	0.0	0.0	0.0	0.0	0.0	2.0	0.0	0.0	0.0	3.0	0.0	0.0	0.0	1.0	0.0	0.0	0.0	0.0	1.0	0.0	0.0	0.0	1.0	0.0	2.0	0.0	Bacteria; __Firmicutes; __Clostridia; __Clostridiales; __Ruminococcaceae; __uncultured; __uncultured_bacterium
EU451745	0.0	0.0	0.0	0.0	0.0	0.0	0.0	1.0	1.0	0.0	0.0	0.0	0.0	0.0	0.0	0.0	0.0	0.0	0.0	0.0	1.0	0.0	0.0	0.0	0.0	0.0	0.0	1.0	0.0	0.0	0.0	0.0	0.0	0.0	0.0	0.0	Bacteria; __Firmicutes; __Clostridia; __Clostridiales; __Lachnospiraceae; __uncultured; __uncultured_bacterium
AATF01000761	0.0	0.0	0.0	0.0	0.0	0.0	0.0	0.0	0.0	2.0	0.0	0.0	0.0	0.0	0.0	0.0	0.0	0.0	0.0	0.0	0.0	0.0	0.0	0.0	0.0	0.0	0.0	0.0	0.0	0.0	0.0	0.0	0.0	0.0	0.0	0.0	Bacteria; __Firmicutes; __Clostridia; __Clostridiales; __Ruminococcaceae; __Ruminococcus; __mouse_gut_metagenome
EF406421	0.0	0.0	0.0	0.0	0.0	0.0	0.0	0.0	0.0	2.0	0.0	0.0	0.0	0.0	0.0	0.0	0.0	0.0	0.0	0.0	0.0	0.0	0.0	0.0	0.0	0.0	0.0	0.0	0.0	0.0	0.0	0.0	0.0	0.0	0.0	0.0	Bacteria; __Bacteroidetes; __Bacteroidia; __Bacteroidales; __S24-7; __uncultured_bacterium
EU511999	0.0	2.0	0.0	0.0	1.0	1.0	0.0	2.0	0.0	4.0	0.0	0.0	0.0	0.0	0.0	0.0	1.0	0.0	2.0	0.0	1.0	0.0	0.0	0.0	0.0	0.0	3.0	0.0	0.0	0.0	0.0	0.0	0.0	0.0	0.0	0.0	Bacteria; __Firmicutes; __Clostridia; __Clostridiales; __Lachnospiraceae; __uncultured; __uncultured_bacterium
EF097662	0.0	1.0	0.0	0.0	0.0	2.0	0.0	1.0	0.0	1.0	0.0	0.0	0.0	0.0	0.0	1.0	0.0	0.0	0.0	0.0	0.0	0.0	0.0	2.0	0.0	0.0	1.0	0.0	1.0	1.0	1.0	1.0	0.0	0.0	0.0	0.0	Bacteria; __Bacteroidetes; __Bacteroidia; __Bacteroidales; __S24-7; __uncultured_bacterium
EF096594	0.0	0.0	0.0	0.0	2.0	1.0	0.0	5.0	0.0	2.0	0.0	0.0	0.0	1.0	1.0	0.0	0.0	0.0	1.0	0.0	0.0	0.0	0.0	0.0	1.0	0.0	0.0	0.0	2.0	0.0	0.0	0.0	0.0	0.0	0.0	0.0	Bacteria; __Firmicutes; __Clostridia; __Clostridiales; __Lachnospiraceae; __uncultured; __uncultured_bacterium
EU503801	0.0	2.0	0.0	0.0	0.0	0.0	1.0	0.0	0.0	0.0	1.0	0.0	0.0	1.0	0.0	0.0	0.0	0.0	0.0	0.0	0.0	0.0	0.0	0.0	0.0	1.0	0.0	0.0	0.0	0.0	0.0	0.0	0.0	0.0	0.0	0.0	Bacteria; __Firmicutes; __Clostridia; __Clostridiales; __Lachnospiraceae; __Roseburia; __uncultured_bacterium
EF097069	3.0	13.0	2.0	20.0	10.0	6.0	7.0	12.0	11.0	12.0	8.0	3.0	16.0	10.0	8.0	19.0	6.0	8.0	21.0	2.0	9.0	7.0	12.0	12.0	14.0	8.0	5.0	7.0	18.0	9.0	19.0	12.0	12.0	11.0	11.0	0.0	Bacteria; __Bacteroidetes; __Bacteroidia; __Bacteroidales; __S24-7; __uncultured_bacterium
EF096591	0.0	0.0	0.0	0.0	0.0	0.0	0.0	0.0	0.0	0.0	0.0	0.0	0.0	0.0	0.0	0.0	0.0	0.0	1.0	0.0	0.0	0.0	0.0	0.0	0.0	0.0	0.0	1.0	0.0	1.0	0.0	0.0	0.0	0.0	0.0	0.0	Bacteria; __Firmicutes; __Clostridia; __Clostridiales; __Lachnospiraceae; __uncultured; __uncultured_bacterium
EF096593	0.0	0.0	0.0	0.0	0.0	0.0	0.0	0.0	0.0	0.0	0.0	0.0	0.0	0.0	0.0	0.0	0.0	0.0	0.0	0.0	0.0	0.0	0.0	0.0	0.0	0.0	0.0	0.0	1.0	0.0	0.0	0.0	0.0	0.0	0.0	0.0	Bacteria; __Firmicutes; __Clostridia; __Clostridiales; __Lachnospiraceae; __uncultured; __uncultured_bacterium
EU503808	102.0	72.0	67.0	196.0	72.0	47.0	98.0	155.0	157.0	98.0	71.0	20.0	147.0	91.0	54.0	116.0	54.0	59.0	117.0	76.0	34.0	59.0	74.0	78.0	97.0	64.0	34.0	75.0	108.0	59.0	52.0	38.0	143.0	42.0	132.0	0.0	Bacteria; __Firmicutes; __Clostridia; __Clostridiales; __Lachnospiraceae; __uncultured; __uncultured_bacterium
EF097062	0.0	2.0	0.0	1.0	1.0	1.0	3.0	1.0	0.0	0.0	0.0	2.0	0.0	0.0	1.0	0.0	0.0	0.0	3.0	1.0	2.0	1.0	0.0	1.0	0.0	1.0	0.0	2.0	0.0	1.0	1.0	1.0	0.0	1.0	1.0	0.0	Bacteria; __Bacteroidetes; __Bacteroidia; __Bacteroidales; __S24-7; __uncultured_bacterium
EF097061	0.0	0.0	0.0	3.0	0.0	0.0	0.0	1.0	0.0	0.0	0.0	0.0	0.0	0.0	0.0	1.0	0.0	0.0	0.0	0.0	1.0	1.0	0.0	0.0	0.0	1.0	0.0	0.0	1.0	0.0	0.0	0.0	0.0	0.0	1.0	0.0	Bacteria; __Firmicutes; __Clostridia; __Clostridiales; __Ruminococcaceae; __Anaerotruncus; __uncultured_bacterium
EF098194	1.0	0.0	0.0	0.0	0.0	0.0	0.0	0.0	2.0	0.0	0.0	0.0	1.0	0.0	1.0	0.0	0.0	0.0	0.0	1.0	0.0	0.0	0.0	0.0	1.0	0.0	2.0	0.0	0.0	1.0	0.0	3.0	0.0	0.0	1.0	0.0	Bacteria; __Firmicutes; __Clostridia; __Clostridiales; __Lachnospiraceae; __Incertae_Sedis; __uncultured_bacterium
EF097064	0.0	0.0	1.0	0.0	3.0	0.0	2.0	4.0	1.0	0.0	0.0	0.0	2.0	0.0	0.0	1.0	0.0	0.0	1.0	0.0	1.0	2.0	0.0	0.0	0.0	1.0	0.0	0.0	3.0	3.0	1.0	3.0	0.0	1.0	1.0	0.0	Bacteria; __Firmicutes; __Clostridia; __Clostridiales; __Lachnospiraceae; __uncultured; __uncultured_bacterium
EU455331	0.0	3.0	0.0	2.0	0.0	1.0	0.0	0.0	0.0	0.0	0.0	0.0	8.0	0.0	1.0	1.0	0.0	0.0	0.0	0.0	1.0	3.0	0.0	0.0	0.0	1.0	1.0	0.0	1.0	2.0	3.0	1.0	0.0	1.0	0.0	0.0	Bacteria; __Firmicutes; __Clostridia; __Clostridiales; __Lachnospiraceae; __Marvinbryantia; __uncultured_bacterium
EF099911	3.0	4.0	2.0	4.0	6.0	1.0	2.0	7.0	5.0	0.0	2.0	1.0	0.0	1.0	0.0	8.0	2.0	3.0	5.0	3.0	1.0	1.0	1.0	1.0	1.0	0.0	0.0	2.0	0.0	3.0	3.0	1.0	3.0	0.0	4.0	0.0	Bacteria; __Firmicutes; __Clostridia; __Clostridiales; __Lachnospiraceae; __uncultured; __uncultured_bacterium
JQ084949	3.0	4.0	1.0	7.0	4.0	1.0	1.0	3.0	2.0	3.0	1.0	0.0	4.0	1.0	4.0	2.0	1.0	3.0	6.0	5.0	1.0	8.0	5.0	1.0	2.0	4.0	3.0	0.0	2.0	1.0	0.0	4.0	3.0	1.0	6.0	0.0	Bacteria; __Firmicutes; __Clostridia; __Clostridiales; __Ruminococcaceae; __Incertae_Sedis; __uncultured_bacterium
EU655917	0.0	0.0	0.0	0.0	0.0	0.0	0.0	0.0	0.0	0.0	0.0	0.0	0.0	0.0	0.0	0.0	0.0	0.0	0.0	0.0	0.0	0.0	0.0	0.0	0.0	0.0	0.0	0.0	0.0	1.0	0.0	0.0	0.0	0.0	0.0	0.0	Bacteria; __Firmicutes; __Clostridia; __Clostridiales; __Lachnospiraceae; __uncultured; __uncultured_bacterium
EU505258	17.0	36.0	12.0	38.0	18.0	9.0	23.0	24.0	13.0	23.0	9.0	4.0	16.0	13.0	26.0	19.0	12.0	17.0	15.0	8.0	8.0	25.0	27.0	12.0	18.0	14.0	6.0	13.0	10.0	13.0	22.0	14.0	15.0	10.0	12.0	0.0	Bacteria; __Firmicutes; __Clostridia; __Clostridiales; __Lachnospiraceae; __uncultured; __uncultured_bacterium
JF797535	0.0	0.0	0.0	0.0	0.0	0.0	0.0	0.0	0.0	0.0	0.0	0.0	0.0	0.0	0.0	0.0	0.0	0.0	0.0	0.0	0.0	0.0	0.0	1.0	0.0	0.0	0.0	0.0	0.0	0.0	0.0	0.0	0.0	0.0	0.0	0.0	Bacteria; __Cyanobacteria; __4C0d-2; __uncultured_rumen_bacterium
EU455444	0.0	0.0	0.0	0.0	0.0	0.0	0.0	0.0	0.0	0.0	0.0	0.0	0.0	0.0	1.0	0.0	0.0	0.0	0.0	0.0	0.0	0.0	0.0	0.0	0.0	0.0	0.0	0.0	0.0	0.0	0.0	0.0	0.0	0.0	0.0	0.0	Bacteria; __Firmicutes; __Clostridia; __Clostridiales; __Lachnospiraceae; __uncultured; __uncultured_bacterium
EU452649	0.0	0.0	0.0	0.0	0.0	0.0	0.0	0.0	0.0	0.0	0.0	0.0	0.0	0.0	1.0	1.0	0.0	0.0	0.0	0.0	0.0	0.0	0.0	0.0	0.0	0.0	0.0	0.0	1.0	1.0	0.0	0.0	0.0	0.0	0.0	0.0	Bacteria; __Bacteroidetes; __Bacteroidia; __Bacteroidales; __S24-7; __uncultured_bacterium
EF096628	51.0	95.0	33.0	103.0	73.0	33.0	58.0	104.0	64.0	60.0	25.0	15.0	73.0	52.0	56.0	90.0	26.0	32.0	54.0	39.0	35.0	68.0	33.0	68.0	34.0	59.0	50.0	48.0	90.0	46.0	66.0	56.0	77.0	25.0	60.0	0.0	Bacteria; __Firmicutes; __Clostridia; __Clostridiales; __Lachnospiraceae; __uncultured; __uncultured_bacterium
EF604467	0.0	0.0	0.0	0.0	0.0	0.0	0.0	0.0	0.0	0.0	0.0	0.0	0.0	0.0	0.0	0.0	0.0	0.0	0.0	0.0	0.0	0.0	0.0	0.0	0.0	0.0	0.0	0.0	0.0	0.0	1.0	0.0	0.0	0.0	0.0	0.0	Bacteria; __Bacteroidetes; __Bacteroidia; __Bacteroidales; __S24-7; __uncultured_bacterium
EU454428	0.0	1.0	0.0	0.0	0.0	0.0	0.0	0.0	0.0	0.0	0.0	0.0	0.0	0.0	0.0	0.0	0.0	0.0	0.0	0.0	0.0	1.0	0.0	0.0	0.0	0.0	0.0	0.0	0.0	0.0	0.0	0.0	0.0	0.0	0.0	0.0	Bacteria; __Firmicutes; __Clostridia; __Clostridiales; __Lachnospiraceae; __uncultured; __uncultured_bacterium
EU457041	0.0	0.0	0.0	0.0	0.0	0.0	0.0	0.0	0.0	0.0	0.0	0.0	0.0	1.0	0.0	0.0	0.0	0.0	0.0	1.0	0.0	1.0	0.0	0.0	0.0	0.0	0.0	0.0	0.0	0.0	0.0	0.0	0.0	0.0	0.0	0.0	Bacteria; __Firmicutes; __Clostridia; __Clostridiales; __Lachnospiraceae; __uncultured; __uncultured_bacterium
EF096627	0.0	0.0	0.0	0.0	0.0	0.0	0.0	0.0	0.0	0.0	0.0	0.0	0.0	0.0	0.0	0.0	0.0	0.0	2.0	0.0	0.0	0.0	0.0	0.0	0.0	0.0	0.0	0.0	0.0	0.0	0.0	0.0	0.0	0.0	0.0	0.0	Bacteria; __Firmicutes; __Clostridia; __Clostridiales; __Ruminococcaceae; __Ruminococcus; __uncultured_bacterium
EU507434	0.0	0.0	0.0	0.0	0.0	0.0	0.0	0.0	0.0	0.0	0.0	0.0	0.0	0.0	1.0	0.0	0.0	0.0	0.0	0.0	0.0	0.0	0.0	0.0	0.0	0.0	0.0	0.0	0.0	0.0	0.0	0.0	0.0	1.0	0.0	0.0	Bacteria; __Firmicutes; __Clostridia; __Clostridiales; __Ruminococcaceae; __Anaerotruncus; __uncultured_bacterium
EU453733	9.0	3.0	14.0	10.0	6.0	2.0	9.0	10.0	5.0	7.0	5.0	1.0	4.0	6.0	5.0	12.0	7.0	7.0	7.0	8.0	2.0	1.0	16.0	9.0	9.0	7.0	9.0	2.0	15.0	8.0	7.0	7.0	8.0	1.0	15.0	0.0	Bacteria; __Bacteroidetes; __Bacteroidia; __Bacteroidales; __S24-7; __uncultured_bacterium
AY990783	5.0	11.0	4.0	7.0	2.0	13.0	7.0	12.0	8.0	5.0	4.0	0.0	20.0	3.0	3.0	13.0	1.0	6.0	4.0	2.0	2.0	6.0	10.0	10.0	6.0	1.0	0.0	11.0	16.0	10.0	4.0	10.0	5.0	4.0	9.0	0.0	Bacteria; __Firmicutes; __Clostridia; __Clostridiales; __Lachnospiraceae; __uncultured; __uncultured_bacterium
EU452008	0.0	0.0	0.0	0.0	0.0	0.0	0.0	1.0	1.0	0.0	0.0	0.0	0.0	0.0	0.0	0.0	0.0	0.0	0.0	0.0	0.0	0.0	0.0	0.0	0.0	0.0	0.0	0.0	0.0	0.0	0.0	0.0	0.0	0.0	0.0	0.0	Bacteria; __Firmicutes; __Clostridia; __Clostridiales; __Lachnospiraceae; __uncultured; __uncultured_bacterium
DQ806295	0.0	0.0	0.0	0.0	0.0	0.0	0.0	0.0	0.0	1.0	0.0	0.0	0.0	0.0	0.0	0.0	0.0	0.0	0.0	0.0	0.0	0.0	0.0	0.0	0.0	0.0	0.0	0.0	0.0	0.0	0.0	0.0	0.0	0.0	0.0	0.0	Bacteria; __Verrucomicrobia; __Verrucomicrobiae; __Verrucomicrobiales; __Verrucomicrobiaceae; __Akkermansia; __uncultured_bacterium
DQ806292	0.0	1.0	0.0	0.0	0.0	0.0	0.0	0.0	0.0	0.0	0.0	0.0	0.0	0.0	0.0	0.0	0.0	0.0	0.0	1.0	0.0	0.0	0.0	0.0	0.0	0.0	0.0	0.0	0.0	0.0	0.0	0.0	0.0	0.0	0.0	0.0	Bacteria; __Verrucomicrobia; __Verrucomicrobiae; __Verrucomicrobiales; __Verrucomicrobiaceae; __Akkermansia; __uncultured_bacterium
HQ764959	0.0	0.0	0.0	0.0	0.0	0.0	0.0	0.0	0.0	0.0	0.0	1.0	0.0	0.0	0.0	0.0	0.0	0.0	0.0	0.0	0.0	0.0	0.0	0.0	0.0	0.0	0.0	0.0	0.0	0.0	0.0	0.0	0.0	0.0	0.0	0.0	Bacteria; __Firmicutes; __Clostridia; __Clostridiales; __Lachnospiraceae; __Incertae_Sedis; __uncultured_organism
EU504296	0.0	0.0	0.0	0.0	0.0	0.0	1.0	2.0	0.0	0.0	0.0	0.0	0.0	0.0	0.0	0.0	0.0	0.0	1.0	0.0	0.0	0.0	0.0	0.0	0.0	1.0	0.0	0.0	0.0	0.0	0.0	0.0	0.0	0.0	0.0	0.0	Bacteria; __Firmicutes; __Clostridia; __Clostridiales; __Lachnospiraceae; __uncultured; __uncultured_bacterium
EF098400	0.0	0.0	0.0	0.0	0.0	0.0	0.0	0.0	0.0	0.0	0.0	0.0	0.0	0.0	0.0	0.0	0.0	0.0	0.0	0.0	0.0	0.0	0.0	0.0	0.0	0.0	0.0	0.0	0.0	0.0	0.0	0.0	1.0	0.0	0.0	0.0	Bacteria; __Firmicutes; __Clostridia; __Clostridiales; __Lachnospiraceae; __uncultured; __uncultured_bacterium
EU504292	1.0	5.0	1.0	1.0	5.0	1.0	3.0	1.0	2.0	1.0	1.0	0.0	2.0	0.0	0.0	0.0	1.0	1.0	1.0	1.0	2.0	1.0	3.0	0.0	0.0	0.0	1.0	0.0	5.0	0.0	2.0	1.0	1.0	0.0	1.0	0.0	Bacteria; __Firmicutes; __Clostridia; __Clostridiales; __Lachnospiraceae; __uncultured; __uncultured_bacterium
EU504925	12.0	6.0	7.0	23.0	6.0	0.0	15.0	14.0	12.0	16.0	6.0	0.0	8.0	15.0	10.0	14.0	4.0	2.0	9.0	7.0	9.0	11.0	7.0	18.0	2.0	12.0	5.0	8.0	9.0	4.0	5.0	4.0	18.0	3.0	8.0	0.0	Bacteria; __Firmicutes; __Clostridia; __Clostridiales; __Clostridiaceae; __Candidatus_Arthromitus; __uncultured_bacterium
EF097478	0.0	0.0	0.0	0.0	0.0	0.0	0.0	0.0	0.0	1.0	0.0	0.0	0.0	0.0	0.0	0.0	0.0	0.0	0.0	0.0	0.0	0.0	0.0	0.0	0.0	0.0	0.0	0.0	0.0	0.0	0.0	0.0	0.0	1.0	0.0	0.0	Bacteria; __Bacteroidetes; __Bacteroidia; __Bacteroidales; __S24-7; __uncultured_bacterium
EF099464	0.0	0.0	0.0	0.0	0.0	0.0	0.0	0.0	0.0	0.0	0.0	0.0	0.0	0.0	0.0	0.0	0.0	0.0	0.0	0.0	0.0	0.0	0.0	0.0	0.0	0.0	0.0	1.0	0.0	0.0	0.0	0.0	0.0	0.0	0.0	0.0	Bacteria; __Firmicutes; __Clostridia; __Clostridiales; __Lachnospiraceae; __uncultured; __uncultured_bacterium
EF097477	25.0	6.0	6.0	37.0	8.0	3.0	14.0	18.0	18.0	17.0	14.0	9.0	10.0	3.0	4.0	16.0	1.0	13.0	18.0	13.0	1.0	10.0	18.0	10.0	21.0	7.0	1.0	15.0	18.0	5.0	5.0	3.0	16.0	0.0	15.0	0.0	Bacteria; __Firmicutes; __Clostridia; __Clostridiales; __Lachnospiraceae; __uncultured; __uncultured_bacterium
EU511731	25.0	68.0	17.0	50.0	28.0	18.0	42.0	41.0	42.0	25.0	26.0	12.0	45.0	32.0	34.0	41.0	12.0	23.0	37.0	20.0	15.0	29.0	25.0	42.0	20.0	49.0	19.0	23.0	28.0	64.0	40.0	32.0	30.0	17.0	50.0	0.0	Bacteria; __Firmicutes; __Clostridia; __Clostridiales; __Lachnospiraceae; __uncultured; __uncultured_bacterium
EU506613	0.0	1.0	0.0	1.0	4.0	0.0	0.0	0.0	1.0	0.0	0.0	0.0	3.0	0.0	2.0	2.0	1.0	0.0	2.0	0.0	0.0	2.0	0.0	5.0	0.0	2.0	1.0	0.0	0.0	3.0	1.0	0.0	0.0	0.0	0.0	0.0	Bacteria; __Firmicutes; __Clostridia; __Clostridiales; __Lachnospiraceae; __uncultured; __uncultured_bacterium
EU511733	150.0	145.0	55.0	144.0	113.0	34.0	170.0	119.0	118.0	126.0	31.0	39.0	127.0	79.0	121.0	124.0	35.0	64.0	103.0	138.0	71.0	86.0	85.0	118.0	109.0	112.0	80.0	98.0	114.0	126.0	84.0	99.0	107.0	44.0	106.0	0.0	Bacteria; __Firmicutes; __Clostridia; __Clostridiales; __Lachnospiraceae; __uncultured; __uncultured_bacterium
EF096139	0.0	1.0	0.0	0.0	0.0	0.0	0.0	0.0	0.0	0.0	0.0	0.0	0.0	0.0	0.0	0.0	0.0	0.0	0.0	0.0	0.0	0.0	0.0	0.0	0.0	0.0	0.0	0.0	0.0	0.0	0.0	0.0	0.0	0.0	0.0	0.0	Bacteria; __Firmicutes; __Clostridia; __Clostridiales; __Lachnospiraceae; __uncultured; __uncultured_bacterium
EF096136	0.0	0.0	0.0	0.0	0.0	0.0	0.0	0.0	0.0	0.0	0.0	0.0	1.0	0.0	0.0	0.0	0.0	0.0	0.0	0.0	0.0	0.0	0.0	0.0	0.0	0.0	0.0	0.0	0.0	0.0	0.0	0.0	0.0	0.0	0.0	0.0	Bacteria; __Firmicutes; __Clostridia; __Clostridiales; __Lachnospiraceae; __uncultured; __uncultured_bacterium
EF096137	3.0	0.0	0.0	0.0	3.0	2.0	1.0	0.0	1.0	4.0	0.0	0.0	0.0	0.0	0.0	1.0	1.0	0.0	0.0	3.0	0.0	0.0	0.0	0.0	0.0	0.0	1.0	2.0	0.0	0.0	0.0	0.0	4.0	1.0	0.0	0.0	Bacteria; __Firmicutes; __Clostridia; __Clostridiales; __Lachnospiraceae; __uncultured; __uncultured_bacterium
EU455595	20.0	21.0	10.0	22.0	13.0	10.0	5.0	17.0	15.0	14.0	12.0	7.0	12.0	24.0	23.0	20.0	8.0	7.0	10.0	10.0	6.0	15.0	10.0	23.0	10.0	19.0	12.0	5.0	27.0	18.0	11.0	13.0	18.0	14.0	17.0	0.0	Bacteria; __Bacteroidetes; __Bacteroidia; __Bacteroidales; __S24-7; __uncultured_bacterium
EF096132	0.0	0.0	0.0	0.0	0.0	0.0	0.0	0.0	0.0	0.0	0.0	0.0	0.0	0.0	0.0	0.0	0.0	0.0	1.0	0.0	0.0	0.0	0.0	0.0	0.0	0.0	0.0	0.0	0.0	0.0	0.0	0.0	0.0	0.0	0.0	0.0	Bacteria; __Firmicutes; __Clostridia; __Clostridiales; __Lachnospiraceae; __uncultured; __uncultured_bacterium
AY991787	2.0	1.0	0.0	0.0	1.0	1.0	3.0	2.0	5.0	3.0	0.0	0.0	2.0	3.0	0.0	1.0	0.0	1.0	2.0	4.0	2.0	1.0	2.0	1.0	0.0	0.0	0.0	4.0	2.0	0.0	3.0	1.0	4.0	0.0	5.0	0.0	Bacteria; __Firmicutes; __Clostridia; __Clostridiales; __Lachnospiraceae; __uncultured; __uncultured_bacterium
EU845699	0.0	1.0	0.0	4.0	0.0	0.0	0.0	0.0	0.0	2.0	1.0	1.0	1.0	1.0	0.0	0.0	0.0	0.0	0.0	1.0	0.0	0.0	1.0	4.0	1.0	0.0	2.0	0.0	1.0	0.0	1.0	0.0	2.0	0.0	2.0	0.0	Bacteria; __Firmicutes; __Clostridia; __Clostridiales; __Ruminococcaceae; __uncultured; __uncultured_bacterium
AY990099	0.0	0.0	3.0	0.0	3.0	0.0	0.0	1.0	0.0	0.0	0.0	0.0	0.0	0.0	0.0	0.0	0.0	0.0	0.0	0.0	0.0	0.0	0.0	1.0	1.0	2.0	1.0	0.0	0.0	0.0	0.0	0.0	0.0	1.0	0.0	0.0	Bacteria; __Bacteroidetes; __Bacteroidia; __Bacteroidales; __S24-7; __uncultured_bacterium
EU503620	0.0	0.0	0.0	0.0	0.0	0.0	0.0	0.0	0.0	2.0	0.0	0.0	0.0	0.0	0.0	0.0	0.0	0.0	0.0	0.0	0.0	0.0	0.0	0.0	0.0	0.0	0.0	0.0	0.0	0.0	1.0	0.0	0.0	0.0	0.0	0.0	Bacteria; __Firmicutes; __Clostridia; __Clostridiales; __Lachnospiraceae; __uncultured; __uncultured_bacterium
AY990093	0.0	2.0	0.0	1.0	1.0	0.0	0.0	1.0	0.0	0.0	0.0	0.0	0.0	0.0	0.0	0.0	1.0	0.0	0.0	0.0	0.0	1.0	0.0	0.0	0.0	0.0	0.0	0.0	1.0	1.0	0.0	0.0	0.0	0.0	0.0	0.0	Bacteria; __Firmicutes; __Clostridia; __Clostridiales; __Ruminococcaceae; __Incertae_Sedis; __uncultured_bacterium
EF614506	5.0	8.0	4.0	9.0	4.0	2.0	3.0	4.0	4.0	5.0	2.0	0.0	10.0	6.0	8.0	10.0	1.0	1.0	3.0	2.0	1.0	7.0	3.0	4.0	1.0	0.0	4.0	3.0	7.0	2.0	8.0	0.0	4.0	1.0	13.0	0.0	Bacteria; __Firmicutes; __Clostridia; __Clostridiales; __Ruminococcaceae; __Incertae_Sedis; __uncultured_bacterium
AY993040	1.0	4.0	2.0	2.0	0.0	0.0	2.0	3.0	2.0	2.0	0.0	0.0	0.0	2.0	1.0	3.0	0.0	2.0	1.0	1.0	0.0	1.0	2.0	0.0	0.0	0.0	0.0	0.0	0.0	1.0	1.0	1.0	1.0	0.0	0.0	0.0	Bacteria; __Firmicutes; __Clostridia; __Clostridiales; __Ruminococcaceae; __uncultured; __uncultured_bacterium
DQ806367	0.0	0.0	0.0	0.0	0.0	0.0	0.0	0.0	0.0	0.0	0.0	0.0	0.0	0.0	0.0	0.0	0.0	0.0	0.0	0.0	0.0	0.0	0.0	1.0	0.0	0.0	0.0	0.0	0.0	0.0	0.0	0.0	0.0	0.0	0.0	0.0	Bacteria; __Verrucomicrobia; __Verrucomicrobiae; __Verrucomicrobiales; __Verrucomicrobiaceae; __Akkermansia; __uncultured_bacterium
EU465889	0.0	0.0	0.0	0.0	0.0	0.0	0.0	0.0	0.0	0.0	0.0	0.0	0.0	0.0	1.0	0.0	0.0	0.0	0.0	0.0	0.0	0.0	0.0	0.0	0.0	0.0	0.0	0.0	0.0	0.0	0.0	0.0	0.0	0.0	0.0	0.0	Bacteria; __Firmicutes; __Clostridia; __Clostridiales; __Ruminococcaceae; __uncultured; __uncultured_bacterium
EF096059	2.0	5.0	1.0	4.0	3.0	2.0	5.0	6.0	6.0	8.0	0.0	0.0	7.0	6.0	2.0	6.0	1.0	1.0	6.0	1.0	0.0	1.0	7.0	8.0	6.0	1.0	1.0	1.0	7.0	0.0	5.0	2.0	1.0	3.0	6.0	0.0	Bacteria; __Bacteroidetes; __Bacteroidia; __Bacteroidales; __S24-7; __uncultured_bacterium
FJ879949	0.0	0.0	0.0	0.0	1.0	0.0	0.0	0.0	0.0	0.0	1.0	0.0	0.0	0.0	2.0	0.0	1.0	1.0	0.0	0.0	0.0	0.0	0.0	0.0	1.0	0.0	0.0	0.0	0.0	1.0	0.0	0.0	2.0	0.0	0.0	0.0	Bacteria; __Cyanobacteria; __4C0d-2; __uncultured_bacterium
EF098314	0.0	0.0	0.0	0.0	0.0	0.0	0.0	0.0	1.0	0.0	0.0	0.0	0.0	0.0	0.0	0.0	0.0	0.0	0.0	0.0	0.0	0.0	0.0	0.0	0.0	0.0	0.0	0.0	0.0	0.0	0.0	0.0	0.0	1.0	0.0	0.0	Bacteria; __Firmicutes; __Clostridia; __Clostridiales; __Lachnospiraceae; __uncultured; __uncultured_bacterium
EU507473	0.0	0.0	0.0	0.0	0.0	0.0	0.0	0.0	0.0	0.0	0.0	0.0	0.0	0.0	0.0	0.0	0.0	0.0	0.0	2.0	0.0	0.0	0.0	0.0	0.0	0.0	0.0	0.0	0.0	0.0	0.0	0.0	0.0	0.0	0.0	0.0	Bacteria; __Firmicutes; __Clostridia; __Clostridiales; __Lachnospiraceae; __Pseudobutyrivibrio; __uncultured_bacterium
EU507472	0.0	1.0	0.0	1.0	0.0	1.0	0.0	0.0	0.0	0.0	0.0	0.0	1.0	0.0	3.0	1.0	0.0	0.0	2.0	0.0	0.0	0.0	0.0	1.0	0.0	0.0	0.0	0.0	0.0	0.0	0.0	1.0	0.0	0.0	0.0	0.0	Bacteria; __Firmicutes; __Clostridia; __Clostridiales; __Lachnospiraceae; __uncultured; __uncultured_bacterium
EF096051	0.0	0.0	0.0	0.0	1.0	1.0	0.0	0.0	0.0	0.0	0.0	0.0	0.0	0.0	0.0	0.0	0.0	0.0	1.0	0.0	0.0	0.0	0.0	0.0	0.0	1.0	1.0	0.0	0.0	0.0	1.0	0.0	0.0	0.0	0.0	0.0	Bacteria; __Bacteroidetes; __Bacteroidia; __Bacteroidales; __S24-7; __uncultured_bacterium
JQ084169	0.0	0.0	0.0	0.0	0.0	0.0	0.0	0.0	0.0	0.0	0.0	0.0	0.0	0.0	0.0	0.0	0.0	0.0	0.0	0.0	0.0	0.0	1.0	0.0	1.0	0.0	0.0	0.0	0.0	0.0	0.0	0.0	0.0	0.0	0.0	0.0	Bacteria; __Firmicutes; __Clostridia; __Clostridiales; __Ruminococcaceae; __uncultured; __uncultured_bacterium
EU452460	0.0	0.0	0.0	1.0	0.0	0.0	0.0	0.0	0.0	0.0	0.0	0.0	0.0	0.0	0.0	0.0	0.0	0.0	0.0	0.0	0.0	0.0	0.0	0.0	0.0	0.0	0.0	0.0	0.0	0.0	0.0	0.0	0.0	0.0	0.0	0.0	Bacteria; __Firmicutes; __Clostridia; __Clostridiales; __Lachnospiraceae; __uncultured; __uncultured_bacterium
EU508608	3.0	12.0	8.0	6.0	2.0	2.0	6.0	2.0	3.0	6.0	9.0	2.0	0.0	3.0	4.0	1.0	0.0	7.0	3.0	3.0	1.0	12.0	4.0	7.0	2.0	4.0	3.0	1.0	2.0	1.0	6.0	5.0	5.0	4.0	2.0	0.0	Bacteria; __Firmicutes; __Clostridia; __Clostridiales; __uncultured; __uncultured_bacterium
EF097502	1.0	0.0	0.0	0.0	1.0	0.0	0.0	2.0	2.0	0.0	0.0	0.0	0.0	0.0	0.0	0.0	0.0	0.0	1.0	0.0	0.0	1.0	0.0	0.0	0.0	0.0	1.0	1.0	0.0	1.0	0.0	0.0	4.0	2.0	1.0	0.0	Bacteria; __Firmicutes; __Clostridia; __Clostridiales; __Lachnospiraceae; __uncultured; __uncultured_bacterium
EF097504	1.0	3.0	0.0	0.0	1.0	0.0	2.0	1.0	0.0	1.0	1.0	0.0	2.0	2.0	0.0	2.0	0.0	0.0	5.0	5.0	2.0	0.0	0.0	2.0	1.0	2.0	2.0	2.0	5.0	1.0	4.0	1.0	3.0	1.0	2.0	0.0	Bacteria; __Bacteroidetes; __Bacteroidia; __Bacteroidales; __S24-7; __uncultured_bacterium
EF097506	0.0	1.0	0.0	0.0	0.0	0.0	0.0	0.0	0.0	0.0	0.0	0.0	0.0	0.0	0.0	1.0	0.0	0.0	1.0	0.0	0.0	0.0	0.0	0.0	0.0	0.0	0.0	1.0	0.0	0.0	0.0	0.0	0.0	0.0	0.0	0.0	Bacteria; __Firmicutes; __Clostridia; __Clostridiales; __Ruminococcaceae; __Incertae_Sedis; __uncultured_bacterium
EF097508	0.0	0.0	0.0	0.0	0.0	0.0	0.0	0.0	0.0	0.0	0.0	0.0	1.0	0.0	2.0	0.0	0.0	0.0	2.0	0.0	1.0	0.0	0.0	0.0	0.0	0.0	1.0	0.0	0.0	0.0	0.0	1.0	0.0	0.0	0.0	0.0	Bacteria; __Bacteroidetes; __Bacteroidia; __Bacteroidales; __S24-7; __uncultured_bacterium
EU453843	3.0	10.0	3.0	12.0	1.0	3.0	7.0	5.0	4.0	4.0	3.0	0.0	10.0	8.0	7.0	4.0	1.0	0.0	5.0	2.0	3.0	8.0	11.0	7.0	4.0	6.0	1.0	3.0	6.0	5.0	12.0	6.0	2.0	2.0	7.0	0.0	Bacteria; __Firmicutes; __Clostridia; __Clostridiales; __Peptococcaceae; __uncultured; __uncultured_bacterium
EU451170	0.0	0.0	0.0	0.0	1.0	0.0	0.0	0.0	0.0	0.0	0.0	0.0	0.0	0.0	0.0	0.0	0.0	1.0	0.0	0.0	0.0	0.0	0.0	0.0	0.0	0.0	0.0	0.0	0.0	0.0	0.0	0.0	0.0	0.0	0.0	0.0	Bacteria; __Actinobacteria; __Coriobacteriia; __Coriobacteriales; __Coriobacteriaceae; __Enterorhabdus; __uncultured_bacterium
EF098795	0.0	0.0	0.0	0.0	0.0	0.0	0.0	0.0	0.0	0.0	0.0	0.0	0.0	0.0	0.0	0.0	0.0	0.0	0.0	0.0	0.0	0.0	0.0	0.0	0.0	0.0	0.0	0.0	0.0	0.0	0.0	1.0	0.0	0.0	0.0	0.0	Bacteria; __Firmicutes; __Clostridia; __Clostridiales; __Lachnospiraceae; __uncultured; __uncultured_bacterium
DQ014996	2.0	3.0	0.0	1.0	0.0	0.0	1.0	0.0	2.0	4.0	1.0	0.0	1.0	1.0	1.0	1.0	0.0	1.0	0.0	1.0	1.0	1.0	0.0	1.0	0.0	0.0	0.0	0.0	0.0	1.0	1.0	0.0	0.0	0.0	3.0	0.0	Bacteria; __Firmicutes; __Clostridia; __Clostridiales; __Ruminococcaceae; __uncultured; __uncultured_bacterium
EU457166	0.0	0.0	0.0	0.0	0.0	0.0	0.0	0.0	0.0	2.0	0.0	0.0	0.0	0.0	0.0	0.0	0.0	0.0	0.0	0.0	0.0	0.0	0.0	0.0	0.0	0.0	0.0	0.0	0.0	0.0	0.0	0.0	0.0	0.0	0.0	0.0	Bacteria; __Bacteroidetes; __Bacteroidia; __Bacteroidales; __Porphyromonadaceae; __Barnesiella; __uncultured_bacterium
EU453198	0.0	0.0	0.0	2.0	0.0	0.0	0.0	0.0	0.0	0.0	0.0	0.0	0.0	0.0	0.0	0.0	0.0	0.0	0.0	0.0	0.0	0.0	0.0	0.0	0.0	1.0	0.0	1.0	0.0	0.0	0.0	0.0	0.0	0.0	0.0	0.0	Bacteria; __Firmicutes; __Clostridia; __Clostridiales; __Lachnospiraceae; __uncultured; __uncultured_bacterium
EU453199	0.0	0.0	0.0	0.0	0.0	0.0	0.0	0.0	0.0	0.0	0.0	0.0	0.0	0.0	0.0	0.0	0.0	1.0	0.0	0.0	0.0	0.0	0.0	0.0	0.0	0.0	0.0	0.0	3.0	1.0	0.0	0.0	0.0	0.0	0.0	0.0	Bacteria; __Firmicutes; __Clostridia; __Clostridiales; __Lachnospiraceae; __uncultured; __uncultured_bacterium
EU456343	0.0	0.0	0.0	0.0	0.0	0.0	0.0	0.0	0.0	0.0	0.0	0.0	0.0	0.0	0.0	0.0	0.0	0.0	0.0	0.0	0.0	0.0	0.0	0.0	0.0	1.0	0.0	0.0	0.0	0.0	0.0	0.0	0.0	0.0	0.0	0.0	Bacteria; __Firmicutes; __Clostridia; __Clostridiales; __Lachnospiraceae; __uncultured; __uncultured_bacterium
EU456346	0.0	1.0	0.0	0.0	0.0	0.0	0.0	0.0	0.0	0.0	0.0	0.0	0.0	0.0	0.0	0.0	0.0	0.0	0.0	0.0	0.0	1.0	0.0	0.0	0.0	0.0	0.0	1.0	0.0	0.0	0.0	0.0	0.0	0.0	0.0	0.0	Bacteria; __Firmicutes; __Clostridia; __Clostridiales; __Lachnospiraceae; __uncultured; __uncultured_bacterium
EU457762	0.0	2.0	0.0	1.0	0.0	0.0	0.0	0.0	0.0	1.0	0.0	0.0	2.0	1.0	1.0	2.0	0.0	1.0	0.0	0.0	0.0	0.0	0.0	1.0	0.0	0.0	0.0	0.0	4.0	2.0	0.0	1.0	1.0	0.0	1.0	0.0	Bacteria; __Bacteroidetes; __Bacteroidia; __Bacteroidales; __S24-7; __uncultured_bacterium
EF100057	0.0	1.0	0.0	0.0	0.0	0.0	0.0	0.0	0.0	0.0	0.0	0.0	0.0	0.0	1.0	0.0	0.0	0.0	0.0	0.0	0.0	0.0	0.0	1.0	0.0	0.0	0.0	0.0	0.0	0.0	0.0	0.0	0.0	0.0	0.0	0.0	Bacteria; __Firmicutes; __Clostridia; __Clostridiales; __Lachnospiraceae; __uncultured; __uncultured_bacterium
EF100056	0.0	0.0	0.0	0.0	0.0	0.0	0.0	0.0	0.0	0.0	0.0	0.0	0.0	0.0	0.0	0.0	0.0	0.0	0.0	0.0	0.0	0.0	0.0	0.0	0.0	0.0	0.0	0.0	0.0	1.0	0.0	2.0	0.0	0.0	0.0	0.0	Bacteria; __Firmicutes; __Clostridia; __Clostridiales; __Lachnospiraceae; __uncultured; __uncultured_bacterium
EF100051	0.0	0.0	0.0	0.0	0.0	0.0	0.0	0.0	1.0	0.0	0.0	0.0	0.0	0.0	0.0	0.0	0.0	0.0	0.0	0.0	0.0	0.0	0.0	0.0	0.0	1.0	1.0	0.0	0.0	0.0	0.0	0.0	0.0	0.0	0.0	0.0	Bacteria; __Firmicutes; __Clostridia; __Clostridiales; __Lachnospiraceae; __uncultured; __uncultured_bacterium
EF100050	0.0	0.0	0.0	0.0	0.0	0.0	0.0	0.0	0.0	0.0	0.0	0.0	0.0	1.0	0.0	0.0	0.0	0.0	1.0	0.0	0.0	0.0	0.0	0.0	0.0	0.0	0.0	0.0	0.0	0.0	0.0	0.0	0.0	0.0	0.0	0.0	Bacteria; __Firmicutes; __Clostridia; __Clostridiales; __Ruminococcaceae; __Incertae_Sedis; __uncultured_bacterium
EU455926	0.0	0.0	0.0	0.0	1.0	1.0	0.0	0.0	0.0	0.0	0.0	0.0	0.0	0.0	0.0	0.0	0.0	0.0	0.0	0.0	0.0	0.0	0.0	0.0	0.0	2.0	0.0	0.0	0.0	0.0	0.0	0.0	0.0	0.0	0.0	0.0	Bacteria; __Firmicutes; __Clostridia; __Clostridiales; __Lachnospiraceae; __uncultured; __uncultured_bacterium
DQ815929	2.0	0.0	0.0	0.0	0.0	0.0	0.0	0.0	0.0	0.0	0.0	0.0	0.0	0.0	0.0	1.0	0.0	1.0	0.0	0.0	0.0	0.0	0.0	0.0	0.0	0.0	0.0	0.0	0.0	0.0	0.0	0.0	0.0	0.0	0.0	0.0	Bacteria; __Firmicutes; __Clostridia; __Clostridiales; __Ruminococcaceae; __Incertae_Sedis; __uncultured_bacterium
EU776172	1.0	4.0	1.0	4.0	2.0	1.0	1.0	5.0	2.0	0.0	1.0	0.0	4.0	1.0	2.0	5.0	0.0	3.0	0.0	0.0	3.0	2.0	1.0	4.0	0.0	1.0	1.0	0.0	3.0	1.0	0.0	2.0	2.0	1.0	0.0	0.0	Bacteria; __Firmicutes; __Clostridia; __Clostridiales; __Lachnospiraceae; __Pseudobutyrivibrio; __uncultured_bacterium
DQ815921	0.0	0.0	0.0	0.0	0.0	0.0	0.0	0.0	0.0	0.0	0.0	0.0	1.0	0.0	0.0	0.0	0.0	0.0	0.0	0.0	0.0	0.0	0.0	0.0	0.0	0.0	0.0	0.0	0.0	0.0	0.0	0.0	0.0	0.0	0.0	0.0	Bacteria; __Firmicutes; __Clostridia; __Clostridiales; __Lachnospiraceae; __uncultured; __uncultured_bacterium
EU511442	1.0	1.0	1.0	0.0	1.0	2.0	2.0	2.0	1.0	2.0	0.0	2.0	3.0	2.0	0.0	1.0	0.0	1.0	0.0	2.0	1.0	1.0	0.0	1.0	1.0	0.0	3.0	0.0	1.0	1.0	1.0	1.0	3.0	0.0	4.0	0.0	Bacteria; __Firmicutes; __Clostridia; __Clostridiales; __Ruminococcaceae; __Incertae_Sedis; __uncultured_bacterium
EU506872	0.0	0.0	0.0	0.0	0.0	0.0	1.0	0.0	1.0	0.0	0.0	0.0	0.0	0.0	0.0	0.0	0.0	0.0	0.0	0.0	0.0	0.0	0.0	0.0	0.0	1.0	0.0	0.0	0.0	0.0	0.0	0.0	0.0	0.0	0.0	0.0	Bacteria; __Firmicutes; __Clostridia; __Clostridiales; __Lachnospiraceae; __Incertae_Sedis; __uncultured_bacterium
EU451005	0.0	0.0	0.0	0.0	1.0	0.0	1.0	2.0	0.0	0.0	0.0	1.0	0.0	0.0	0.0	1.0	0.0	0.0	0.0	0.0	0.0	0.0	0.0	0.0	0.0	0.0	1.0	1.0	0.0	0.0	0.0	0.0	0.0	0.0	0.0	0.0	Bacteria; __Firmicutes; __Clostridia; __Clostridiales; __Lachnospiraceae; __uncultured; __uncultured_bacterium
EU511112	7.0	17.0	4.0	9.0	8.0	2.0	10.0	7.0	8.0	5.0	1.0	1.0	9.0	2.0	3.0	12.0	0.0	3.0	8.0	0.0	1.0	8.0	6.0	6.0	5.0	9.0	4.0	5.0	11.0	7.0	8.0	0.0	8.0	1.0	5.0	0.0	Bacteria; __Firmicutes; __Clostridia; __Clostridiales; __Lachnospiraceae; __uncultured; __uncultured_bacterium
EU453099	0.0	0.0	0.0	0.0	0.0	0.0	0.0	0.0	0.0	0.0	0.0	0.0	0.0	0.0	1.0	0.0	0.0	0.0	0.0	0.0	0.0	0.0	0.0	0.0	0.0	0.0	0.0	0.0	0.0	0.0	0.0	1.0	0.0	0.0	0.0	0.0	Bacteria; __Firmicutes; __Clostridia; __Clostridiales; __Lachnospiraceae; __uncultured; __uncultured_bacterium
EF096831	1.0	3.0	1.0	1.0	1.0	0.0	0.0	3.0	4.0	2.0	2.0	0.0	1.0	2.0	2.0	2.0	0.0	1.0	2.0	0.0	1.0	0.0	1.0	4.0	2.0	0.0	0.0	1.0	1.0	0.0	7.0	8.0	2.0	5.0	1.0	0.0	Bacteria; __Bacteroidetes; __Bacteroidia; __Bacteroidales; __S24-7; __uncultured_bacterium
AY992154	0.0	0.0	0.0	0.0	0.0	0.0	0.0	0.0	0.0	0.0	1.0	0.0	0.0	0.0	0.0	1.0	0.0	0.0	0.0	0.0	0.0	0.0	0.0	0.0	0.0	0.0	1.0	1.0	0.0	0.0	3.0	1.0	0.0	0.0	0.0	0.0	Bacteria; __Firmicutes; __Clostridia; __Clostridiales; __Ruminococcaceae; __Incertae_Sedis; __uncultured_bacterium
EU510242	0.0	0.0	0.0	0.0	1.0	0.0	0.0	1.0	1.0	1.0	0.0	0.0	0.0	0.0	1.0	0.0	0.0	0.0	2.0	1.0	0.0	0.0	0.0	0.0	0.0	0.0	0.0	0.0	1.0	0.0	0.0	0.0	1.0	0.0	1.0	0.0	Bacteria; __Firmicutes; __Clostridia; __Clostridiales; __Lachnospiraceae; __uncultured; __uncultured_bacterium
EF096839	0.0	0.0	0.0	0.0	0.0	0.0	0.0	0.0	1.0	0.0	0.0	0.0	0.0	0.0	1.0	0.0	0.0	0.0	0.0	0.0	0.0	0.0	0.0	0.0	0.0	0.0	0.0	2.0	1.0	0.0	0.0	0.0	1.0	0.0	0.0	0.0	Bacteria; __Firmicutes; __Clostridia; __Clostridiales; __Lachnospiraceae; __uncultured; __uncultured_bacterium
EF096838	0.0	2.0	1.0	1.0	2.0	0.0	0.0	0.0	2.0	0.0	0.0	1.0	2.0	0.0	0.0	2.0	0.0	0.0	1.0	1.0	0.0	0.0	0.0	0.0	1.0	2.0	0.0	0.0	0.0	1.0	1.0	2.0	1.0	0.0	1.0	0.0	Bacteria; __Firmicutes; __Clostridia; __Clostridiales; __Lachnospiraceae; __uncultured; __uncultured_bacterium
EU456587	0.0	71.0	2.0	32.0	9.0	12.0	1.0	20.0	4.0	1.0	6.0	1.0	34.0	11.0	33.0	21.0	1.0	12.0	19.0	1.0	24.0	14.0	5.0	46.0	0.0	32.0	19.0	2.0	34.0	43.0	45.0	30.0	0.0	17.0	3.0	0.0	Bacteria; __Firmicutes; __Clostridia; __Clostridiales; __Ruminococcaceae; __uncultured; __uncultured_bacterium
EU451582	1.0	0.0	0.0	0.0	0.0	0.0	0.0	0.0	0.0	0.0	0.0	0.0	0.0	0.0	0.0	0.0	0.0	0.0	0.0	0.0	0.0	0.0	0.0	0.0	0.0	0.0	0.0	0.0	0.0	0.0	0.0	0.0	0.0	0.0	0.0	0.0	Bacteria; __Firmicutes; __Clostridia; __Clostridiales; __Lachnospiraceae; __uncultured; __uncultured_bacterium
DQ014682	1.0	0.0	0.0	0.0	0.0	0.0	0.0	0.0	0.0	0.0	0.0	0.0	0.0	0.0	0.0	0.0	0.0	0.0	0.0	0.0	0.0	0.0	0.0	0.0	0.0	0.0	0.0	0.0	0.0	0.0	0.0	0.0	0.0	0.0	1.0	0.0	Bacteria; __Firmicutes; __Bacilli; __Lactobacillales; __Lactobacillaceae; __Lactobacillus; __uncultured_bacterium
EU457084	0.0	2.0	0.0	2.0	1.0	0.0	0.0	3.0	0.0	0.0	0.0	0.0	1.0	0.0	1.0	1.0	0.0	1.0	0.0	0.0	1.0	1.0	0.0	3.0	0.0	6.0	6.0	0.0	8.0	2.0	1.0	3.0	0.0	1.0	0.0	0.0	Bacteria; __Firmicutes; __Clostridia; __Clostridiales; __Lachnospiraceae; __uncultured; __uncultured_bacterium
JQ083865	49.0	108.0	37.0	117.0	68.0	32.0	51.0	71.0	62.0	55.0	27.0	9.0	101.0	49.0	61.0	72.0	18.0	21.0	61.0	35.0	32.0	47.0	77.0	63.0	40.0	57.0	32.0	63.0	102.0	63.0	47.0	43.0	69.0	20.0	45.0	0.0	Bacteria; __Firmicutes; __Clostridia; __Clostridiales; __Lachnospiraceae; __uncultured; __uncultured_bacterium
EF098137	0.0	0.0	0.0	0.0	0.0	1.0	0.0	0.0	0.0	0.0	0.0	0.0	0.0	0.0	0.0	1.0	0.0	0.0	2.0	0.0	0.0	0.0	0.0	0.0	0.0	0.0	0.0	0.0	1.0	0.0	1.0	1.0	0.0	0.0	0.0	0.0	Bacteria; __Firmicutes; __Clostridia; __Clostridiales; __Lachnospiraceae; __uncultured; __uncultured_bacterium
EU457981	1.0	0.0	0.0	0.0	0.0	0.0	0.0	0.0	0.0	0.0	0.0	0.0	0.0	0.0	1.0	0.0	0.0	0.0	0.0	0.0	0.0	0.0	1.0	0.0	0.0	0.0	0.0	0.0	0.0	0.0	1.0	0.0	0.0	0.0	1.0	0.0	Bacteria; __Firmicutes; __Clostridia; __Clostridiales; __Lachnospiraceae; __uncultured; __uncultured_bacterium
EU507498	0.0	0.0	0.0	0.0	0.0	1.0	0.0	0.0	0.0	0.0	0.0	0.0	5.0	0.0	2.0	2.0	0.0	0.0	0.0	0.0	0.0	1.0	0.0	1.0	0.0	1.0	3.0	0.0	1.0	1.0	2.0	3.0	0.0	1.0	0.0	0.0	Bacteria; __Firmicutes; __Clostridia; __Clostridiales; __Lachnospiraceae; __uncultured; __uncultured_bacterium
EU457987	1.0	10.0	1.0	5.0	13.0	1.0	12.0	13.0	6.0	11.0	1.0	0.0	4.0	7.0	8.0	9.0	0.0	2.0	28.0	10.0	6.0	9.0	0.0	8.0	5.0	7.0	9.0	10.0	14.0	16.0	11.0	19.0	6.0	4.0	1.0	0.0	Bacteria; __Firmicutes; __Clostridia; __Clostridiales; __Lachnospiraceae; __uncultured; __uncultured_bacterium
DQ815729	9.0	7.0	3.0	11.0	5.0	3.0	2.0	3.0	5.0	5.0	2.0	1.0	4.0	3.0	2.0	5.0	2.0	2.0	4.0	2.0	0.0	9.0	4.0	7.0	5.0	4.0	0.0	3.0	3.0	4.0	2.0	3.0	6.0	1.0	4.0	0.0	Bacteria; __Firmicutes; __Clostridia; __Clostridiales; __Lachnospiraceae; __uncultured; __uncultured_bacterium
EU507497	0.0	0.0	0.0	0.0	0.0	0.0	0.0	0.0	0.0	0.0	0.0	0.0	0.0	0.0	0.0	0.0	0.0	0.0	0.0	0.0	0.0	0.0	0.0	0.0	1.0	0.0	0.0	0.0	0.0	0.0	0.0	0.0	0.0	0.0	0.0	0.0	Bacteria; __Firmicutes; __Clostridia; __Clostridiales; __Lachnospiraceae; __uncultured; __uncultured_bacterium
FJ365124	0.0	0.0	0.0	0.0	0.0	0.0	0.0	0.0	0.0	0.0	0.0	0.0	0.0	0.0	0.0	0.0	0.0	0.0	0.0	0.0	0.0	0.0	0.0	0.0	0.0	2.0	0.0	0.0	0.0	0.0	0.0	0.0	0.0	0.0	0.0	0.0	Bacteria; __Firmicutes; __Clostridia; __Clostridiales; __Ruminococcaceae; __uncultured; __uncultured_bacterium
EU509425	1.0	4.0	0.0	0.0	2.0	5.0	1.0	2.0	1.0	1.0	0.0	0.0	2.0	1.0	2.0	1.0	0.0	1.0	0.0	2.0	3.0	3.0	2.0	2.0	2.0	1.0	2.0	1.0	1.0	1.0	4.0	1.0	1.0	0.0	4.0	0.0	Bacteria; __Firmicutes; __Clostridia; __Clostridiales; __Ruminococcaceae; __Oscillibacter; __uncultured_bacterium
DQ815454	0.0	0.0	0.0	0.0	0.0	0.0	0.0	0.0	0.0	0.0	0.0	0.0	1.0	0.0	0.0	0.0	0.0	0.0	1.0	0.0	0.0	1.0	0.0	0.0	0.0	0.0	1.0	0.0	0.0	0.0	0.0	0.0	0.0	0.0	0.0	0.0	Bacteria; __Firmicutes; __Clostridia; __Clostridiales; __uncultured; __uncultured_bacterium
EU504458	2.0	2.0	0.0	0.0	0.0	0.0	1.0	1.0	0.0	0.0	1.0	0.0	0.0	1.0	0.0	2.0	0.0	1.0	4.0	0.0	0.0	0.0	0.0	0.0	0.0	0.0	0.0	0.0	0.0	0.0	1.0	0.0	0.0	0.0	0.0	0.0	Bacteria; __Firmicutes; __Clostridia; __Clostridiales; __Lachnospiraceae; __Incertae_Sedis; __uncultured_bacterium
HQ716185	0.0	2.0	0.0	0.0	1.0	2.0	0.0	0.0	0.0	0.0	0.0	0.0	0.0	0.0	0.0	0.0	0.0	1.0	0.0	0.0	0.0	0.0	0.0	0.0	0.0	0.0	0.0	0.0	0.0	0.0	0.0	0.0	0.0	0.0	0.0	0.0	Bacteria; __Firmicutes; __Clostridia; __Clostridiales; __Ruminococcaceae; __uncultured; __uncultured_bacterium
EU505100	0.0	0.0	0.0	0.0	0.0	0.0	0.0	0.0	0.0	0.0	0.0	0.0	0.0	0.0	0.0	0.0	0.0	0.0	1.0	0.0	0.0	0.0	0.0	0.0	0.0	0.0	0.0	0.0	0.0	0.0	0.0	0.0	0.0	0.0	0.0	0.0	Bacteria; __Firmicutes; __Clostridia; __Clostridiales; __Lachnospiraceae; __uncultured; __uncultured_bacterium
EU457348	0.0	1.0	0.0	0.0	0.0	0.0	0.0	0.0	0.0	0.0	0.0	0.0	0.0	0.0	0.0	0.0	0.0	0.0	0.0	0.0	0.0	0.0	0.0	0.0	1.0	1.0	0.0	0.0	0.0	0.0	0.0	1.0	0.0	0.0	0.0	0.0	Bacteria; __Firmicutes; __Clostridia; __Clostridiales; __Lachnospiraceae; __uncultured; __uncultured_bacterium
EF602992	15.0	1.0	12.0	21.0	5.0	1.0	14.0	13.0	17.0	17.0	6.0	9.0	2.0	5.0	0.0	13.0	7.0	3.0	8.0	11.0	1.0	2.0	14.0	6.0	12.0	4.0	3.0	8.0	14.0	2.0	3.0	4.0	8.0	1.0	19.0	0.0	Bacteria; __Bacteroidetes; __Bacteroidia; __Bacteroidales; __S24-7; __uncultured_bacterium
EU504604	11.0	37.0	9.0	33.0	20.0	9.0	12.0	25.0	6.0	7.0	6.0	2.0	27.0	23.0	20.0	19.0	3.0	10.0	12.0	22.0	15.0	11.0	17.0	30.0	8.0	11.0	9.0	6.0	23.0	20.0	32.0	39.0	13.0	11.0	15.0	0.0	Bacteria; __Bacteroidetes; __Bacteroidia; __Bacteroidales; __S24-7; __uncultured_bacterium
DQ796005	0.0	0.0	0.0	1.0	0.0	0.0	0.0	0.0	0.0	0.0	0.0	0.0	0.0	0.0	0.0	0.0	0.0	0.0	0.0	0.0	0.0	0.0	0.0	0.0	0.0	0.0	0.0	0.0	0.0	0.0	0.0	0.0	0.0	0.0	0.0	0.0	Bacteria; __Firmicutes; __Clostridia; __Clostridiales; __Ruminococcaceae; __Incertae_Sedis; __uncultured_bacterium
DQ807047	0.0	0.0	0.0	0.0	0.0	0.0	0.0	0.0	0.0	0.0	0.0	0.0	0.0	0.0	0.0	0.0	0.0	0.0	0.0	0.0	0.0	0.0	0.0	0.0	0.0	0.0	0.0	0.0	0.0	0.0	0.0	0.0	0.0	2.0	0.0	0.0	Bacteria; __Firmicutes; __Clostridia; __Clostridiales; __Lachnospiraceae; __uncultured; __uncultured_bacterium
EU474272	0.0	0.0	0.0	0.0	0.0	0.0	0.0	0.0	0.0	0.0	0.0	0.0	0.0	0.0	0.0	0.0	0.0	0.0	0.0	0.0	0.0	0.0	0.0	0.0	2.0	0.0	0.0	0.0	0.0	0.0	0.0	0.0	0.0	0.0	0.0	0.0	Bacteria; __Firmicutes; __Clostridia; __Clostridiales; __Lachnospiraceae; __uncultured; __uncultured_bacterium
EU504453	0.0	0.0	0.0	0.0	0.0	0.0	0.0	2.0	0.0	1.0	0.0	0.0	0.0	0.0	0.0	0.0	0.0	0.0	0.0	0.0	0.0	0.0	0.0	0.0	0.0	0.0	0.0	0.0	1.0	0.0	0.0	0.0	0.0	0.0	0.0	0.0	Bacteria; __Firmicutes; __Clostridia; __Clostridiales; __Lachnospiraceae; __uncultured; __uncultured_bacterium
AY992974	0.0	0.0	0.0	1.0	0.0	0.0	1.0	1.0	1.0	0.0	0.0	0.0	0.0	0.0	1.0	0.0	0.0	0.0	0.0	0.0	0.0	0.0	1.0	0.0	0.0	0.0	0.0	0.0	1.0	0.0	0.0	0.0	0.0	0.0	0.0	0.0	Bacteria; __Firmicutes; __Clostridia; __Clostridiales; __Lachnospiraceae; __uncultured; __uncultured_bacterium
EU505085	0.0	0.0	0.0	0.0	0.0	0.0	0.0	0.0	0.0	0.0	0.0	0.0	0.0	0.0	0.0	0.0	0.0	0.0	0.0	0.0	0.0	0.0	0.0	1.0	0.0	0.0	0.0	0.0	0.0	0.0	1.0	0.0	0.0	0.0	0.0	0.0	Bacteria; __Bacteroidetes; __Bacteroidia; __Bacteroidales; __Porphyromonadaceae; __Odoribacter; __uncultured_bacterium
EU453210	0.0	0.0	0.0	0.0	0.0	0.0	0.0	0.0	0.0	0.0	1.0	0.0	0.0	0.0	0.0	0.0	0.0	0.0	0.0	0.0	0.0	0.0	0.0	0.0	0.0	0.0	0.0	0.0	0.0	0.0	0.0	0.0	0.0	0.0	0.0	0.0	Bacteria; __Firmicutes; __Clostridia; __Clostridiales; __Ruminococcaceae; __uncultured; __uncultured_bacterium
EU457232	0.0	0.0	0.0	0.0	0.0	0.0	0.0	0.0	1.0	0.0	0.0	0.0	1.0	0.0	0.0	0.0	0.0	0.0	0.0	0.0	0.0	0.0	0.0	0.0	0.0	0.0	0.0	0.0	0.0	0.0	0.0	0.0	0.0	0.0	0.0	0.0	Bacteria; __Proteobacteria; __Deltaproteobacteria; __Desulfovibrionales; __Desulfovibrionaceae; __Desulfovibrio; __uncultured_bacterium
EF406630	0.0	0.0	0.0	1.0	3.0	0.0	0.0	0.0	1.0	2.0	0.0	0.0	1.0	0.0	0.0	1.0	0.0	1.0	0.0	0.0	0.0	0.0	0.0	0.0	0.0	0.0	2.0	2.0	0.0	0.0	1.0	1.0	3.0	1.0	0.0	0.0	Bacteria; __Firmicutes; __Clostridia; __Clostridiales; __Lachnospiraceae; __Incertae_Sedis; __uncultured_bacterium
FJ880914	0.0	0.0	0.0	0.0	0.0	0.0	0.0	0.0	1.0	0.0	0.0	0.0	0.0	0.0	0.0	0.0	0.0	0.0	0.0	0.0	0.0	0.0	0.0	0.0	0.0	0.0	0.0	0.0	0.0	0.0	0.0	1.0	0.0	0.0	0.0	0.0	Bacteria; __Firmicutes; __Clostridia; __Clostridiales; __Lachnospiraceae; __Incertae_Sedis; __uncultured_bacterium
EF099551	0.0	0.0	0.0	0.0	0.0	0.0	0.0	0.0	0.0	1.0	0.0	0.0	0.0	0.0	0.0	0.0	0.0	0.0	0.0	0.0	0.0	0.0	0.0	0.0	0.0	0.0	0.0	0.0	0.0	0.0	0.0	0.0	0.0	1.0	0.0	0.0	Bacteria; __Bacteroidetes; __Bacteroidia; __Bacteroidales; __S24-7; __uncultured_bacterium
GQ448181	0.0	0.0	0.0	1.0	0.0	0.0	0.0	0.0	0.0	0.0	0.0	0.0	0.0	0.0	0.0	0.0	0.0	0.0	0.0	0.0	0.0	0.0	0.0	0.0	0.0	0.0	0.0	0.0	0.0	0.0	0.0	0.0	0.0	0.0	0.0	0.0	Bacteria; __Firmicutes; __Clostridia; __Clostridiales; __Ruminococcaceae; __uncultured; __uncultured_bacterium
EF406569	0.0	0.0	0.0	0.0	0.0	0.0	0.0	1.0	0.0	0.0	0.0	0.0	0.0	0.0	0.0	0.0	0.0	0.0	1.0	0.0	0.0	0.0	0.0	0.0	0.0	0.0	0.0	0.0	0.0	1.0	1.0	0.0	0.0	0.0	0.0	0.0	Bacteria; __Bacteroidetes; __Bacteroidia; __Bacteroidales; __S24-7; __uncultured_bacterium
AM932624	0.0	1.0	0.0	1.0	0.0	0.0	0.0	1.0	0.0	0.0	0.0	0.0	1.0	0.0	0.0	0.0	0.0	0.0	2.0	0.0	0.0	0.0	0.0	0.0	0.0	0.0	0.0	0.0	0.0	1.0	0.0	0.0	0.0	0.0	0.0	0.0	Bacteria; __Firmicutes; __Clostridia; __Clostridiales; __Lachnospiraceae; __uncultured; __uncultured_bacterium
AM932625	0.0	4.0	0.0	2.0	2.0	0.0	1.0	6.0	0.0	1.0	0.0	0.0	1.0	1.0	2.0	0.0	0.0	0.0	0.0	0.0	1.0	0.0	0.0	9.0	0.0	1.0	0.0	0.0	2.0	0.0	1.0	0.0	0.0	0.0	0.0	0.0	Bacteria; __Firmicutes; __Clostridia; __Clostridiales; __Lachnospiraceae; __uncultured; __uncultured_bacterium
EU503967	0.0	1.0	0.0	0.0	0.0	0.0	0.0	0.0	0.0	0.0	0.0	0.0	0.0	0.0	0.0	0.0	0.0	0.0	0.0	0.0	0.0	1.0	0.0	0.0	0.0	0.0	0.0	0.0	1.0	0.0	0.0	0.0	0.0	0.0	1.0	0.0	Bacteria; __Firmicutes; __Clostridia; __Clostridiales; __Lachnospiraceae; __uncultured; __uncultured_bacterium
EU503965	0.0	1.0	0.0	0.0	0.0	0.0	0.0	2.0	0.0	1.0	1.0	0.0	0.0	4.0	0.0	0.0	0.0	0.0	1.0	0.0	1.0	0.0	0.0	0.0	1.0	0.0	1.0	3.0	0.0	0.0	0.0	0.0	0.0	0.0	0.0	0.0	Bacteria; __Firmicutes; __Clostridia; __Clostridiales; __Lachnospiraceae; __uncultured; __uncultured_bacterium
AM932628	0.0	0.0	0.0	0.0	1.0	0.0	0.0	0.0	0.0	0.0	0.0	0.0	0.0	0.0	0.0	0.0	0.0	0.0	0.0	0.0	0.0	0.0	0.0	2.0	0.0	0.0	0.0	0.0	0.0	1.0	1.0	0.0	0.0	0.0	0.0	0.0	Bacteria; __Firmicutes; __Clostridia; __Clostridiales; __Lachnospiraceae; __uncultured; __uncultured_bacterium
AM932629	15.0	10.0	14.0	26.0	7.0	3.0	20.0	10.0	14.0	13.0	7.0	1.0	17.0	7.0	6.0	10.0	9.0	10.0	10.0	13.0	7.0	5.0	20.0	16.0	9.0	9.0	11.0	8.0	20.0	6.0	13.0	3.0	8.0	8.0	14.0	0.0	Bacteria; __Firmicutes; __Erysipelotrichi; __Erysipelotrichales; __Erysipelotrichaceae; __Incertae_Sedis; __uncultured_bacterium
EU775014	0.0	3.0	0.0	0.0	1.0	1.0	1.0	0.0	0.0	1.0	0.0	0.0	1.0	0.0	2.0	1.0	0.0	0.0	3.0	1.0	2.0	1.0	1.0	1.0	1.0	1.0	1.0	2.0	0.0	2.0	1.0	0.0	0.0	0.0	0.0	0.0	Bacteria; __Verrucomicrobia; __Verrucomicrobiae; __Verrucomicrobiales; __Verrucomicrobiaceae; __Akkermansia; __uncultured_bacterium
EU453509	0.0	0.0	0.0	0.0	0.0	0.0	0.0	0.0	0.0	0.0	0.0	1.0	0.0	0.0	0.0	0.0	0.0	0.0	0.0	0.0	0.0	0.0	0.0	0.0	0.0	0.0	0.0	0.0	1.0	1.0	0.0	0.0	0.0	0.0	1.0	0.0	Bacteria; __Firmicutes; __Clostridia; __Clostridiales; __Lachnospiraceae; __Roseburia; __uncultured_bacterium
EU452856	0.0	0.0	0.0	0.0	0.0	0.0	0.0	0.0	0.0	0.0	0.0	0.0	0.0	0.0	0.0	0.0	1.0	0.0	0.0	0.0	0.0	0.0	0.0	0.0	0.0	0.0	0.0	0.0	0.0	0.0	0.0	0.0	0.0	0.0	0.0	0.0	Bacteria; __Firmicutes; __Bacilli; __Lactobacillales; __Lactobacillaceae; __Lactobacillus; __uncultured_bacterium
EF096954	0.0	1.0	0.0	0.0	0.0	1.0	0.0	1.0	0.0	0.0	0.0	0.0	0.0	0.0	0.0	0.0	0.0	0.0	1.0	0.0	0.0	2.0	0.0	0.0	0.0	0.0	0.0	0.0	0.0	0.0	2.0	0.0	0.0	0.0	0.0	0.0	Bacteria; __Bacteroidetes; __Bacteroidia; __Bacteroidales; __S24-7; __uncultured_bacterium
DQ823878	1.0	0.0	0.0	1.0	1.0	0.0	0.0	0.0	1.0	0.0	0.0	0.0	2.0	0.0	0.0	1.0	0.0	0.0	1.0	0.0	0.0	0.0	0.0	2.0	0.0	0.0	1.0	0.0	0.0	0.0	0.0	0.0	1.0	0.0	0.0	0.0	Bacteria; __Firmicutes; __Clostridia; __Clostridiales; __Lachnospiraceae; __Incertae_Sedis; __uncultured_bacterium
EF098552	0.0	2.0	3.0	1.0	1.0	1.0	0.0	0.0	0.0	0.0	0.0	0.0	0.0	0.0	1.0	2.0	0.0	0.0	0.0	0.0	0.0	0.0	0.0	0.0	0.0	1.0	1.0	0.0	2.0	1.0	0.0	0.0	0.0	0.0	0.0	0.0	Bacteria; __Firmicutes; __Clostridia; __Clostridiales; __Lachnospiraceae; __Coprococcus; __uncultured_bacterium
EU655833	7.0	10.0	3.0	17.0	17.0	8.0	14.0	7.0	16.0	21.0	12.0	5.0	19.0	13.0	15.0	32.0	3.0	4.0	14.0	16.0	5.0	17.0	15.0	28.0	26.0	13.0	8.0	13.0	15.0	12.0	4.0	2.0	14.0	5.0	28.0	0.0	Bacteria; __Bacteroidetes; __Bacteroidia; __Bacteroidales; __Rikenellaceae; __Alistipes; __uncultured_bacterium
AY991771	0.0	0.0	0.0	0.0	0.0	0.0	0.0	0.0	1.0	0.0	1.0	0.0	2.0	0.0	0.0	0.0	0.0	0.0	1.0	0.0	0.0	0.0	0.0	0.0	0.0	0.0	0.0	0.0	0.0	0.0	0.0	0.0	0.0	0.0	0.0	0.0	Bacteria; __Firmicutes; __Clostridia; __Clostridiales; __Ruminococcaceae; __Oscillibacter; __uncultured_bacterium
AY991773	0.0	0.0	0.0	0.0	0.0	0.0	0.0	0.0	0.0	0.0	0.0	0.0	0.0	0.0	0.0	0.0	0.0	0.0	0.0	0.0	0.0	0.0	0.0	0.0	0.0	0.0	0.0	0.0	0.0	0.0	0.0	0.0	1.0	0.0	0.0	0.0	Bacteria; __Firmicutes; __Clostridia; __Clostridiales; __Lachnospiraceae; __uncultured; __uncultured_bacterium
EU655834	0.0	0.0	2.0	0.0	1.0	0.0	0.0	0.0	2.0	0.0	1.0	0.0	1.0	2.0	0.0	2.0	0.0	0.0	0.0	0.0	0.0	3.0	0.0	2.0	0.0	0.0	1.0	1.0	1.0	1.0	2.0	0.0	0.0	2.0	1.0	0.0	Bacteria; __Firmicutes; __Clostridia; __Clostridiales; __Ruminococcaceae; __uncultured; __uncultured_bacterium
EU655839	1.0	5.0	0.0	1.0	0.0	0.0	0.0	0.0	2.0	0.0	1.0	0.0	0.0	3.0	0.0	1.0	0.0	1.0	0.0	1.0	1.0	1.0	1.0	0.0	1.0	0.0	1.0	0.0	0.0	0.0	0.0	0.0	1.0	0.0	1.0	0.0	Bacteria; __Firmicutes; __Clostridia; __Clostridiales; __Lachnospiraceae; __Coprococcus; __uncultured_bacterium
EF406365	0.0	0.0	0.0	0.0	0.0	0.0	0.0	0.0	0.0	0.0	0.0	0.0	1.0	0.0	0.0	0.0	0.0	0.0	0.0	0.0	0.0	0.0	0.0	0.0	0.0	0.0	0.0	0.0	0.0	0.0	0.0	0.0	0.0	0.0	0.0	0.0	Bacteria; __Bacteroidetes; __Bacteroidia; __Bacteroidales; __S24-7; __uncultured_bacterium
AM932538	11.0	4.0	8.0	18.0	12.0	1.0	11.0	11.0	16.0	21.0	9.0	5.0	6.0	10.0	0.0	18.0	6.0	1.0	19.0	7.0	0.0	4.0	11.0	2.0	8.0	4.0	0.0	4.0	12.0	2.0	4.0	0.0	9.0	2.0	9.0	0.0	Bacteria; __Firmicutes; __Clostridia; __Clostridiales; __Lachnospiraceae; __uncultured; __uncultured_bacterium
EF097693	0.0	0.0	0.0	0.0	0.0	0.0	0.0	0.0	0.0	0.0	0.0	0.0	0.0	0.0	0.0	0.0	0.0	0.0	0.0	0.0	0.0	0.0	0.0	0.0	0.0	0.0	0.0	1.0	0.0	1.0	0.0	0.0	2.0	0.0	0.0	0.0	Bacteria; __Bacteroidetes; __Bacteroidia; __Bacteroidales; __S24-7; __uncultured_bacterium
EF097697	1.0	0.0	0.0	0.0	0.0	0.0	0.0	0.0	0.0	0.0	0.0	0.0	0.0	0.0	0.0	0.0	0.0	0.0	0.0	0.0	0.0	0.0	0.0	0.0	0.0	0.0	1.0	0.0	0.0	0.0	0.0	0.0	0.0	0.0	0.0	0.0	Bacteria; __Bacteroidetes; __Bacteroidia; __Bacteroidales; __S24-7; __uncultured_bacterium
EF096585	0.0	0.0	0.0	0.0	0.0	0.0	0.0	0.0	0.0	0.0	0.0	0.0	0.0	0.0	0.0	0.0	0.0	0.0	0.0	0.0	1.0	0.0	0.0	0.0	0.0	0.0	0.0	0.0	0.0	0.0	0.0	0.0	0.0	0.0	0.0	0.0	Bacteria; __Bacteroidetes; __Bacteroidia; __Bacteroidales; __Bacteroidaceae; __Bacteroides; __uncultured_bacterium
EU503810	4.0	3.0	1.0	3.0	0.0	1.0	13.0	1.0	4.0	6.0	1.0	0.0	1.0	2.0	2.0	0.0	0.0	0.0	1.0	5.0	1.0	0.0	3.0	2.0	0.0	3.0	0.0	3.0	1.0	1.0	1.0	1.0	2.0	3.0	9.0	0.0	Bacteria; __Bacteroidetes; __Bacteroidia; __Bacteroidales; __Porphyromonadaceae; __Barnesiella; __uncultured_bacterium
EF097057	2.0	5.0	2.0	1.0	2.0	1.0	0.0	5.0	2.0	3.0	3.0	0.0	2.0	1.0	4.0	5.0	4.0	2.0	2.0	1.0	1.0	6.0	5.0	1.0	0.0	1.0	2.0	1.0	2.0	0.0	2.0	2.0	4.0	0.0	3.0	0.0	Bacteria; __Bacteroidetes; __Bacteroidia; __Bacteroidales; __Rikenellaceae; __Alistipes; __uncultured_bacterium
EU509952	3.0	4.0	3.0	10.0	8.0	5.0	7.0	14.0	10.0	2.0	3.0	2.0	8.0	12.0	5.0	27.0	4.0	3.0	9.0	4.0	4.0	6.0	12.0	4.0	8.0	7.0	0.0	8.0	11.0	5.0	4.0	4.0	11.0	3.0	6.0	0.0	Bacteria; __Firmicutes; __Clostridia; __Clostridiales; __Lachnospiraceae; __uncultured; __uncultured_bacterium
EU505261	3.0	1.0	3.0	5.0	1.0	0.0	5.0	5.0	4.0	10.0	5.0	0.0	6.0	1.0	2.0	5.0	5.0	3.0	6.0	10.0	1.0	3.0	6.0	1.0	13.0	0.0	1.0	0.0	7.0	0.0	0.0	1.0	9.0	1.0	12.0	0.0	Bacteria; __Firmicutes; __Bacilli; __Lactobacillales; __Lactobacillaceae; __Lactobacillus; __uncultured_bacterium
EF097052	2.0	3.0	0.0	6.0	6.0	1.0	7.0	5.0	16.0	9.0	2.0	3.0	5.0	4.0	6.0	7.0	3.0	0.0	10.0	6.0	1.0	2.0	4.0	1.0	1.0	3.0	4.0	5.0	2.0	10.0	11.0	25.0	5.0	11.0	10.0	0.0	Bacteria; __Bacteroidetes; __Bacteroidia; __Bacteroidales; __S24-7; __uncultured_bacterium
AY991178	1.0	3.0	2.0	0.0	2.0	0.0	0.0	0.0	0.0	0.0	0.0	1.0	4.0	0.0	2.0	2.0	0.0	0.0	0.0	3.0	0.0	0.0	1.0	0.0	0.0	0.0	0.0	0.0	1.0	1.0	1.0	0.0	1.0	0.0	3.0	0.0	Bacteria; __Candidate_division_TM7; __uncultured_bacterium
EU505062	18.0	29.0	16.0	46.0	28.0	9.0	36.0	42.0	23.0	24.0	14.0	10.0	45.0	19.0	37.0	29.0	7.0	15.0	18.0	20.0	18.0	27.0	19.0	22.0	16.0	21.0	13.0	16.0	26.0	24.0	28.0	29.0	26.0	11.0	33.0	0.0	Bacteria; __Bacteroidetes; __Bacteroidia; __Bacteroidales; __S24-7; __uncultured_bacterium
EU505064	5.0	1.0	3.0	3.0	2.0	2.0	2.0	1.0	5.0	2.0	1.0	1.0	3.0	1.0	3.0	1.0	0.0	1.0	2.0	2.0	2.0	1.0	2.0	2.0	0.0	1.0	2.0	2.0	1.0	2.0	0.0	0.0	5.0	2.0	1.0	0.0	Bacteria; __Firmicutes; __Clostridia; __Clostridiales; __Lachnospiraceae; __uncultured; __uncultured_bacterium
EU655901	12.0	18.0	8.0	18.0	4.0	10.0	6.0	3.0	11.0	4.0	1.0	2.0	12.0	9.0	11.0	11.0	7.0	9.0	9.0	12.0	7.0	7.0	16.0	7.0	5.0	4.0	1.0	6.0	11.0	4.0	5.0	7.0	7.0	3.0	16.0	0.0	Bacteria; __Firmicutes; __Clostridia; __Clostridiales; __Ruminococcaceae; __Anaerotruncus; __uncultured_bacterium
EU455109	0.0	0.0	1.0	0.0	0.0	0.0	1.0	1.0	0.0	0.0	0.0	0.0	1.0	0.0	0.0	0.0	0.0	0.0	0.0	0.0	0.0	0.0	0.0	0.0	0.0	0.0	0.0	0.0	0.0	0.0	0.0	0.0	0.0	0.0	0.0	0.0	Bacteria; __Firmicutes; __Clostridia; __Clostridiales; __Lachnospiraceae; __uncultured; __uncultured_bacterium
EF099074	1.0	0.0	0.0	0.0	0.0	0.0	0.0	0.0	0.0	0.0	0.0	0.0	0.0	0.0	0.0	0.0	0.0	0.0	0.0	0.0	0.0	0.0	0.0	0.0	0.0	0.0	0.0	0.0	0.0	0.0	0.0	0.0	0.0	0.0	0.0	0.0	Bacteria; __Bacteroidetes; __Bacteroidia; __Bacteroidales; __S24-7; __uncultured_bacterium
AY990558	0.0	1.0	1.0	0.0	0.0	1.0	1.0	1.0	0.0	0.0	1.0	1.0	0.0	1.0	0.0	0.0	0.0	3.0	0.0	0.0	0.0	0.0	0.0	1.0	0.0	0.0	0.0	0.0	1.0	0.0	1.0	2.0	1.0	3.0	0.0	0.0	Bacteria; __Firmicutes; __Clostridia; __Clostridiales; __Lachnospiraceae; __Coprococcus; __uncultured_bacterium
EU455451	0.0	0.0	0.0	0.0	0.0	0.0	1.0	1.0	0.0	0.0	0.0	0.0	0.0	0.0	0.0	0.0	1.0	0.0	0.0	0.0	0.0	0.0	0.0	0.0	0.0	0.0	0.0	0.0	0.0	0.0	0.0	0.0	0.0	0.0	0.0	0.0	Bacteria; __Bacteroidetes; __Bacteroidia; __Bacteroidales; __S24-7; __uncultured_bacterium
EU506513	0.0	0.0	0.0	0.0	0.0	0.0	0.0	0.0	0.0	0.0	0.0	0.0	0.0	0.0	0.0	0.0	0.0	0.0	0.0	0.0	0.0	0.0	0.0	0.0	0.0	0.0	0.0	0.0	0.0	0.0	0.0	0.0	0.0	0.0	1.0	0.0	Bacteria; __Firmicutes; __Clostridia; __Clostridiales; __Ruminococcaceae; __Incertae_Sedis; __uncultured_bacterium
EF095995	0.0	0.0	0.0	0.0	0.0	0.0	0.0	0.0	0.0	0.0	0.0	0.0	0.0	0.0	0.0	0.0	0.0	0.0	0.0	0.0	0.0	0.0	0.0	0.0	0.0	0.0	0.0	0.0	0.0	0.0	0.0	1.0	0.0	1.0	0.0	0.0	Bacteria; __Firmicutes; __Clostridia; __Clostridiales; __Lachnospiraceae; __uncultured; __uncultured_bacterium
EF096637	0.0	0.0	0.0	4.0	1.0	0.0	0.0	0.0	1.0	0.0	0.0	0.0	0.0	0.0	0.0	1.0	0.0	0.0	0.0	0.0	0.0	0.0	0.0	0.0	0.0	0.0	0.0	0.0	1.0	0.0	0.0	1.0	0.0	0.0	0.0	0.0	Bacteria; __Firmicutes; __Clostridia; __Clostridiales; __Lachnospiraceae; __uncultured; __uncultured_bacterium
EU451344	0.0	0.0	0.0	0.0	0.0	0.0	0.0	0.0	0.0	0.0	0.0	0.0	0.0	0.0	0.0	0.0	0.0	0.0	0.0	0.0	0.0	0.0	1.0	0.0	0.0	0.0	0.0	0.0	0.0	1.0	0.0	0.0	0.0	0.0	0.0	0.0	Bacteria; __Firmicutes; __Clostridia; __Clostridiales; __Lachnospiraceae; __uncultured; __uncultured_bacterium
FJ364069	0.0	2.0	0.0	0.0	0.0	0.0	0.0	0.0	0.0	0.0	0.0	0.0	0.0	0.0	0.0	0.0	0.0	0.0	0.0	0.0	0.0	0.0	0.0	0.0	0.0	0.0	0.0	0.0	0.0	0.0	0.0	0.0	0.0	0.0	0.0	0.0	Bacteria; __Firmicutes; __Clostridia; __Clostridiales; __Lachnospiraceae; __Incertae_Sedis; __uncultured_bacterium
EF096633	0.0	0.0	0.0	1.0	0.0	0.0	0.0	0.0	0.0	0.0	0.0	0.0	0.0	1.0	0.0	0.0	0.0	0.0	2.0	0.0	0.0	0.0	0.0	0.0	0.0	1.0	0.0	0.0	0.0	0.0	0.0	0.0	0.0	0.0	0.0	0.0	Bacteria; __Firmicutes; __Clostridia; __Clostridiales; __Lachnospiraceae; __uncultured; __uncultured_bacterium
EU451581	0.0	0.0	0.0	1.0	0.0	0.0	0.0	0.0	0.0	0.0	0.0	0.0	1.0	0.0	0.0	3.0	0.0	0.0	0.0	0.0	1.0	0.0	0.0	0.0	0.0	0.0	0.0	0.0	0.0	0.0	0.0	0.0	0.0	0.0	0.0	0.0	Bacteria; __Firmicutes; __Clostridia; __Clostridiales; __Lachnospiraceae; __uncultured; __uncultured_bacterium
EU475838	2.0	0.0	0.0	0.0	0.0	0.0	0.0	0.0	2.0	1.0	0.0	0.0	2.0	0.0	1.0	0.0	0.0	0.0	2.0	0.0	0.0	0.0	0.0	0.0	0.0	0.0	5.0	0.0	0.0	0.0	0.0	0.0	0.0	0.0	0.0	0.0	Bacteria; __Firmicutes; __Bacilli; __Lactobacillales; __Lactobacillaceae; __Lactobacillus; __uncultured_bacterium
EU455218	0.0	2.0	0.0	0.0	0.0	0.0	0.0	1.0	0.0	0.0	0.0	0.0	1.0	0.0	0.0	1.0	0.0	0.0	0.0	0.0	2.0	1.0	0.0	1.0	0.0	4.0	0.0	0.0	0.0	0.0	0.0	1.0	0.0	0.0	0.0	0.0	Bacteria; __Firmicutes; __Clostridia; __Clostridiales; __Lachnospiraceae; __Marvinbryantia; __uncultured_bacterium
EU453726	3.0	0.0	3.0	6.0	4.0	1.0	4.0	1.0	2.0	2.0	0.0	1.0	8.0	4.0	1.0	2.0	2.0	2.0	3.0	1.0	1.0	1.0	7.0	1.0	3.0	2.0	1.0	2.0	5.0	0.0	1.0	3.0	2.0	1.0	9.0	0.0	Bacteria; __Bacteroidetes; __Bacteroidia; __Bacteroidales; __Bacteroidaceae; __Bacteroides; __uncultured_bacterium
EU503709	1.0	0.0	0.0	0.0	0.0	1.0	0.0	1.0	2.0	0.0	1.0	0.0	2.0	1.0	2.0	0.0	0.0	0.0	1.0	0.0	0.0	0.0	0.0	1.0	0.0	0.0	0.0	1.0	0.0	0.0	0.0	0.0	0.0	0.0	0.0	0.0	Bacteria; __Firmicutes; __Clostridia; __Clostridiales; __Ruminococcaceae; __Ruminococcus; __uncultured_bacterium
EU504286	0.0	0.0	0.0	0.0	0.0	0.0	0.0	0.0	0.0	0.0	0.0	0.0	0.0	0.0	0.0	0.0	0.0	0.0	1.0	0.0	0.0	0.0	0.0	0.0	0.0	0.0	0.0	0.0	0.0	0.0	0.0	0.0	0.0	0.0	0.0	0.0	Bacteria; __Firmicutes; __Clostridia; __Clostridiales; __Lachnospiraceae; __Coprococcus; __uncultured_bacterium
EF098415	0.0	0.0	0.0	0.0	0.0	0.0	0.0	0.0	0.0	0.0	0.0	0.0	0.0	0.0	0.0	0.0	0.0	0.0	0.0	0.0	0.0	0.0	0.0	0.0	0.0	0.0	0.0	1.0	1.0	0.0	0.0	0.0	0.0	0.0	1.0	0.0	Bacteria; __Firmicutes; __Clostridia; __Clostridiales; __Lachnospiraceae; __uncultured; __uncultured_bacterium
EU504930	1.0	1.0	2.0	0.0	0.0	0.0	0.0	4.0	0.0	0.0	0.0	0.0	0.0	2.0	1.0	5.0	2.0	0.0	1.0	0.0	0.0	2.0	1.0	1.0	2.0	0.0	1.0	0.0	0.0	3.0	0.0	1.0	0.0	0.0	0.0	0.0	Bacteria; __Firmicutes; __Clostridia; __Clostridiales; __Ruminococcaceae; __Incertae_Sedis; __uncultured_bacterium
EU504932	0.0	1.0	0.0	0.0	0.0	0.0	1.0	1.0	0.0	0.0	0.0	0.0	0.0	1.0	0.0	1.0	0.0	0.0	0.0	0.0	0.0	0.0	0.0	0.0	0.0	0.0	0.0	0.0	0.0	0.0	0.0	0.0	0.0	0.0	0.0	0.0	Bacteria; __Bacteroidetes; __Bacteroidia; __Bacteroidales; __S24-7; __uncultured_bacterium
EF099417	0.0	0.0	0.0	0.0	0.0	0.0	0.0	0.0	0.0	0.0	0.0	0.0	0.0	0.0	0.0	0.0	0.0	0.0	1.0	1.0	1.0	0.0	1.0	0.0	0.0	0.0	0.0	0.0	0.0	0.0	0.0	0.0	0.0	0.0	0.0	0.0	Bacteria; __Firmicutes; __Clostridia; __Clostridiales; __Lachnospiraceae; __uncultured; __uncultured_bacterium
EF097463	0.0	0.0	0.0	1.0	0.0	1.0	6.0	0.0	0.0	0.0	0.0	0.0	0.0	1.0	0.0	0.0	0.0	1.0	0.0	0.0	0.0	1.0	0.0	1.0	0.0	2.0	2.0	0.0	0.0	0.0	2.0	2.0	1.0	0.0	0.0	0.0	Bacteria; __Bacteroidetes; __Bacteroidia; __Bacteroidales; __S24-7; __uncultured_bacterium
EU508458	0.0	0.0	0.0	0.0	0.0	0.0	0.0	0.0	1.0	0.0	0.0	0.0	0.0	0.0	0.0	0.0	0.0	0.0	0.0	0.0	0.0	0.0	0.0	0.0	0.0	0.0	0.0	0.0	0.0	0.0	0.0	0.0	0.0	0.0	0.0	0.0	Bacteria; __Firmicutes; __Clostridia; __Clostridiales; __Lachnospiraceae; __uncultured; __uncultured_bacterium
EF097460	0.0	3.0	0.0	1.0	2.0	1.0	1.0	1.0	3.0	2.0	0.0	0.0	2.0	4.0	0.0	7.0	0.0	1.0	0.0	0.0	1.0	3.0	1.0	3.0	2.0	2.0	0.0	0.0	3.0	2.0	0.0	0.0	0.0	0.0	3.0	0.0	Bacteria; __Firmicutes; __Clostridia; __Clostridiales; __Ruminococcaceae; __uncultured; __uncultured_bacterium
AY991798	8.0	30.0	6.0	24.0	15.0	10.0	18.0	20.0	10.0	10.0	4.0	5.0	22.0	11.0	11.0	23.0	7.0	6.0	7.0	22.0	15.0	14.0	10.0	18.0	10.0	23.0	12.0	9.0	19.0	18.0	13.0	19.0	19.0	9.0	8.0	0.0	Bacteria; __Firmicutes; __Clostridia; __Clostridiales; __Lachnospiraceae; __uncultured; __uncultured_bacterium
EU507703	0.0	0.0	0.0	0.0	0.0	0.0	0.0	0.0	0.0	0.0	0.0	0.0	1.0	0.0	0.0	0.0	0.0	0.0	0.0	0.0	0.0	0.0	0.0	0.0	0.0	0.0	0.0	0.0	0.0	0.0	0.0	0.0	0.0	0.0	1.0	0.0	Bacteria; __Firmicutes; __Bacilli; __Lactobacillales; __Lactobacillaceae; __Lactobacillus; __uncultured_bacterium
DQ014902	2.0	3.0	0.0	3.0	3.0	0.0	1.0	2.0	0.0	1.0	4.0	0.0	2.0	1.0	1.0	2.0	2.0	1.0	0.0	2.0	0.0	1.0	3.0	2.0	2.0	0.0	0.0	2.0	2.0	2.0	2.0	0.0	2.0	1.0	2.0	0.0	Bacteria; __Firmicutes; __Clostridia; __Clostridiales; __Ruminococcaceae; __Oscillibacter; __uncultured_bacterium
DQ014905	0.0	0.0	0.0	0.0	0.0	0.0	0.0	0.0	0.0	0.0	0.0	0.0	0.0	1.0	0.0	0.0	0.0	0.0	0.0	0.0	1.0	0.0	0.0	0.0	0.0	0.0	0.0	0.0	0.0	0.0	0.0	0.0	0.0	0.0	0.0	0.0	Bacteria; __Firmicutes; __Clostridia; __Clostridiales; __Lachnospiraceae; __uncultured; __uncultured_bacterium
EU508855	0.0	19.0	0.0	6.0	4.0	0.0	1.0	2.0	2.0	0.0	0.0	0.0	1.0	3.0	7.0	3.0	3.0	5.0	3.0	0.0	4.0	5.0	2.0	7.0	0.0	10.0	11.0	0.0	4.0	7.0	11.0	9.0	0.0	7.0	0.0	0.0	Bacteria; __Firmicutes; __Clostridia; __Clostridiales; __Ruminococcaceae; __uncultured; __uncultured_bacterium
EU503634	0.0	1.0	0.0	0.0	1.0	0.0	0.0	0.0	0.0	0.0	0.0	0.0	0.0	0.0	0.0	0.0	0.0	0.0	0.0	0.0	0.0	0.0	0.0	0.0	0.0	0.0	0.0	0.0	0.0	0.0	0.0	1.0	0.0	0.0	0.0	0.0	Bacteria; __Firmicutes; __Clostridia; __Clostridiales; __Lachnospiraceae; __uncultured; __uncultured_bacterium
EF097996	0.0	0.0	0.0	0.0	1.0	0.0	0.0	0.0	0.0	0.0	0.0	0.0	1.0	0.0	0.0	0.0	0.0	0.0	0.0	0.0	0.0	0.0	0.0	0.0	0.0	2.0	0.0	0.0	0.0	0.0	0.0	0.0	0.0	1.0	0.0	0.0	Bacteria; __Firmicutes; __Clostridia; __Clostridiales; __Lachnospiraceae; __uncultured; __uncultured_bacterium
EU456914	6.0	18.0	7.0	28.0	11.0	9.0	7.0	5.0	7.0	5.0	2.0	7.0	16.0	4.0	11.0	8.0	4.0	24.0	15.0	11.0	2.0	4.0	8.0	13.0	10.0	9.0	5.0	6.0	9.0	2.0	15.0	7.0	6.0	2.0	15.0	0.0	Bacteria; __Firmicutes; __Clostridia; __Clostridiales; __Ruminococcaceae; __Oscillibacter; __uncultured_bacterium
EF097042	12.0	8.0	7.0	9.0	5.0	7.0	9.0	5.0	6.0	14.0	6.0	3.0	22.0	11.0	11.0	13.0	6.0	5.0	8.0	7.0	3.0	7.0	10.0	7.0	7.0	5.0	2.0	11.0	6.0	8.0	2.0	15.0	4.0	3.0	16.0	0.0	Bacteria; __Bacteroidetes; __Bacteroidia; __Bacteroidales; __Bacteroidaceae; __Bacteroides; __uncultured_bacterium
AY990049	0.0	0.0	1.0	0.0	0.0	0.0	0.0	0.0	0.0	0.0	0.0	0.0	1.0	0.0	0.0	0.0	0.0	0.0	0.0	0.0	0.0	0.0	0.0	0.0	0.0	0.0	0.0	0.0	0.0	0.0	0.0	0.0	0.0	0.0	0.0	0.0	Bacteria; __Bacteroidetes; __Bacteroidia; __Bacteroidales; __S24-7; __uncultured_bacterium
EU452104	0.0	0.0	0.0	0.0	0.0	0.0	0.0	0.0	0.0	0.0	0.0	0.0	0.0	0.0	1.0	0.0	0.0	0.0	0.0	0.0	0.0	0.0	0.0	0.0	0.0	0.0	0.0	0.0	0.0	0.0	0.0	0.0	0.0	0.0	0.0	0.0	Bacteria; __Bacteroidetes; __Bacteroidia; __Bacteroidales; __S24-7; __uncultured_bacterium
AY990042	174.0	384.0	160.0	377.0	199.0	111.0	311.0	231.0	156.0	155.0	88.0	86.0	255.0	198.0	209.0	312.0	97.0	142.0	226.0	212.0	110.0	169.0	220.0	240.0	150.0	117.0	127.0	111.0	167.0	124.0	189.0	160.0	166.0	74.0	237.0	0.0	Bacteria; __Proteobacteria; __Epsilonproteobacteria; __Campylobacterales; __Helicobacteraceae; __Helicobacter; __uncultured_bacterium
EF099251	0.0	0.0	0.0	1.0	0.0	1.0	0.0	1.0	2.0	0.0	0.0	0.0	0.0	0.0	0.0	0.0	0.0	0.0	0.0	0.0	0.0	0.0	0.0	0.0	0.0	0.0	0.0	0.0	0.0	0.0	0.0	0.0	0.0	0.0	0.0	0.0	Bacteria; __Firmicutes; __Clostridia; __Clostridiales; __Lachnospiraceae; __uncultured; __uncultured_bacterium
EF097513	2.0	5.0	0.0	2.0	1.0	0.0	0.0	2.0	0.0	0.0	0.0	1.0	4.0	1.0	1.0	4.0	0.0	0.0	2.0	6.0	2.0	2.0	4.0	0.0	0.0	1.0	2.0	1.0	0.0	2.0	0.0	0.0	2.0	1.0	2.0	0.0	Bacteria; __Firmicutes; __Clostridia; __Clostridiales; __Ruminococcaceae; __uncultured; __uncultured_bacterium
EF097512	0.0	0.0	1.0	5.0	0.0	1.0	1.0	8.0	1.0	1.0	1.0	1.0	3.0	1.0	6.0	1.0	1.0	2.0	2.0	2.0	3.0	2.0	10.0	2.0	2.0	4.0	0.0	0.0	4.0	3.0	2.0	4.0	3.0	2.0	4.0	0.0	Bacteria; __Firmicutes; __Clostridia; __Clostridiales; __Family_XIII_Incertae_Sedis; __uncultured; __uncultured_bacterium
EF097510	14.0	21.0	6.0	16.0	9.0	10.0	15.0	15.0	11.0	28.0	4.0	3.0	20.0	9.0	19.0	18.0	13.0	7.0	9.0	22.0	7.0	14.0	7.0	5.0	14.0	5.0	12.0	10.0	18.0	7.0	12.0	12.0	14.0	4.0	25.0	0.0	Bacteria; __Bacteroidetes; __Bacteroidia; __Bacteroidales; __S24-7; __uncultured_bacterium
EU510502	0.0	0.0	0.0	0.0	2.0	0.0	1.0	0.0	2.0	0.0	0.0	0.0	0.0	0.0	0.0	0.0	0.0	0.0	0.0	0.0	0.0	0.0	0.0	0.0	0.0	0.0	0.0	0.0	0.0	2.0	1.0	1.0	0.0	0.0	1.0	0.0	Bacteria; __Firmicutes; __Clostridia; __Clostridiales; __Lachnospiraceae; __Blautia; __uncultured_bacterium
EF099091	1.0	5.0	0.0	8.0	3.0	1.0	2.0	2.0	0.0	0.0	0.0	0.0	3.0	0.0	1.0	1.0	0.0	0.0	0.0	1.0	2.0	1.0	1.0	6.0	0.0	0.0	2.0	1.0	2.0	1.0	1.0	3.0	1.0	2.0	0.0	0.0	Bacteria; __Firmicutes; __Clostridia; __Clostridiales; __Lachnospiraceae; __Coprococcus; __uncultured_bacterium
EF097867	0.0	0.0	0.0	0.0	0.0	0.0	0.0	0.0	1.0	0.0	0.0	0.0	0.0	2.0	0.0	1.0	0.0	0.0	0.0	0.0	0.0	0.0	0.0	0.0	0.0	0.0	0.0	0.0	0.0	0.0	0.0	0.0	0.0	0.0	0.0	0.0	Bacteria; __Bacteroidetes; __Bacteroidia; __Bacteroidales; __S24-7; __uncultured_bacterium
EU511694	2.0	1.0	0.0	5.0	4.0	1.0	0.0	1.0	3.0	2.0	1.0	0.0	3.0	3.0	2.0	0.0	0.0	2.0	2.0	3.0	1.0	0.0	0.0	2.0	4.0	3.0	0.0	2.0	2.0	1.0	0.0	1.0	3.0	0.0	3.0	0.0	Bacteria; __Firmicutes; __Clostridia; __Clostridiales; __Lachnospiraceae; __uncultured; __uncultured_bacterium
AY993781	86.0	141.0	81.0	179.0	100.0	54.0	102.0	132.0	133.0	115.0	44.0	26.0	139.0	93.0	121.0	134.0	46.0	55.0	125.0	93.0	54.0	90.0	92.0	103.0	82.0	113.0	62.0	71.0	106.0	119.0	93.0	85.0	117.0	32.0	126.0	1.0	Bacteria; __Firmicutes; __Clostridia; __Clostridiales; __Lachnospiraceae; __uncultured; __uncultured_bacterium
DQ015635	0.0	0.0	0.0	0.0	0.0	0.0	0.0	0.0	0.0	0.0	1.0	0.0	0.0	0.0	0.0	0.0	0.0	0.0	0.0	0.0	0.0	0.0	0.0	0.0	0.0	0.0	0.0	0.0	0.0	0.0	0.0	0.0	0.0	0.0	0.0	0.0	Bacteria; __Firmicutes; __Clostridia; __Clostridiales; __Lachnospiraceae; __uncultured; __uncultured_bacterium
AB606234	0.0	0.0	0.0	0.0	0.0	0.0	0.0	0.0	0.0	0.0	0.0	0.0	0.0	0.0	0.0	0.0	2.0	1.0	0.0	0.0	0.0	0.0	0.0	0.0	0.0	0.0	0.0	0.0	0.0	0.0	0.0	0.0	0.0	0.0	0.0	0.0	Bacteria; __Firmicutes; __Clostridia; __Clostridiales; __Lachnospiraceae; __uncultured; __uncultured_bacterium
DQ015637	0.0	1.0	0.0	3.0	2.0	0.0	2.0	2.0	3.0	0.0	1.0	0.0	0.0	0.0	0.0	2.0	0.0	2.0	1.0	0.0	1.0	1.0	0.0	0.0	0.0	0.0	0.0	2.0	4.0	0.0	1.0	0.0	1.0	1.0	0.0	0.0	Bacteria; __Firmicutes; __Clostridia; __Clostridiales; __Lachnospiraceae; __Roseburia; __uncultured_bacterium
EU508707	2.0	2.0	1.0	6.0	1.0	7.0	4.0	4.0	1.0	3.0	1.0	0.0	6.0	2.0	3.0	2.0	0.0	1.0	4.0	0.0	4.0	4.0	1.0	3.0	1.0	4.0	1.0	1.0	3.0	1.0	6.0	2.0	4.0	2.0	3.0	0.0	Bacteria; __Firmicutes; __Clostridia; __Clostridiales; __Lachnospiraceae; __uncultured; __uncultured_bacterium
EU455919	0.0	1.0	0.0	0.0	0.0	0.0	0.0	1.0	0.0	0.0	0.0	0.0	1.0	0.0	0.0	1.0	0.0	0.0	0.0	0.0	0.0	1.0	0.0	0.0	0.0	1.0	0.0	0.0	1.0	1.0	1.0	0.0	0.0	2.0	1.0	0.0	Bacteria; __Bacteroidetes; __Bacteroidia; __Bacteroidales; __S24-7; __uncultured_bacterium
GQ358475	0.0	0.0	0.0	0.0	0.0	0.0	0.0	0.0	0.0	0.0	0.0	0.0	0.0	0.0	0.0	1.0	0.0	0.0	0.0	0.0	0.0	0.0	0.0	1.0	0.0	1.0	0.0	0.0	0.0	0.0	0.0	0.0	0.0	0.0	0.0	0.0	Bacteria; __Firmicutes; __Clostridia; __Clostridiales; __Ruminococcaceae; __uncultured; __uncultured_Clostridiales_bacterium
EU457759	9.0	11.0	6.0	12.0	17.0	8.0	19.0	15.0	8.0	9.0	6.0	2.0	23.0	7.0	24.0	8.0	4.0	8.0	11.0	12.0	8.0	10.0	5.0	13.0	12.0	15.0	8.0	13.0	7.0	17.0	8.0	7.0	18.0	7.0	17.0	0.0	Bacteria; __Bacteroidetes; __Bacteroidia; __Bacteroidales; __Bacteroidaceae; __Bacteroides; __uncultured_bacterium
EF098235	212.0	225.0	121.0	391.0	225.0	63.0	198.0	255.0	244.0	182.0	107.0	62.0	182.0	138.0	169.0	257.0	96.0	138.0	183.0	163.0	95.0	167.0	177.0	171.0	153.0	165.0	92.0	127.0	198.0	169.0	164.0	126.0	209.0	86.0	203.0	2.0	Bacteria; __Firmicutes; __Clostridia; __Clostridiales; __Lachnospiraceae; __uncultured; __uncultured_bacterium
EF096337	11.0	12.0	8.0	34.0	12.0	8.0	12.0	21.0	10.0	5.0	2.0	4.0	16.0	12.0	12.0	9.0	4.0	6.0	13.0	11.0	6.0	10.0	4.0	12.0	6.0	9.0	4.0	5.0	8.0	7.0	8.0	9.0	10.0	6.0	6.0	0.0	Bacteria; __Firmicutes; __Clostridia; __Clostridiales; __Lachnospiraceae; __uncultured; __uncultured_bacterium
DQ815937	0.0	0.0	0.0	2.0	0.0	0.0	0.0	0.0	0.0	0.0	0.0	0.0	0.0	0.0	0.0	0.0	0.0	0.0	0.0	0.0	0.0	0.0	0.0	0.0	0.0	0.0	0.0	0.0	0.0	0.0	0.0	0.0	0.0	0.0	0.0	0.0	Bacteria; __Bacteroidetes; __Bacteroidia; __Bacteroidales; __Rikenellaceae; __Alistipes; __uncultured_bacterium
EF099323	0.0	0.0	0.0	0.0	0.0	0.0	0.0	1.0	0.0	0.0	0.0	0.0	0.0	0.0	0.0	0.0	0.0	0.0	0.0	0.0	0.0	0.0	0.0	0.0	0.0	0.0	0.0	0.0	0.0	0.0	0.0	0.0	0.0	0.0	0.0	0.0	Bacteria; __Firmicutes; __Clostridia; __Clostridiales; __Lachnospiraceae; __uncultured; __uncultured_bacterium
EU451013	0.0	0.0	0.0	1.0	1.0	0.0	0.0	0.0	2.0	1.0	0.0	0.0	0.0	0.0	0.0	0.0	0.0	0.0	0.0	0.0	0.0	0.0	0.0	0.0	0.0	0.0	1.0	1.0	0.0	0.0	1.0	1.0	1.0	0.0	0.0	0.0	Bacteria; __Firmicutes; __Bacilli; __Lactobacillales; __Lactobacillaceae; __Lactobacillus; __uncultured_bacterium
EU511475	0.0	0.0	0.0	0.0	0.0	0.0	0.0	0.0	0.0	0.0	0.0	0.0	0.0	0.0	0.0	0.0	0.0	0.0	0.0	0.0	0.0	0.0	0.0	0.0	0.0	0.0	0.0	0.0	0.0	0.0	0.0	0.0	0.0	1.0	0.0	0.0	Bacteria; __Bacteroidetes; __Bacteroidia; __Bacteroidales; __Porphyromonadaceae; __Barnesiella; __uncultured_bacterium
EU510250	1.0	0.0	0.0	0.0	0.0	0.0	0.0	0.0	0.0	0.0	0.0	0.0	0.0	1.0	0.0	2.0	0.0	0.0	0.0	0.0	0.0	0.0	0.0	0.0	0.0	0.0	0.0	0.0	0.0	0.0	0.0	0.0	0.0	0.0	0.0	0.0	Bacteria; __Firmicutes; __Clostridia; __Clostridiales; __Lachnospiraceae; __Roseburia; __uncultured_bacterium
EU775513	0.0	0.0	0.0	0.0	0.0	0.0	0.0	0.0	0.0	0.0	0.0	0.0	1.0	1.0	0.0	0.0	0.0	0.0	0.0	0.0	1.0	0.0	0.0	0.0	0.0	0.0	0.0	0.0	0.0	0.0	0.0	0.0	0.0	0.0	0.0	0.0	Bacteria; __Firmicutes; __Clostridia; __Clostridiales; __Lachnospiraceae; __uncultured; __uncultured_bacterium
EU504120	0.0	0.0	0.0	0.0	0.0	0.0	0.0	0.0	0.0	0.0	0.0	0.0	0.0	1.0	0.0	0.0	0.0	0.0	0.0	0.0	0.0	0.0	0.0	0.0	0.0	0.0	0.0	0.0	0.0	0.0	0.0	0.0	1.0	0.0	0.0	0.0	Bacteria; __Firmicutes; __Clostridia; __Clostridiales; __Lachnospiraceae; __uncultured; __uncultured_bacterium
EU504126	0.0	0.0	0.0	0.0	0.0	0.0	0.0	0.0	0.0	0.0	0.0	0.0	0.0	0.0	0.0	0.0	0.0	0.0	0.0	0.0	0.0	1.0	0.0	0.0	0.0	0.0	0.0	0.0	0.0	0.0	0.0	0.0	0.0	0.0	0.0	0.0	Bacteria; __Firmicutes; __Clostridia; __Clostridiales; __Lachnospiraceae; __uncultured; __uncultured_bacterium
DQ014694	0.0	0.0	0.0	0.0	0.0	1.0	1.0	0.0	1.0	0.0	0.0	0.0	0.0	0.0	0.0	0.0	0.0	0.0	1.0	0.0	0.0	1.0	0.0	0.0	2.0	0.0	0.0	1.0	1.0	0.0	0.0	0.0	0.0	0.0	0.0	0.0	Bacteria; __Firmicutes; __Clostridia; __Clostridiales; __Lachnospiraceae; __uncultured; __uncultured_bacterium
EU450982	0.0	0.0	0.0	0.0	0.0	0.0	0.0	0.0	1.0	0.0	0.0	0.0	0.0	0.0	0.0	0.0	0.0	0.0	0.0	0.0	0.0	0.0	0.0	0.0	0.0	0.0	0.0	0.0	0.0	0.0	0.0	0.0	0.0	0.0	0.0	0.0	Bacteria; __Firmicutes; __Clostridia; __Clostridiales; __Lachnospiraceae; __uncultured; __uncultured_bacterium
JQ083953	0.0	1.0	1.0	4.0	3.0	2.0	4.0	9.0	0.0	6.0	1.0	0.0	0.0	2.0	1.0	6.0	1.0	0.0	1.0	2.0	1.0	2.0	3.0	7.0	3.0	9.0	0.0	1.0	4.0	0.0	0.0	0.0	1.0	1.0	2.0	0.0	Bacteria; __Cyanobacteria; __4C0d-2; __uncultured_bacterium
EU504156	0.0	0.0	1.0	0.0	1.0	0.0	0.0	0.0	0.0	0.0	0.0	0.0	0.0	0.0	0.0	0.0	0.0	0.0	0.0	1.0	0.0	0.0	0.0	0.0	0.0	0.0	0.0	0.0	0.0	0.0	0.0	0.0	1.0	0.0	0.0	0.0	Bacteria; __Bacteroidetes; __Bacteroidia; __Bacteroidales; __S24-7; __uncultured_bacterium
EF098129	0.0	0.0	0.0	0.0	0.0	0.0	0.0	0.0	1.0	2.0	0.0	0.0	0.0	0.0	0.0	1.0	0.0	0.0	1.0	0.0	0.0	0.0	0.0	0.0	0.0	0.0	1.0	1.0	0.0	0.0	0.0	0.0	0.0	0.0	0.0	0.0	Bacteria; __Firmicutes; __Clostridia; __Clostridiales; __Lachnospiraceae; __uncultured; __uncultured_bacterium
EU505469	0.0	0.0	0.0	0.0	0.0	0.0	0.0	0.0	0.0	0.0	0.0	0.0	0.0	0.0	1.0	0.0	0.0	0.0	0.0	0.0	0.0	0.0	0.0	0.0	0.0	0.0	0.0	0.0	0.0	0.0	1.0	0.0	0.0	0.0	0.0	0.0	Bacteria; __Bacteroidetes; __Bacteroidia; __Bacteroidales; __S24-7; __uncultured_bacterium
EF098125	0.0	0.0	0.0	2.0	0.0	0.0	0.0	1.0	0.0	0.0	0.0	0.0	0.0	0.0	0.0	0.0	0.0	0.0	2.0	0.0	0.0	0.0	0.0	0.0	0.0	0.0	0.0	0.0	0.0	0.0	0.0	0.0	0.0	0.0	0.0	0.0	Bacteria; __Firmicutes; __Clostridia; __Clostridiales; __Lachnospiraceae; __Roseburia; __uncultured_bacterium
EU510652	1.0	4.0	2.0	9.0	2.0	0.0	2.0	7.0	3.0	0.0	0.0	1.0	6.0	2.0	1.0	5.0	0.0	3.0	3.0	4.0	1.0	6.0	5.0	3.0	0.0	1.0	2.0	1.0	2.0	8.0	2.0	4.0	3.0	1.0	0.0	0.0	Bacteria; __Firmicutes; __Clostridia; __Clostridiales; __Lachnospiraceae; __Incertae_Sedis; __uncultured_bacterium
GQ456229	0.0	0.0	0.0	0.0	0.0	0.0	0.0	0.0	0.0	0.0	0.0	0.0	3.0	0.0	1.0	0.0	0.0	1.0	0.0	0.0	0.0	0.0	0.0	0.0	0.0	1.0	0.0	0.0	0.0	0.0	0.0	0.0	0.0	0.0	0.0	0.0	Bacteria; __Firmicutes; __Bacilli; __Lactobacillales; __Streptococcaceae; __Streptococcus; __Streptococcus_sp._ERD01G
EF096932	1.0	0.0	0.0	0.0	0.0	0.0	2.0	1.0	0.0	2.0	0.0	0.0	0.0	0.0	1.0	0.0	0.0	0.0	2.0	2.0	0.0	1.0	0.0	1.0	0.0	0.0	0.0	0.0	0.0	0.0	0.0	2.0	0.0	0.0	2.0	0.0	Bacteria; __Firmicutes; __Clostridia; __Clostridiales; __Lachnospiraceae; __uncultured; __uncultured_bacterium
EU453142	0.0	0.0	0.0	0.0	0.0	0.0	0.0	1.0	0.0	0.0	0.0	0.0	0.0	0.0	0.0	0.0	0.0	0.0	0.0	0.0	0.0	0.0	0.0	0.0	0.0	0.0	0.0	0.0	0.0	0.0	0.0	0.0	0.0	0.0	0.0	0.0	Bacteria; __Bacteroidetes; __Bacteroidia; __Bacteroidales; __S24-7; __uncultured_bacterium
DQ815448	0.0	0.0	0.0	0.0	0.0	0.0	0.0	0.0	0.0	2.0	0.0	0.0	0.0	1.0	0.0	0.0	0.0	0.0	0.0	0.0	0.0	0.0	0.0	0.0	0.0	0.0	0.0	0.0	1.0	0.0	0.0	0.0	1.0	1.0	0.0	0.0	Bacteria; __Firmicutes; __Clostridia; __Clostridiales; __Lachnospiraceae; __uncultured; __uncultured_bacterium
EU451906	0.0	0.0	0.0	0.0	0.0	0.0	0.0	0.0	0.0	0.0	0.0	0.0	0.0	0.0	0.0	0.0	0.0	0.0	1.0	0.0	0.0	0.0	0.0	0.0	0.0	2.0	1.0	1.0	1.0	0.0	2.0	0.0	1.0	0.0	0.0	0.0	Bacteria; __Firmicutes; __Clostridia; __Clostridiales; __Lachnospiraceae; __uncultured; __uncultured_bacterium
EU457409	3.0	4.0	1.0	5.0	1.0	2.0	6.0	4.0	3.0	11.0	1.0	0.0	4.0	1.0	2.0	4.0	1.0	0.0	5.0	4.0	1.0	4.0	2.0	1.0	2.0	0.0	2.0	2.0	1.0	2.0	2.0	0.0	1.0	1.0	0.0	0.0	Bacteria; __Firmicutes; __Clostridia; __Clostridiales; __Ruminococcaceae; __Incertae_Sedis; __uncultured_bacterium
EU656045	4.0	5.0	1.0	8.0	5.0	5.0	5.0	12.0	4.0	3.0	6.0	0.0	6.0	6.0	14.0	8.0	10.0	2.0	6.0	3.0	3.0	3.0	5.0	10.0	7.0	7.0	1.0	3.0	4.0	3.0	14.0	5.0	2.0	3.0	13.0	0.0	Bacteria; __Bacteroidetes; __Bacteroidia; __Bacteroidales; __Porphyromonadaceae; __Odoribacter; __uncultured_bacterium
EF099522	0.0	0.0	0.0	0.0	0.0	0.0	0.0	0.0	0.0	0.0	0.0	0.0	0.0	0.0	0.0	0.0	0.0	0.0	1.0	0.0	0.0	0.0	0.0	0.0	0.0	0.0	0.0	0.0	0.0	0.0	0.0	0.0	0.0	0.0	0.0	0.0	Bacteria; __Proteobacteria; __Deltaproteobacteria; __Desulfovibrionales; __Desulfovibrionaceae; __Desulfovibrio; __uncultured_bacterium
EF099523	0.0	0.0	0.0	0.0	0.0	0.0	0.0	0.0	1.0	0.0	0.0	0.0	0.0	0.0	0.0	0.0	0.0	0.0	1.0	1.0	0.0	0.0	0.0	2.0	0.0	0.0	0.0	0.0	0.0	0.0	0.0	1.0	0.0	0.0	0.0	0.0	Bacteria; __Firmicutes; __Clostridia; __Clostridiales; __Lachnospiraceae; __uncultured; __uncultured_bacterium
EU474264	0.0	1.0	0.0	0.0	0.0	0.0	0.0	0.0	0.0	0.0	0.0	0.0	2.0	0.0	0.0	0.0	0.0	0.0	0.0	0.0	0.0	0.0	0.0	0.0	0.0	0.0	0.0	1.0	0.0	0.0	0.0	0.0	0.0	0.0	0.0	0.0	Bacteria; __Firmicutes; __Clostridia; __Clostridiales; __Lachnospiraceae; __uncultured; __uncultured_bacterium
EF096803	0.0	1.0	0.0	0.0	0.0	0.0	0.0	0.0	0.0	0.0	0.0	0.0	3.0	0.0	0.0	0.0	0.0	0.0	0.0	0.0	0.0	1.0	0.0	0.0	0.0	0.0	0.0	0.0	0.0	0.0	0.0	0.0	1.0	0.0	0.0	0.0	Bacteria; __Firmicutes; __Clostridia; __Clostridiales; __Lachnospiraceae; __uncultured; __uncultured_bacterium
EF096805	0.0	0.0	0.0	0.0	0.0	0.0	0.0	0.0	0.0	0.0	0.0	0.0	1.0	0.0	0.0	0.0	0.0	0.0	0.0	0.0	0.0	0.0	0.0	0.0	0.0	0.0	0.0	0.0	0.0	0.0	0.0	0.0	0.0	0.0	0.0	0.0	Bacteria; __Bacteroidetes; __Bacteroidia; __Bacteroidales; __S24-7; __uncultured_bacterium
AB247615XXXX	4920.0	2826.0	445.0	731.0	285.0	81.0	1740.0	551.0	357.0	208.0	77.0	21362.0	581.0	119.0	105.0	103.0	17995.0	12700.0	101.0	34.0	16149.0	2734.0	42.0	32.0	9987.0	8330.0	31.0	1192.0	27.0	7683.0	4070.0	1561.0	1169.0	345.0	2.0	16764.0	Bacteria; __Proteobacteria; __Alphaproteobacteria; __Rhizobiales; __Rhizobiaceae; __Rhizobium; __Agrobacterium tumefaciens
FJ677125	0.0	0.0	0.0	1.0	0.0	0.0	1.0	0.0	0.0	0.0	0.0	0.0	0.0	0.0	0.0	0.0	0.0	0.0	0.0	0.0	0.0	0.0	0.0	0.0	0.0	0.0	0.0	0.0	0.0	0.0	0.0	0.0	0.0	0.0	0.0	0.0	Bacteria; __Firmicutes; __Clostridia; __Clostridiales; __Ruminococcaceae; __uncultured; __uncultured_bacterium
EU506283	3.0	6.0	3.0	6.0	2.0	0.0	5.0	2.0	5.0	4.0	2.0	1.0	4.0	4.0	1.0	5.0	1.0	3.0	1.0	3.0	0.0	4.0	5.0	0.0	2.0	0.0	0.0	2.0	3.0	1.0	1.0	0.0	0.0	1.0	4.0	0.0	Bacteria; __Firmicutes; __Clostridia; __Clostridiales; __Ruminococcaceae; __Incertae_Sedis; __uncultured_bacterium
EU455890	0.0	0.0	0.0	0.0	0.0	0.0	1.0	0.0	0.0	1.0	0.0	0.0	0.0	0.0	0.0	0.0	0.0	0.0	0.0	1.0	0.0	0.0	0.0	0.0	0.0	0.0	0.0	0.0	0.0	0.0	0.0	0.0	0.0	0.0	0.0	0.0	Bacteria; __Firmicutes; __Clostridia; __Clostridiales; __Lachnospiraceae; __Incertae_Sedis; __uncultured_bacterium
EU505093	0.0	1.0	0.0	1.0	1.0	1.0	1.0	0.0	0.0	0.0	0.0	0.0	1.0	0.0	1.0	0.0	0.0	0.0	0.0	0.0	1.0	1.0	0.0	1.0	0.0	1.0	0.0	0.0	1.0	1.0	0.0	0.0	0.0	0.0	0.0	0.0	Bacteria; __Firmicutes; __Clostridia; __Clostridiales; __Ruminococcaceae; __uncultured; __uncultured_bacterium
FN563320	0.0	0.0	0.0	0.0	0.0	0.0	0.0	1.0	0.0	0.0	0.0	0.0	0.0	0.0	0.0	0.0	0.0	0.0	0.0	0.0	0.0	0.0	0.0	0.0	0.0	0.0	0.0	0.0	0.0	0.0	0.0	0.0	0.0	0.0	0.0	0.0	Bacteria; __Firmicutes; __Clostridia; __Clostridiales; __Lachnospiraceae; __uncultured; __uncultured_bacterium
EF099154	0.0	0.0	0.0	0.0	0.0	0.0	0.0	0.0	0.0	2.0	0.0	0.0	0.0	0.0	0.0	0.0	0.0	0.0	0.0	0.0	0.0	0.0	0.0	0.0	0.0	0.0	0.0	0.0	0.0	0.0	0.0	0.0	0.0	0.0	0.0	0.0	Bacteria; __Firmicutes; __Clostridia; __Clostridiales; __Lachnospiraceae; __uncultured; __uncultured_bacterium
EU457246	0.0	0.0	0.0	0.0	0.0	0.0	0.0	0.0	0.0	0.0	0.0	0.0	0.0	0.0	0.0	0.0	0.0	0.0	0.0	0.0	0.0	0.0	0.0	0.0	0.0	0.0	0.0	0.0	0.0	0.0	0.0	1.0	0.0	0.0	0.0	0.0	Bacteria; __Firmicutes; __Clostridia; __Clostridiales; __Lachnospiraceae; __uncultured; __uncultured_bacterium
EU465619	0.0	0.0	0.0	0.0	0.0	0.0	0.0	0.0	0.0	0.0	0.0	0.0	0.0	0.0	0.0	1.0	0.0	0.0	0.0	0.0	0.0	0.0	0.0	0.0	0.0	0.0	0.0	0.0	0.0	0.0	0.0	0.0	0.0	0.0	0.0	0.0	Bacteria; __Firmicutes; __Clostridia; __Clostridiales; __Ruminococcaceae; __uncultured; __uncultured_bacterium
EU504701	0.0	10.0	2.0	2.0	8.0	0.0	2.0	2.0	3.0	1.0	3.0	0.0	4.0	2.0	3.0	7.0	1.0	5.0	4.0	3.0	0.0	6.0	3.0	4.0	1.0	1.0	7.0	5.0	4.0	2.0	1.0	2.0	1.0	1.0	6.0	1.0	Bacteria; __Firmicutes; __Clostridia; __Clostridiales; __Lachnospiraceae; __uncultured; __uncultured_bacterium
DI101405	0.0	0.0	0.0	0.0	0.0	0.0	0.0	0.0	0.0	0.0	0.0	0.0	0.0	0.0	0.0	0.0	0.0	0.0	0.0	0.0	0.0	0.0	0.0	1.0	0.0	0.0	0.0	0.0	0.0	0.0	0.0	0.0	0.0	0.0	0.0	0.0	Bacteria; __Firmicutes; __Bacilli; __Lactobacillales; __Leuconostocaceae; __Leuconostoc; __unidentified
EF406576	0.0	0.0	0.0	0.0	0.0	0.0	0.0	0.0	0.0	0.0	0.0	0.0	0.0	0.0	0.0	0.0	0.0	0.0	0.0	0.0	0.0	0.0	0.0	0.0	0.0	0.0	0.0	0.0	0.0	0.0	0.0	0.0	1.0	0.0	0.0	0.0	Bacteria; __Firmicutes; __Clostridia; __Clostridiales; __Ruminococcaceae; __Anaerotruncus; __uncultured_bacterium
EF406575	0.0	4.0	0.0	1.0	3.0	1.0	2.0	3.0	1.0	1.0	1.0	0.0	4.0	1.0	4.0	2.0	0.0	0.0	0.0	1.0	0.0	1.0	5.0	4.0	5.0	1.0	1.0	3.0	3.0	4.0	3.0	5.0	4.0	1.0	0.0	0.0	Bacteria; __Firmicutes; __Clostridia; __Clostridiales; __Lachnospiraceae; __uncultured; __uncultured_bacterium
EF406574	0.0	0.0	0.0	0.0	0.0	0.0	0.0	0.0	0.0	0.0	0.0	0.0	0.0	0.0	0.0	0.0	0.0	0.0	0.0	0.0	0.0	0.0	0.0	0.0	0.0	0.0	0.0	1.0	0.0	0.0	0.0	0.0	0.0	0.0	0.0	0.0	Bacteria; __Bacteroidetes; __Bacteroidia; __Bacteroidales; __S24-7; __uncultured_bacterium
EF406571	0.0	0.0	1.0	0.0	0.0	0.0	0.0	0.0	1.0	0.0	1.0	0.0	0.0	0.0	0.0	0.0	0.0	0.0	0.0	0.0	0.0	0.0	0.0	0.0	0.0	0.0	0.0	0.0	0.0	0.0	0.0	0.0	1.0	0.0	0.0	0.0	Bacteria; __Bacteroidetes; __Bacteroidia; __Bacteroidales; __S24-7; __uncultured_bacterium
FJ825553	0.0	1.0	1.0	4.0	2.0	1.0	1.0	1.0	0.0	0.0	0.0	0.0	2.0	1.0	0.0	0.0	0.0	1.0	3.0	2.0	1.0	0.0	2.0	4.0	1.0	0.0	1.0	0.0	0.0	0.0	1.0	0.0	1.0	0.0	0.0	0.0	Bacteria; __Cyanobacteria; __4C0d-2; __uncultured_bacterium
EU509892	4.0	3.0	0.0	4.0	0.0	0.0	3.0	3.0	9.0	0.0	2.0	0.0	1.0	0.0	7.0	2.0	2.0	2.0	1.0	1.0	0.0	0.0	1.0	2.0	4.0	1.0	0.0	0.0	2.0	0.0	1.0	3.0	1.0	2.0	1.0	0.0	Bacteria; __Firmicutes; __Clostridia; __Clostridiales; __Lachnospiraceae; __Roseburia; __uncultured_bacterium
EU454531	0.0	0.0	0.0	0.0	0.0	0.0	0.0	0.0	0.0	0.0	0.0	0.0	0.0	0.0	0.0	0.0	0.0	0.0	0.0	0.0	0.0	0.0	0.0	0.0	0.0	0.0	0.0	1.0	0.0	0.0	0.0	0.0	0.0	0.0	1.0	0.0	Bacteria; __Firmicutes; __Bacilli; __Lactobacillales; __Lactobacillaceae; __Lactobacillus; __uncultured_bacterium
EU509546	17.0	12.0	11.0	26.0	9.0	2.0	20.0	15.0	14.0	10.0	8.0	4.0	9.0	12.0	6.0	19.0	5.0	9.0	13.0	23.0	11.0	10.0	16.0	22.0	17.0	12.0	9.0	10.0	19.0	12.0	12.0	7.0	13.0	3.0	23.0	1.0	Bacteria; __Firmicutes; __Clostridia; __Clostridiales; __uncultured; __uncultured_bacterium
EU503956	0.0	0.0	0.0	0.0	0.0	0.0	0.0	0.0	0.0	0.0	0.0	0.0	0.0	0.0	0.0	0.0	0.0	0.0	0.0	0.0	0.0	0.0	0.0	0.0	1.0	0.0	0.0	0.0	0.0	0.0	0.0	0.0	0.0	0.0	0.0	0.0	Bacteria; __Firmicutes; __Clostridia; __Clostridiales; __Lachnospiraceae; __uncultured; __uncultured_bacterium
EU503957	0.0	0.0	0.0	0.0	1.0	0.0	0.0	0.0	1.0	2.0	0.0	0.0	0.0	0.0	0.0	1.0	0.0	0.0	1.0	1.0	0.0	1.0	0.0	0.0	0.0	0.0	0.0	0.0	2.0	0.0	1.0	0.0	0.0	0.0	0.0	0.0	Bacteria; __Firmicutes; __Clostridia; __Clostridiales; __Lachnospiraceae; __uncultured; __uncultured_bacterium
EU505384	0.0	1.0	0.0	0.0	0.0	0.0	0.0	0.0	0.0	0.0	0.0	0.0	0.0	0.0	1.0	0.0	0.0	0.0	0.0	0.0	0.0	0.0	0.0	0.0	0.0	0.0	0.0	0.0	1.0	0.0	0.0	0.0	0.0	0.0	1.0	0.0	Bacteria; __Firmicutes; __Clostridia; __Clostridiales; __Lachnospiraceae; __Blautia; __uncultured_bacterium
HQ616257	0.0	0.0	0.0	0.0	0.0	0.0	0.0	0.0	0.0	0.0	0.0	0.0	0.0	0.0	0.0	0.0	0.0	0.0	0.0	1.0	0.0	0.0	0.0	0.0	0.0	0.0	0.0	0.0	0.0	0.0	0.0	0.0	0.0	0.0	0.0	0.0	Bacteria; __Firmicutes; __Bacilli; __Bacillales; __Family_XI_Incertae_Sedis; __Gemella; __uncultured_Gemella_sp.
EU452848	0.0	0.0	0.0	0.0	0.0	0.0	0.0	0.0	0.0	0.0	1.0	0.0	0.0	0.0	0.0	0.0	0.0	0.0	1.0	1.0	0.0	0.0	0.0	0.0	0.0	0.0	0.0	0.0	0.0	0.0	0.0	0.0	0.0	0.0	0.0	0.0	Bacteria; __Firmicutes; __Clostridia; __Clostridiales; __Ruminococcaceae; __uncultured; __uncultured_bacterium
EU452845	0.0	0.0	0.0	1.0	0.0	0.0	0.0	0.0	0.0	0.0	0.0	0.0	0.0	0.0	0.0	0.0	0.0	0.0	0.0	0.0	0.0	0.0	0.0	0.0	0.0	0.0	0.0	0.0	0.0	0.0	0.0	0.0	0.0	0.0	0.0	0.0	Bacteria; __Firmicutes; __Clostridia; __Clostridiales; __Lachnospiraceae; __uncultured; __uncultured_bacterium
EU504416	0.0	0.0	0.0	0.0	0.0	0.0	0.0	0.0	0.0	0.0	0.0	0.0	0.0	0.0	0.0	0.0	0.0	0.0	0.0	0.0	0.0	0.0	0.0	0.0	0.0	0.0	0.0	0.0	0.0	0.0	0.0	0.0	0.0	0.0	1.0	0.0	Bacteria; __Firmicutes; __Clostridia; __Clostridiales; __Ruminococcaceae; __uncultured; __uncultured_bacterium
EU504417	0.0	0.0	0.0	1.0	0.0	0.0	0.0	0.0	0.0	0.0	0.0	0.0	0.0	1.0	0.0	1.0	0.0	1.0	1.0	1.0	0.0	0.0	0.0	0.0	0.0	0.0	0.0	2.0	1.0	0.0	0.0	0.0	0.0	0.0	0.0	0.0	Bacteria; __Bacteroidetes; __Bacteroidia; __Bacteroidales; __S24-7; __uncultured_bacterium
EU504412	0.0	0.0	0.0	1.0	1.0	0.0	0.0	0.0	0.0	0.0	0.0	0.0	0.0	0.0	0.0	0.0	0.0	0.0	0.0	0.0	0.0	0.0	0.0	0.0	0.0	0.0	0.0	0.0	0.0	0.0	0.0	0.0	0.0	0.0	0.0	0.0	Bacteria; __Bacteroidetes; __Bacteroidia; __Bacteroidales; __S24-7; __uncultured_bacterium
EU655802	0.0	0.0	1.0	1.0	1.0	0.0	0.0	0.0	2.0	0.0	0.0	0.0	0.0	0.0	0.0	2.0	0.0	1.0	1.0	0.0	0.0	2.0	1.0	0.0	0.0	1.0	0.0	0.0	0.0	0.0	0.0	0.0	0.0	0.0	0.0	0.0	Bacteria; __Firmicutes; __Clostridia; __Clostridiales; __Ruminococcaceae; __uncultured; __uncultured_bacterium
AM932528	12.0	33.0	12.0	26.0	19.0	7.0	12.0	11.0	15.0	14.0	10.0	1.0	17.0	11.0	8.0	22.0	12.0	6.0	21.0	14.0	6.0	8.0	13.0	14.0	8.0	8.0	2.0	5.0	14.0	18.0	13.0	10.0	22.0	4.0	26.0	0.0	Bacteria; __Firmicutes; __Clostridia; __Clostridiales; __Lachnospiraceae; __Coprococcus; __uncultured_bacterium
EU506469	1.0	0.0	0.0	0.0	2.0	0.0	1.0	0.0	0.0	1.0	0.0	0.0	0.0	0.0	0.0	1.0	0.0	0.0	1.0	1.0	0.0	0.0	2.0	1.0	0.0	2.0	0.0	0.0	0.0	0.0	0.0	0.0	3.0	0.0	1.0	0.0	Bacteria; __Firmicutes; __Clostridia; __Clostridiales; __Ruminococcaceae; __uncultured; __uncultured_bacterium
EF097684	0.0	0.0	0.0	0.0	0.0	0.0	0.0	0.0	1.0	0.0	1.0	0.0	0.0	0.0	0.0	0.0	1.0	0.0	1.0	0.0	0.0	0.0	0.0	0.0	0.0	0.0	0.0	1.0	1.0	0.0	0.0	0.0	0.0	6.0	2.0	0.0	Bacteria; __Bacteroidetes; __Bacteroidia; __Bacteroidales; __S24-7; __uncultured_bacterium
AM932527	0.0	0.0	0.0	0.0	0.0	0.0	0.0	0.0	0.0	0.0	0.0	0.0	1.0	1.0	1.0	0.0	0.0	0.0	0.0	0.0	0.0	0.0	0.0	0.0	0.0	0.0	0.0	0.0	0.0	1.0	0.0	0.0	0.0	0.0	0.0	0.0	Bacteria; __Firmicutes; __Clostridia; __Clostridiales; __Lachnospiraceae; __Coprococcus; __uncultured_bacterium
EU453409	0.0	1.0	0.0	0.0	5.0	0.0	0.0	3.0	3.0	1.0	0.0	1.0	2.0	1.0	3.0	3.0	0.0	0.0	1.0	2.0	2.0	2.0	3.0	3.0	0.0	1.0	2.0	1.0	2.0	1.0	2.0	8.0	5.0	3.0	3.0	0.0	Bacteria; __Bacteroidetes; __Bacteroidia; __Bacteroidales; __S24-7; __uncultured_bacterium
EU505277	0.0	0.0	0.0	0.0	0.0	0.0	0.0	0.0	0.0	1.0	0.0	0.0	0.0	0.0	0.0	0.0	0.0	0.0	2.0	0.0	0.0	0.0	0.0	0.0	0.0	0.0	0.0	0.0	0.0	0.0	0.0	0.0	0.0	0.0	0.0	0.0	Bacteria; __Firmicutes; __Clostridia; __Clostridiales; __Lachnospiraceae; __uncultured; __uncultured_bacterium
EU453404	0.0	0.0	0.0	1.0	0.0	0.0	0.0	0.0	0.0	0.0	0.0	0.0	0.0	0.0	0.0	0.0	0.0	0.0	0.0	0.0	0.0	0.0	0.0	0.0	0.0	0.0	0.0	0.0	0.0	0.0	0.0	0.0	0.0	0.0	0.0	0.0	Bacteria; __Firmicutes; __Clostridia; __Clostridiales; __Lachnospiraceae; __uncultured; __uncultured_bacterium
EU505272	0.0	0.0	0.0	0.0	0.0	0.0	0.0	0.0	0.0	0.0	0.0	0.0	0.0	0.0	0.0	0.0	0.0	0.0	0.0	0.0	0.0	0.0	0.0	0.0	1.0	0.0	0.0	0.0	0.0	0.0	0.0	0.0	0.0	0.0	0.0	0.0	Bacteria; __Firmicutes; __Clostridia; __Clostridiales; __Lachnospiraceae; __uncultured; __uncultured_bacterium
EF603945	3.0	8.0	4.0	5.0	4.0	4.0	3.0	6.0	6.0	2.0	1.0	0.0	0.0	1.0	5.0	5.0	0.0	2.0	3.0	4.0	0.0	3.0	1.0	3.0	1.0	3.0	1.0	2.0	2.0	2.0	4.0	2.0	7.0	1.0	11.0	0.0	Bacteria; __Firmicutes; __Clostridia; __Clostridiales; __uncultured; __uncultured_bacterium
EU503552	0.0	0.0	0.0	0.0	0.0	1.0	0.0	0.0	0.0	0.0	0.0	0.0	0.0	0.0	0.0	0.0	0.0	0.0	0.0	0.0	0.0	0.0	0.0	0.0	0.0	0.0	0.0	0.0	0.0	0.0	0.0	0.0	0.0	0.0	0.0	0.0	Bacteria; __Firmicutes; __Clostridia; __Clostridiales; __Ruminococcaceae; __uncultured; __uncultured_bacterium
EU655937	0.0	3.0	0.0	0.0	1.0	1.0	0.0	0.0	0.0	0.0	0.0	0.0	2.0	0.0	1.0	0.0	0.0	0.0	1.0	0.0	0.0	1.0	0.0	0.0	0.0	0.0	0.0	0.0	0.0	1.0	0.0	0.0	0.0	1.0	0.0	0.0	Bacteria; __Firmicutes; __Clostridia; __Clostridiales; __Lachnospiraceae; __uncultured; __uncultured_bacterium
EU505072	0.0	0.0	0.0	0.0	0.0	0.0	1.0	0.0	1.0	0.0	0.0	0.0	0.0	0.0	0.0	0.0	0.0	0.0	0.0	0.0	0.0	0.0	0.0	0.0	0.0	0.0	0.0	0.0	0.0	0.0	1.0	0.0	1.0	0.0	0.0	0.0	Bacteria; __Firmicutes; __Clostridia; __Clostridiales; __Lachnospiraceae; __uncultured; __uncultured_bacterium
EU455469	11.0	8.0	3.0	20.0	9.0	2.0	9.0	6.0	5.0	5.0	6.0	3.0	6.0	1.0	2.0	6.0	4.0	5.0	6.0	6.0	3.0	5.0	3.0	10.0	2.0	3.0	0.0	3.0	5.0	2.0	5.0	5.0	12.0	1.0	8.0	0.0	Bacteria; __Firmicutes; __Clostridia; __Clostridiales; __Lachnospiraceae; __Incertae_Sedis; __uncultured_bacterium
EF099068	0.0	0.0	0.0	1.0	0.0	0.0	0.0	1.0	0.0	0.0	0.0	0.0	1.0	0.0	0.0	0.0	0.0	0.0	0.0	0.0	0.0	0.0	0.0	0.0	0.0	0.0	0.0	0.0	1.0	0.0	0.0	0.0	0.0	0.0	0.0	0.0	Bacteria; __Firmicutes; __Bacilli; __Lactobacillales; __Lactobacillaceae; __Lactobacillus; __uncultured_bacterium
EU454996	0.0	3.0	0.0	2.0	0.0	1.0	0.0	1.0	0.0	0.0	0.0	0.0	2.0	1.0	2.0	0.0	0.0	1.0	1.0	0.0	1.0	0.0	0.0	3.0	0.0	4.0	1.0	0.0	0.0	1.0	0.0	7.0	0.0	3.0	0.0	0.0	Bacteria; __Firmicutes; __Clostridia; __Clostridiales; __Lachnospiraceae; __Incertae_Sedis; __uncultured_bacterium
EU455663	1.0	0.0	1.0	0.0	3.0	0.0	1.0	0.0	0.0	1.0	0.0	0.0	0.0	0.0	0.0	1.0	0.0	0.0	0.0	0.0	0.0	0.0	0.0	0.0	0.0	0.0	0.0	0.0	0.0	0.0	0.0	0.0	0.0	0.0	0.0	0.0	Bacteria; __Firmicutes; __Clostridia; __Clostridiales; __Lachnospiraceae; __uncultured; __uncultured_bacterium
EU454443	0.0	0.0	0.0	0.0	0.0	0.0	0.0	0.0	0.0	0.0	0.0	0.0	0.0	0.0	0.0	0.0	0.0	0.0	0.0	0.0	0.0	0.0	1.0	0.0	0.0	0.0	0.0	0.0	0.0	0.0	0.0	0.0	0.0	0.0	0.0	0.0	Bacteria; __Firmicutes; __Clostridia; __Clostridiales; __Lachnospiraceae; __uncultured; __uncultured_bacterium
EU455665	0.0	1.0	1.0	0.0	0.0	0.0	0.0	0.0	0.0	0.0	0.0	0.0	1.0	0.0	0.0	0.0	0.0	0.0	0.0	0.0	0.0	0.0	0.0	1.0	0.0	0.0	0.0	0.0	1.0	1.0	0.0	3.0	0.0	0.0	0.0	0.0	Bacteria; __Firmicutes; __Clostridia; __Clostridiales; __Lachnospiraceae; __uncultured; __uncultured_bacterium
EU451819	0.0	0.0	0.0	1.0	0.0	0.0	0.0	0.0	0.0	0.0	0.0	0.0	0.0	0.0	0.0	1.0	0.0	0.0	0.0	0.0	0.0	0.0	0.0	0.0	0.0	0.0	0.0	0.0	0.0	0.0	0.0	0.0	0.0	0.0	0.0	0.0	Bacteria; __Firmicutes; __Clostridia; __Clostridiales; __Lachnospiraceae; __uncultured; __uncultured_bacterium
EU454449	0.0	1.0	0.0	0.0	0.0	0.0	0.0	0.0	1.0	0.0	0.0	0.0	0.0	0.0	0.0	0.0	0.0	0.0	2.0	0.0	0.0	0.0	0.0	0.0	0.0	0.0	0.0	0.0	0.0	0.0	3.0	0.0	0.0	0.0	0.0	0.0	Bacteria; __Firmicutes; __Clostridia; __Clostridiales; __Lachnospiraceae; __uncultured; __uncultured_bacterium
EU459585	0.0	1.0	0.0	0.0	2.0	0.0	0.0	1.0	0.0	0.0	0.0	0.0	0.0	0.0	0.0	0.0	0.0	0.0	0.0	0.0	0.0	0.0	0.0	0.0	0.0	0.0	0.0	0.0	0.0	0.0	0.0	0.0	0.0	0.0	0.0	0.0	Bacteria; __Cyanobacteria; __4C0d-2; __uncultured_bacterium
EU503731	0.0	0.0	0.0	0.0	0.0	0.0	0.0	0.0	0.0	0.0	0.0	0.0	0.0	0.0	0.0	0.0	0.0	0.0	1.0	0.0	0.0	0.0	0.0	0.0	0.0	0.0	0.0	0.0	0.0	0.0	0.0	0.0	0.0	0.0	0.0	0.0	Bacteria; __Bacteroidetes; __Bacteroidia; __Bacteroidales; __S24-7; __uncultured_bacterium
EU503736	0.0	1.0	0.0	0.0	0.0	0.0	0.0	0.0	0.0	0.0	0.0	0.0	1.0	0.0	2.0	0.0	0.0	1.0	1.0	2.0	0.0	0.0	1.0	1.0	0.0	1.0	0.0	1.0	1.0	1.0	0.0	2.0	0.0	0.0	1.0	0.0	Bacteria; __Firmicutes; __Clostridia; __Clostridiales; __Lachnospiraceae; __Incertae_Sedis; __uncultured_bacterium
EU453717	0.0	0.0	0.0	0.0	0.0	0.0	0.0	0.0	0.0	0.0	0.0	0.0	0.0	0.0	0.0	0.0	0.0	0.0	0.0	0.0	1.0	1.0	0.0	0.0	0.0	0.0	0.0	0.0	0.0	1.0	0.0	0.0	0.0	0.0	1.0	0.0	Bacteria; __Firmicutes; __Clostridia; __Clostridiales; __Lachnospiraceae; __uncultured; __uncultured_bacterium
EF098423	0.0	2.0	0.0	0.0	1.0	0.0	1.0	0.0	0.0	1.0	1.0	0.0	1.0	1.0	0.0	0.0	0.0	0.0	3.0	0.0	0.0	1.0	2.0	1.0	0.0	1.0	0.0	2.0	1.0	1.0	1.0	4.0	1.0	2.0	0.0	0.0	Bacteria; __Firmicutes; __Clostridia; __Clostridiales; __Lachnospiraceae; __uncultured; __uncultured_bacterium
FJ880905	2.0	0.0	0.0	1.0	0.0	0.0	0.0	3.0	0.0	2.0	1.0	1.0	0.0	0.0	0.0	0.0	3.0	1.0	5.0	1.0	1.0	0.0	2.0	2.0	0.0	1.0	0.0	2.0	0.0	0.0	1.0	0.0	0.0	1.0	2.0	0.0	Bacteria; __Cyanobacteria; __4C0d-2; __uncultured_bacterium
EF098427	0.0	0.0	0.0	0.0	0.0	0.0	0.0	0.0	0.0	0.0	0.0	0.0	0.0	0.0	0.0	0.0	0.0	0.0	0.0	0.0	0.0	0.0	0.0	0.0	0.0	0.0	0.0	0.0	0.0	0.0	0.0	0.0	0.0	2.0	0.0	0.0	Bacteria; __Firmicutes; __Clostridia; __Clostridiales; __Lachnospiraceae; __uncultured; __uncultured_bacterium
AY990430	0.0	0.0	0.0	0.0	0.0	0.0	1.0	0.0	0.0	0.0	0.0	0.0	0.0	1.0	0.0	0.0	0.0	0.0	0.0	0.0	0.0	0.0	0.0	0.0	0.0	0.0	0.0	0.0	0.0	0.0	0.0	0.0	0.0	0.0	1.0	0.0	Bacteria; __Bacteroidetes; __Bacteroidia; __Bacteroidales; __S24-7; __uncultured_bacterium
EU452060	0.0	0.0	0.0	0.0	0.0	0.0	0.0	0.0	0.0	0.0	0.0	0.0	0.0	0.0	0.0	0.0	0.0	0.0	0.0	0.0	0.0	2.0	1.0	0.0	0.0	0.0	0.0	0.0	0.0	0.0	1.0	0.0	0.0	0.0	0.0	0.0	Bacteria; __Bacteroidetes; __Bacteroidia; __Bacteroidales; __S24-7; __uncultured_bacterium
EF099407	0.0	0.0	0.0	0.0	0.0	0.0	0.0	0.0	0.0	0.0	0.0	0.0	0.0	0.0	0.0	0.0	0.0	0.0	0.0	0.0	0.0	0.0	0.0	1.0	0.0	0.0	0.0	0.0	0.0	0.0	0.0	0.0	0.0	0.0	0.0	0.0	Bacteria; __Firmicutes; __Clostridia; __Clostridiales; __Lachnospiraceae; __uncultured; __uncultured_bacterium
EF097451	0.0	0.0	0.0	0.0	0.0	0.0	0.0	0.0	0.0	0.0	0.0	0.0	0.0	0.0	0.0	0.0	0.0	0.0	0.0	0.0	1.0	0.0	0.0	0.0	0.0	0.0	0.0	0.0	0.0	0.0	0.0	0.0	0.0	0.0	0.0	0.0	Bacteria; __Bacteroidetes; __Bacteroidia; __Bacteroidales; __S24-7; __uncultured_bacterium
EU455000	0.0	0.0	0.0	0.0	0.0	0.0	0.0	0.0	1.0	0.0	0.0	0.0	0.0	0.0	0.0	0.0	0.0	0.0	0.0	0.0	0.0	0.0	0.0	0.0	0.0	0.0	0.0	0.0	0.0	0.0	0.0	0.0	0.0	0.0	0.0	0.0	Bacteria; __Firmicutes; __Clostridia; __Clostridiales; __Lachnospiraceae; __uncultured; __uncultured_bacterium
EF097454	0.0	1.0	0.0	2.0	0.0	0.0	1.0	2.0	4.0	4.0	1.0	0.0	3.0	1.0	1.0	2.0	1.0	1.0	4.0	2.0	1.0	6.0	0.0	0.0	0.0	0.0	6.0	0.0	5.0	3.0	5.0	2.0	1.0	2.0	0.0	0.0	Bacteria; __Bacteroidetes; __Bacteroidia; __Bacteroidales; __S24-7; __uncultured_bacterium
EF604532	0.0	17.0	0.0	13.0	5.0	5.0	0.0	5.0	0.0	0.0	2.0	1.0	10.0	1.0	14.0	11.0	0.0	3.0	4.0	0.0	1.0	8.0	0.0	15.0	1.0	4.0	6.0	1.0	9.0	8.0	0.0	4.0	2.0	3.0	1.0	0.0	Bacteria; __Firmicutes; __Clostridia; __Clostridiales; __Lachnospiraceae; __uncultured; __uncultured_bacterium
EF096150	2.0	2.0	1.0	0.0	1.0	0.0	0.0	1.0	0.0	3.0	0.0	0.0	1.0	2.0	1.0	1.0	0.0	0.0	2.0	1.0	1.0	0.0	1.0	2.0	0.0	2.0	0.0	1.0	1.0	0.0	1.0	1.0	0.0	0.0	1.0	0.0	Bacteria; __Firmicutes; __Erysipelotrichi; __Erysipelotrichales; __Erysipelotrichaceae; __Incertae_Sedis; __uncultured_bacterium
EF099791	0.0	0.0	0.0	0.0	0.0	0.0	0.0	0.0	0.0	0.0	0.0	0.0	0.0	0.0	1.0	0.0	0.0	0.0	0.0	0.0	0.0	0.0	0.0	0.0	0.0	0.0	0.0	0.0	0.0	0.0	0.0	0.0	0.0	0.0	0.0	0.0	Bacteria; __Firmicutes; __Clostridia; __Clostridiales; __Lachnospiraceae; __uncultured; __uncultured_bacterium
EU454843	0.0	0.0	0.0	0.0	0.0	0.0	0.0	0.0	0.0	0.0	0.0	0.0	0.0	0.0	0.0	0.0	0.0	1.0	0.0	0.0	0.0	0.0	0.0	0.0	0.0	0.0	0.0	1.0	0.0	0.0	1.0	0.0	0.0	0.0	0.0	0.0	Bacteria; __Firmicutes; __Clostridia; __Clostridiales; __Lachnospiraceae; __uncultured; __uncultured_bacterium
EU454841	1.0	0.0	0.0	1.0	0.0	0.0	0.0	0.0	2.0	1.0	0.0	0.0	1.0	0.0	0.0	1.0	0.0	0.0	2.0	0.0	0.0	1.0	1.0	0.0	0.0	0.0	0.0	2.0	0.0	0.0	1.0	0.0	1.0	0.0	0.0	0.0	Bacteria; __Firmicutes; __Clostridia; __Clostridiales; __Lachnospiraceae; __uncultured; __uncultured_bacterium
EF099887	0.0	0.0	0.0	0.0	0.0	0.0	0.0	0.0	0.0	2.0	0.0	0.0	0.0	0.0	0.0	0.0	0.0	0.0	3.0	0.0	0.0	0.0	0.0	0.0	0.0	0.0	0.0	0.0	0.0	0.0	0.0	0.0	0.0	0.0	0.0	0.0	Bacteria; __Firmicutes; __Clostridia; __Clostridiales; __Ruminococcaceae; __Ruminococcus; __uncultured_bacterium
DQ014971	0.0	0.0	0.0	0.0	0.0	0.0	0.0	0.0	0.0	0.0	0.0	0.0	0.0	0.0	0.0	0.0	0.0	0.0	0.0	0.0	0.0	0.0	0.0	0.0	1.0	0.0	0.0	0.0	0.0	0.0	0.0	0.0	0.0	0.0	0.0	0.0	Bacteria; __Firmicutes; __Bacilli; __Lactobacillales; __Lactobacillaceae; __Lactobacillus; __uncultured_bacterium
EU503609	1.0	3.0	1.0	1.0	0.0	0.0	2.0	0.0	2.0	1.0	0.0	0.0	3.0	0.0	0.0	1.0	1.0	0.0	2.0	0.0	0.0	1.0	0.0	0.0	1.0	1.0	0.0	0.0	0.0	0.0	0.0	0.0	1.0	0.0	1.0	0.0	Bacteria; __Firmicutes; __Clostridia; __Clostridiales; __Ruminococcaceae; __Incertae_Sedis; __uncultured_bacterium
DQ015530	1.0	0.0	2.0	0.0	0.0	0.0	1.0	2.0	0.0	0.0	1.0	0.0	0.0	0.0	0.0	0.0	0.0	0.0	1.0	0.0	0.0	1.0	0.0	0.0	0.0	0.0	0.0	2.0	2.0	0.0	0.0	0.0	1.0	0.0	1.0	0.0	Bacteria; __Firmicutes; __Clostridia; __Clostridiales; __Lachnospiraceae; __Roseburia; __uncultured_bacterium
DQ015539	0.0	0.0	0.0	0.0	0.0	0.0	0.0	1.0	0.0	0.0	0.0	0.0	0.0	0.0	0.0	0.0	0.0	0.0	0.0	0.0	0.0	0.0	0.0	0.0	0.0	0.0	0.0	0.0	0.0	0.0	0.0	0.0	1.0	0.0	0.0	0.0	Bacteria; __Firmicutes; __Clostridia; __Clostridiales; __Lachnospiraceae; __uncultured; __uncultured_bacterium
EU456101	0.0	0.0	0.0	0.0	0.0	0.0	2.0	0.0	0.0	0.0	1.0	0.0	0.0	0.0	0.0	0.0	0.0	0.0	1.0	0.0	0.0	0.0	0.0	0.0	0.0	0.0	0.0	0.0	0.0	1.0	0.0	1.0	1.0	0.0	0.0	0.0	Bacteria; __Firmicutes; __Clostridia; __Clostridiales; __Lachnospiraceae; __Incertae_Sedis; __uncultured_bacterium
EF099539	0.0	0.0	0.0	0.0	2.0	0.0	0.0	0.0	0.0	0.0	0.0	0.0	0.0	0.0	0.0	1.0	0.0	0.0	0.0	0.0	0.0	0.0	1.0	0.0	0.0	0.0	0.0	1.0	0.0	0.0	0.0	0.0	0.0	0.0	1.0	0.0	Bacteria; __Firmicutes; __Clostridia; __Clostridiales; __Lachnospiraceae; __Roseburia; __uncultured_bacterium
AB559603	2.0	0.0	0.0	0.0	0.0	0.0	0.0	0.0	0.0	0.0	0.0	0.0	0.0	0.0	0.0	0.0	0.0	0.0	0.0	0.0	0.0	0.0	0.0	0.0	0.0	0.0	0.0	0.0	0.0	0.0	0.0	0.0	0.0	0.0	0.0	0.0	Bacteria; __Firmicutes; __Clostridia; __Clostridiales; __Ruminococcaceae; __uncultured; __uncultured_bacterium
EU452024	4.0	35.0	16.0	23.0	16.0	12.0	28.0	21.0	4.0	7.0	7.0	9.0	19.0	8.0	20.0	28.0	15.0	8.0	18.0	2.0	24.0	14.0	11.0	18.0	6.0	16.0	18.0	3.0	19.0	24.0	18.0	13.0	4.0	10.0	2.0	0.0	Bacteria; __Firmicutes; __Clostridia; __Clostridiales; __Lachnospiraceae; __uncultured; __uncultured_bacterium
EF098339	4.0	1.0	1.0	7.0	5.0	0.0	2.0	3.0	6.0	3.0	1.0	5.0	2.0	4.0	2.0	10.0	0.0	5.0	4.0	1.0	1.0	0.0	6.0	2.0	3.0	1.0	4.0	3.0	5.0	1.0	1.0	4.0	2.0	1.0	2.0	0.0	Bacteria; __Firmicutes; __Clostridia; __Clostridiales; __Lachnospiraceae; __uncultured; __uncultured_bacterium
EU455488	0.0	1.0	0.0	0.0	0.0	0.0	0.0	0.0	1.0	0.0	0.0	0.0	0.0	0.0	0.0	0.0	0.0	0.0	0.0	0.0	0.0	0.0	0.0	0.0	0.0	0.0	0.0	0.0	0.0	0.0	0.0	0.0	1.0	0.0	0.0	0.0	Bacteria; __Firmicutes; __Clostridia; __Clostridiales; __Lachnospiraceae; __uncultured; __uncultured_bacterium
EF097527	0.0	0.0	0.0	0.0	0.0	0.0	1.0	0.0	0.0	0.0	0.0	0.0	0.0	0.0	0.0	0.0	0.0	0.0	2.0	0.0	0.0	1.0	0.0	0.0	0.0	2.0	2.0	0.0	0.0	0.0	1.0	0.0	0.0	1.0	0.0	0.0	Bacteria; __Bacteroidetes; __Bacteroidia; __Bacteroidales; __S24-7; __uncultured_bacterium
EF097525	0.0	3.0	0.0	1.0	3.0	1.0	0.0	2.0	1.0	0.0	0.0	0.0	7.0	3.0	2.0	3.0	0.0	1.0	4.0	0.0	0.0	4.0	0.0	3.0	0.0	3.0	6.0	0.0	4.0	11.0	5.0	2.0	0.0	2.0	0.0	0.0	Bacteria; __Bacteroidetes; __Bacteroidia; __Bacteroidales; __S24-7; __uncultured_bacterium
EF097520	22.0	27.0	12.0	58.0	20.0	5.0	29.0	24.0	21.0	34.0	14.0	15.0	30.0	24.0	22.0	31.0	10.0	14.0	29.0	22.0	14.0	23.0	33.0	31.0	22.0	14.0	22.0	17.0	32.0	20.0	17.0	17.0	44.0	15.0	50.0	0.0	Bacteria; __Bacteroidetes; __Bacteroidia; __Bacteroidales; __S24-7; __uncultured_bacterium
EU452207	0.0	0.0	0.0	2.0	0.0	1.0	0.0	1.0	0.0	0.0	1.0	0.0	0.0	1.0	0.0	2.0	0.0	0.0	0.0	0.0	1.0	0.0	0.0	0.0	0.0	0.0	1.0	1.0	1.0	1.0	0.0	0.0	0.0	0.0	0.0	0.0	Bacteria; __Firmicutes; __Clostridia; __Clostridiales; __Lachnospiraceae; __Roseburia; __uncultured_bacterium
EF097529	0.0	1.0	2.0	6.0	5.0	3.0	0.0	1.0	2.0	2.0	1.0	0.0	1.0	4.0	1.0	6.0	1.0	0.0	7.0	2.0	0.0	1.0	1.0	0.0	0.0	2.0	0.0	7.0	1.0	3.0	4.0	16.0	7.0	5.0	4.0	0.0	Bacteria; __Bacteroidetes; __Bacteroidia; __Bacteroidales; __S24-7; __uncultured_bacterium
EU451399	0.0	0.0	0.0	0.0	0.0	0.0	0.0	0.0	2.0	1.0	0.0	1.0	0.0	0.0	0.0	0.0	0.0	0.0	1.0	0.0	0.0	0.0	0.0	1.0	0.0	0.0	1.0	0.0	0.0	0.0	0.0	0.0	0.0	0.0	0.0	0.0	Bacteria; __Firmicutes; __Clostridia; __Clostridiales; __Lachnospiraceae; __uncultured; __uncultured_bacterium
EF097854	1.0	0.0	0.0	0.0	0.0	0.0	1.0	0.0	1.0	0.0	0.0	0.0	4.0	0.0	0.0	0.0	0.0	0.0	0.0	1.0	2.0	1.0	0.0	1.0	0.0	0.0	3.0	0.0	1.0	0.0	0.0	0.0	2.0	3.0	0.0	0.0	Bacteria; __Bacteroidetes; __Bacteroidia; __Bacteroidales; __S24-7; __uncultured_bacterium
DQ807363	1.0	0.0	0.0	1.0	1.0	1.0	0.0	2.0	0.0	0.0	0.0	0.0	2.0	1.0	0.0	0.0	1.0	0.0	0.0	0.0	1.0	1.0	0.0	1.0	0.0	0.0	0.0	0.0	2.0	1.0	0.0	1.0	1.0	0.0	1.0	0.0	Bacteria; __Firmicutes; __Clostridia; __Clostridiales; __Lachnospiraceae; __Incertae_Sedis; __uncultured_bacterium
EU508933	0.0	0.0	0.0	0.0	0.0	0.0	0.0	0.0	0.0	0.0	0.0	0.0	0.0	0.0	0.0	0.0	0.0	0.0	0.0	1.0	0.0	0.0	0.0	0.0	0.0	0.0	0.0	0.0	0.0	0.0	0.0	0.0	0.0	0.0	0.0	0.0	Bacteria; __Firmicutes; __Clostridia; __Clostridiales; __Ruminococcaceae; __uncultured; __uncultured_bacterium
DQ015402	0.0	0.0	0.0	0.0	0.0	0.0	0.0	0.0	0.0	0.0	0.0	0.0	0.0	0.0	0.0	0.0	0.0	0.0	0.0	0.0	0.0	0.0	0.0	0.0	0.0	0.0	0.0	0.0	0.0	0.0	1.0	0.0	0.0	0.0	0.0	0.0	Bacteria; __Bacteroidetes; __Bacteroidia; __Bacteroidales; __S24-7; __uncultured_bacterium
AY993790	1.0	2.0	1.0	3.0	2.0	1.0	7.0	5.0	1.0	4.0	3.0	1.0	0.0	1.0	4.0	4.0	2.0	3.0	6.0	4.0	0.0	0.0	7.0	4.0	1.0	1.0	1.0	3.0	7.0	3.0	2.0	0.0	3.0	2.0	8.0	0.0	Bacteria; __Firmicutes; __Clostridia; __Clostridiales; __Ruminococcaceae; __Incertae_Sedis; __uncultured_bacterium
EU775489	0.0	2.0	4.0	2.0	1.0	2.0	0.0	5.0	2.0	2.0	0.0	0.0	0.0	0.0	0.0	0.0	0.0	1.0	1.0	1.0	0.0	1.0	1.0	0.0	1.0	0.0	2.0	0.0	1.0	0.0	1.0	1.0	0.0	0.0	4.0	0.0	Bacteria; __Firmicutes; __Clostridia; __Clostridiales; __Lachnospiraceae; __uncultured; __uncultured_bacterium
EU457743	0.0	0.0	0.0	0.0	0.0	0.0	0.0	0.0	0.0	0.0	0.0	0.0	0.0	0.0	0.0	1.0	0.0	0.0	0.0	4.0	0.0	0.0	0.0	0.0	0.0	0.0	0.0	0.0	0.0	0.0	0.0	0.0	0.0	0.0	0.0	0.0	Bacteria; __Firmicutes; __Clostridia; __Clostridiales; __Lachnospiraceae; __Coprococcus; __uncultured_bacterium
FJ879023	0.0	0.0	0.0	1.0	0.0	0.0	0.0	0.0	0.0	0.0	0.0	0.0	0.0	0.0	0.0	0.0	0.0	0.0	0.0	0.0	0.0	0.0	0.0	0.0	0.0	0.0	0.0	0.0	0.0	0.0	0.0	0.0	0.0	1.0	0.0	0.0	Bacteria; __Firmicutes; __Clostridia; __Clostridiales; __Lachnospiraceae; __Roseburia; __uncultured_bacterium
AY993157	2.0	3.0	0.0	1.0	0.0	1.0	0.0	0.0	0.0	1.0	0.0	0.0	1.0	1.0	3.0	0.0	0.0	0.0	0.0	0.0	0.0	1.0	0.0	2.0	0.0	0.0	0.0	0.0	1.0	0.0	1.0	2.0	0.0	0.0	0.0	0.0	Bacteria; __Firmicutes; __Clostridia; __Clostridiales; __Ruminococcaceae; __uncultured; __uncultured_bacterium
EF098752	0.0	0.0	0.0	0.0	0.0	0.0	0.0	0.0	0.0	1.0	0.0	0.0	1.0	0.0	2.0	0.0	0.0	0.0	1.0	0.0	0.0	0.0	0.0	1.0	0.0	1.0	0.0	0.0	0.0	0.0	0.0	0.0	1.0	0.0	0.0	0.0	Bacteria; __Firmicutes; __Clostridia; __Clostridiales; __Lachnospiraceae; __uncultured; __uncultured_bacterium
EU504258	0.0	0.0	0.0	0.0	0.0	0.0	1.0	0.0	0.0	0.0	0.0	0.0	1.0	0.0	1.0	0.0	0.0	0.0	0.0	0.0	0.0	0.0	0.0	0.0	0.0	0.0	0.0	0.0	0.0	0.0	0.0	0.0	0.0	1.0	0.0	0.0	Bacteria; __Bacteroidetes; __Bacteroidia; __Bacteroidales; __S24-7; __uncultured_bacterium
DQ815900	16.0	14.0	16.0	34.0	10.0	6.0	23.0	23.0	11.0	12.0	9.0	2.0	19.0	4.0	20.0	16.0	12.0	6.0	12.0	12.0	9.0	15.0	12.0	10.0	7.0	16.0	5.0	5.0	11.0	13.0	18.0	13.0	19.0	3.0	8.0	0.0	Bacteria; __Firmicutes; __Clostridia; __Clostridiales; __Lachnospiraceae; __Incertae_Sedis; __uncultured_bacterium
GU303339	0.0	0.0	0.0	0.0	0.0	0.0	0.0	0.0	0.0	0.0	0.0	0.0	0.0	0.0	0.0	0.0	1.0	0.0	0.0	0.0	0.0	0.0	0.0	0.0	0.0	0.0	0.0	0.0	0.0	0.0	0.0	0.0	0.0	0.0	0.0	0.0	Bacteria; __Firmicutes; __Clostridia; __Clostridiales; __Ruminococcaceae; __uncultured; __uncultured_rumen_bacterium
EU510406	0.0	0.0	0.0	0.0	0.0	0.0	0.0	0.0	0.0	0.0	0.0	0.0	0.0	0.0	0.0	0.0	0.0	0.0	1.0	0.0	0.0	0.0	0.0	0.0	1.0	1.0	0.0	0.0	0.0	0.0	0.0	0.0	0.0	0.0	0.0	0.0	Bacteria; __Firmicutes; __Clostridia; __Clostridiales; __Lachnospiraceae; __uncultured; __uncultured_bacterium
EF403010	0.0	1.0	0.0	0.0	1.0	0.0	0.0	0.0	0.0	0.0	2.0	0.0	0.0	0.0	0.0	0.0	0.0	1.0	0.0	0.0	0.0	0.0	1.0	0.0	0.0	1.0	0.0	0.0	0.0	0.0	0.0	1.0	0.0	0.0	0.0	0.0	Bacteria; __Firmicutes; __Clostridia; __Clostridiales; __Ruminococcaceae; __uncultured; __uncultured_bacterium
AY993804	0.0	0.0	0.0	0.0	0.0	0.0	0.0	0.0	0.0	0.0	0.0	0.0	0.0	0.0	0.0	0.0	0.0	0.0	0.0	0.0	0.0	0.0	0.0	1.0	0.0	0.0	0.0	0.0	0.0	0.0	0.0	0.0	0.0	0.0	0.0	0.0	Bacteria; __Firmicutes; __Clostridia; __Clostridiales; __Ruminococcaceae; __Anaerotruncus; __uncultured_bacterium
EU456920	0.0	0.0	0.0	0.0	0.0	0.0	0.0	0.0	0.0	0.0	0.0	0.0	0.0	0.0	0.0	0.0	0.0	0.0	0.0	0.0	0.0	0.0	0.0	0.0	0.0	0.0	0.0	0.0	0.0	0.0	1.0	0.0	0.0	0.0	0.0	0.0	Bacteria; __Firmicutes; __Clostridia; __Clostridiales; __Lachnospiraceae; __uncultured; __uncultured_bacterium
EU451025	0.0	0.0	0.0	1.0	0.0	0.0	2.0	0.0	0.0	0.0	0.0	0.0	0.0	0.0	0.0	0.0	0.0	0.0	0.0	0.0	0.0	0.0	0.0	1.0	0.0	0.0	0.0	1.0	0.0	0.0	0.0	0.0	0.0	0.0	2.0	0.0	Bacteria; __Firmicutes; __Clostridia; __Clostridiales; __Ruminococcaceae; __Oscillibacter; __uncultured_bacterium
EU453085	0.0	0.0	0.0	0.0	0.0	0.0	0.0	0.0	0.0	0.0	0.0	0.0	0.0	0.0	0.0	0.0	0.0	0.0	0.0	0.0	0.0	0.0	0.0	0.0	0.0	0.0	0.0	0.0	1.0	0.0	0.0	0.0	0.0	0.0	0.0	0.0	Bacteria; __Firmicutes; __Clostridia; __Clostridiales; __Lachnospiraceae; __uncultured; __uncultured_bacterium
JQ084037	13.0	4.0	1.0	5.0	0.0	3.0	4.0	4.0	6.0	8.0	2.0	1.0	4.0	4.0	6.0	7.0	3.0	0.0	6.0	4.0	4.0	4.0	1.0	8.0	3.0	3.0	4.0	8.0	6.0	5.0	14.0	5.0	2.0	2.0	10.0	0.0	Bacteria; __Bacteroidetes; __Bacteroidia; __Bacteroidales; __S24-7; __uncultured_bacterium
EU772298	0.0	0.0	0.0	0.0	0.0	0.0	0.0	0.0	0.0	0.0	0.0	0.0	0.0	0.0	1.0	0.0	0.0	0.0	0.0	0.0	0.0	0.0	0.0	0.0	0.0	0.0	0.0	0.0	0.0	0.0	0.0	0.0	0.0	0.0	0.0	0.0	Bacteria; __Firmicutes; __Clostridia; __Clostridiales; __Christensenellaceae; __uncultured; __uncultured_bacterium
FJ879736	0.0	0.0	0.0	0.0	0.0	0.0	1.0	0.0	0.0	0.0	0.0	0.0	0.0	0.0	0.0	0.0	0.0	0.0	0.0	0.0	0.0	0.0	0.0	0.0	0.0	0.0	0.0	0.0	0.0	0.0	0.0	0.0	0.0	0.0	0.0	0.0	Bacteria; __Firmicutes; __Clostridia; __Clostridiales; __Lachnospiraceae; __uncultured; __uncultured_bacterium
EF098112	0.0	1.0	0.0	0.0	0.0	0.0	0.0	0.0	0.0	0.0	0.0	0.0	0.0	0.0	0.0	0.0	0.0	0.0	0.0	0.0	0.0	0.0	0.0	0.0	0.0	0.0	0.0	0.0	0.0	0.0	0.0	0.0	0.0	0.0	0.0	0.0	Bacteria; __Bacteroidetes; __Bacteroidia; __Bacteroidales; __S24-7; __uncultured_bacterium
EF096927	0.0	1.0	0.0	0.0	0.0	0.0	1.0	3.0	0.0	1.0	0.0	0.0	0.0	2.0	1.0	0.0	0.0	0.0	1.0	1.0	1.0	1.0	0.0	0.0	1.0	1.0	1.0	1.0	1.0	0.0	0.0	5.0	0.0	0.0	0.0	0.0	Bacteria; __Bacteroidetes; __Bacteroidia; __Bacteroidales; __S24-7; __uncultured_bacterium
EU510318	0.0	0.0	0.0	0.0	0.0	0.0	1.0	0.0	1.0	0.0	0.0	0.0	0.0	0.0	0.0	0.0	0.0	0.0	1.0	0.0	0.0	0.0	0.0	0.0	0.0	0.0	0.0	0.0	0.0	0.0	0.0	0.0	1.0	0.0	0.0	0.0	Bacteria; __Firmicutes; __Clostridia; __Clostridiales; __Ruminococcaceae; __Incertae_Sedis; __uncultured_bacterium
EU506921	15.0	25.0	6.0	15.0	13.0	11.0	15.0	19.0	16.0	8.0	5.0	5.0	12.0	7.0	12.0	14.0	10.0	6.0	15.0	7.0	17.0	3.0	19.0	28.0	9.0	14.0	8.0	5.0	15.0	15.0	11.0	16.0	12.0	4.0	14.0	0.0	Bacteria; __Firmicutes; __Clostridia; __Clostridiales; __Lachnospiraceae; __uncultured; __uncultured_bacterium
EU509153	0.0	0.0	0.0	0.0	0.0	0.0	0.0	1.0	0.0	0.0	0.0	0.0	0.0	0.0	1.0	1.0	0.0	0.0	0.0	0.0	0.0	0.0	0.0	0.0	0.0	0.0	0.0	0.0	0.0	0.0	0.0	0.0	0.0	0.0	0.0	0.0	Bacteria; __Firmicutes; __Clostridia; __Clostridiales; __Lachnospiraceae; __uncultured; __uncultured_bacterium
DQ815474	0.0	0.0	0.0	0.0	0.0	0.0	0.0	0.0	0.0	0.0	0.0	0.0	0.0	0.0	0.0	0.0	0.0	0.0	0.0	0.0	0.0	0.0	0.0	0.0	0.0	0.0	0.0	1.0	0.0	0.0	0.0	0.0	0.0	0.0	0.0	0.0	Bacteria; __Firmicutes; __Clostridia; __Clostridiales; __Ruminococcaceae; __uncultured; __uncultured_bacterium
EU510133	10.0	31.0	13.0	41.0	33.0	19.0	18.0	42.0	20.0	19.0	16.0	4.0	31.0	25.0	24.0	28.0	14.0	18.0	32.0	16.0	14.0	28.0	23.0	37.0	18.0	22.0	17.0	13.0	42.0	14.0	22.0	17.0	21.0	25.0	26.0	0.0	Bacteria; __Bacteroidetes; __Bacteroidia; __Bacteroidales; __S24-7; __uncultured_bacterium
EF096610	2.0	0.0	1.0	1.0	1.0	2.0	0.0	2.0	0.0	1.0	1.0	0.0	1.0	0.0	1.0	4.0	1.0	1.0	0.0	1.0	0.0	0.0	1.0	0.0	1.0	2.0	2.0	2.0	0.0	1.0	0.0	0.0	2.0	1.0	0.0	0.0	Bacteria; __Firmicutes; __Clostridia; __Clostridiales; __Ruminococcaceae; __Incertae_Sedis; __uncultured_bacterium
EU453155	1.0	7.0	5.0	6.0	2.0	0.0	4.0	6.0	2.0	6.0	1.0	0.0	7.0	2.0	7.0	8.0	3.0	6.0	1.0	15.0	3.0	2.0	6.0	6.0	1.0	9.0	2.0	6.0	5.0	2.0	2.0	5.0	6.0	1.0	4.0	0.0	Bacteria; __Firmicutes; __Clostridia; __Clostridiales; __Ruminococcaceae; __Oscillibacter; __uncultured_bacterium
EU474212	18.0	40.0	12.0	41.0	26.0	12.0	22.0	27.0	18.0	17.0	10.0	5.0	42.0	15.0	19.0	31.0	6.0	15.0	31.0	21.0	7.0	25.0	16.0	23.0	4.0	25.0	14.0	13.0	46.0	20.0	18.0	13.0	16.0	10.0	20.0	0.0	Bacteria; __Firmicutes; __Clostridia; __Clostridiales; __Lachnospiraceae; __uncultured; __uncultured_bacterium
EF100090	0.0	0.0	0.0	0.0	0.0	0.0	0.0	0.0	0.0	0.0	0.0	0.0	0.0	0.0	0.0	0.0	0.0	0.0	0.0	0.0	0.0	0.0	0.0	0.0	0.0	0.0	0.0	1.0	0.0	0.0	0.0	0.0	0.0	0.0	0.0	0.0	Bacteria; __Bacteroidetes; __Bacteroidia; __Bacteroidales; __S24-7; __uncultured_bacterium
EF100092	0.0	0.0	0.0	0.0	0.0	0.0	0.0	0.0	0.0	0.0	0.0	0.0	0.0	0.0	0.0	0.0	0.0	0.0	0.0	0.0	0.0	0.0	0.0	1.0	0.0	0.0	0.0	0.0	0.0	0.0	0.0	0.0	0.0	0.0	1.0	0.0	Bacteria; __Bacteroidetes; __Bacteroidia; __Bacteroidales; __S24-7; __uncultured_bacterium
EF100097	0.0	0.0	0.0	0.0	0.0	0.0	0.0	0.0	0.0	0.0	0.0	0.0	0.0	0.0	0.0	0.0	0.0	0.0	0.0	0.0	0.0	0.0	0.0	0.0	0.0	0.0	1.0	0.0	0.0	0.0	0.0	0.0	0.0	0.0	0.0	0.0	Bacteria; __Firmicutes; __Clostridia; __Clostridiales; __Lachnospiraceae; __Roseburia; __uncultured_bacterium
EF096814	0.0	0.0	0.0	0.0	0.0	0.0	1.0	0.0	0.0	0.0	0.0	0.0	1.0	1.0	0.0	1.0	0.0	0.0	1.0	0.0	0.0	0.0	0.0	0.0	1.0	0.0	0.0	1.0	1.0	0.0	0.0	0.0	1.0	0.0	0.0	0.0	Bacteria; __Bacteroidetes; __Bacteroidia; __Bacteroidales; __S24-7; __uncultured_bacterium
EF096817	0.0	0.0	0.0	0.0	0.0	0.0	0.0	0.0	0.0	1.0	0.0	0.0	0.0	0.0	0.0	0.0	0.0	0.0	0.0	0.0	0.0	0.0	0.0	0.0	0.0	0.0	0.0	0.0	0.0	0.0	0.0	0.0	0.0	0.0	0.0	0.0	Bacteria; __Firmicutes; __Clostridia; __Clostridiales; __Lachnospiraceae; __uncultured; __uncultured_bacterium
EF406781	0.0	14.0	4.0	5.0	7.0	1.0	1.0	3.0	2.0	2.0	1.0	0.0	5.0	4.0	10.0	5.0	2.0	0.0	2.0	7.0	4.0	4.0	2.0	10.0	0.0	8.0	12.0	1.0	4.0	8.0	6.0	10.0	3.0	8.0	0.0	0.0	Bacteria; __Firmicutes; __Clostridia; __Clostridiales; __Lachnospiraceae; __uncultured; __uncultured_bacterium
EF097219	0.0	0.0	0.0	0.0	0.0	0.0	0.0	0.0	0.0	0.0	0.0	0.0	0.0	0.0	0.0	0.0	0.0	0.0	0.0	1.0	0.0	0.0	0.0	0.0	0.0	0.0	0.0	0.0	0.0	0.0	0.0	0.0	0.0	0.0	0.0	0.0	Bacteria; __Bacteroidetes; __Bacteroidia; __Bacteroidales; __S24-7; __uncultured_bacterium
EU771655	0.0	0.0	0.0	0.0	0.0	0.0	0.0	0.0	0.0	0.0	0.0	0.0	0.0	0.0	0.0	1.0	0.0	0.0	0.0	0.0	0.0	0.0	0.0	0.0	0.0	0.0	0.0	0.0	0.0	0.0	1.0	0.0	0.0	0.0	0.0	0.0	Bacteria; __Verrucomicrobia; __Verrucomicrobiae; __Verrucomicrobiales; __Verrucomicrobiaceae; __Akkermansia; __uncultured_bacterium
EF097214	0.0	0.0	0.0	0.0	0.0	0.0	0.0	0.0	0.0	1.0	0.0	0.0	0.0	0.0	0.0	0.0	0.0	0.0	1.0	0.0	0.0	0.0	0.0	1.0	0.0	0.0	0.0	0.0	0.0	2.0	0.0	0.0	2.0	0.0	2.0	0.0	Bacteria; __Bacteroidetes; __Bacteroidia; __Bacteroidales; __S24-7; __uncultured_bacterium
EF097216	57.0	200.0	49.0	193.0	147.0	73.0	68.0	172.0	108.0	76.0	56.0	21.0	154.0	99.0	142.0	153.0	30.0	76.0	148.0	72.0	75.0	127.0	72.0	159.0	57.0	150.0	71.0	61.0	156.0	158.0	138.0	119.0	76.0	71.0	54.0	0.0	Bacteria; __Firmicutes; __Clostridia; __Clostridiales; __Lachnospiraceae; __uncultured; __uncultured_bacterium
DQ455839	0.0	0.0	0.0	1.0	0.0	0.0	0.0	0.0	0.0	0.0	0.0	0.0	0.0	0.0	0.0	0.0	0.0	0.0	0.0	0.0	0.0	0.0	0.0	0.0	0.0	0.0	0.0	0.0	0.0	0.0	0.0	0.0	0.0	0.0	0.0	0.0	Bacteria; __Firmicutes; __Clostridia; __Clostridiales; __Ruminococcaceae; __uncultured; __uncultured_bacterium
EF097211	2.0	10.0	0.0	8.0	0.0	1.0	1.0	4.0	0.0	2.0	1.0	1.0	6.0	2.0	2.0	2.0	1.0	0.0	6.0	1.0	1.0	2.0	3.0	1.0	1.0	3.0	4.0	0.0	3.0	8.0	6.0	5.0	3.0	5.0	2.0	0.0	Bacteria; __Bacteroidetes; __Bacteroidia; __Bacteroidales; __Rikenellaceae; __Rikenella; __uncultured_bacterium
EF097213	0.0	2.0	0.0	5.0	4.0	2.0	6.0	2.0	15.0	6.0	2.0	2.0	9.0	3.0	7.0	9.0	0.0	1.0	15.0	4.0	0.0	4.0	0.0	2.0	1.0	1.0	5.0	8.0	4.0	4.0	11.0	15.0	4.0	7.0	0.0	0.0	Bacteria; __Bacteroidetes; __Bacteroidia; __Bacteroidales; __S24-7; __uncultured_bacterium
EU505667	1.0	3.0	0.0	2.0	0.0	0.0	0.0	2.0	0.0	0.0	3.0	1.0	2.0	0.0	1.0	3.0	2.0	1.0	2.0	1.0	0.0	6.0	1.0	7.0	2.0	0.0	4.0	1.0	5.0	1.0	1.0	1.0	2.0	2.0	1.0	0.0	Bacteria; __Firmicutes; __Clostridia; __Clostridiales; __Lachnospiraceae; __Incertae_Sedis; __uncultured_bacterium
EU504711	2.0	18.0	5.0	17.0	3.0	4.0	6.0	11.0	5.0	6.0	1.0	0.0	12.0	4.0	3.0	4.0	0.0	5.0	1.0	1.0	1.0	6.0	1.0	3.0	3.0	3.0	3.0	10.0	13.0	1.0	6.0	17.0	11.0	3.0	10.0	0.0	Bacteria; __Firmicutes; __Clostridia; __Clostridiales; __Lachnospiraceae; __Roseburia; __uncultured_bacterium
EU474321	0.0	0.0	0.0	0.0	0.0	0.0	0.0	0.0	0.0	0.0	0.0	0.0	0.0	0.0	0.0	1.0	0.0	0.0	0.0	0.0	0.0	1.0	0.0	0.0	0.0	0.0	0.0	0.0	0.0	0.0	0.0	0.0	0.0	0.0	0.0	0.0	Bacteria; __Firmicutes; __Clostridia; __Clostridiales; __Lachnospiraceae; __uncultured; __uncultured_bacterium
EF406618	7.0	24.0	11.0	25.0	10.0	5.0	15.0	11.0	17.0	23.0	5.0	3.0	20.0	9.0	11.0	17.0	4.0	5.0	13.0	13.0	3.0	14.0	14.0	15.0	5.0	14.0	8.0	8.0	15.0	10.0	14.0	14.0	11.0	4.0	6.0	0.0	Bacteria; __Firmicutes; __Clostridia; __Clostridiales; __Lachnospiraceae; __uncultured; __uncultured_bacterium
EU506380	0.0	0.0	0.0	0.0	0.0	1.0	0.0	0.0	0.0	1.0	0.0	0.0	0.0	0.0	0.0	0.0	0.0	0.0	0.0	0.0	0.0	0.0	0.0	1.0	1.0	0.0	0.0	0.0	0.0	0.0	0.0	0.0	0.0	0.0	0.0	0.0	Bacteria; __Firmicutes; __Clostridia; __Clostridiales; __Lachnospiraceae; __Incertae_Sedis; __uncultured_bacterium
EU503945	0.0	0.0	0.0	0.0	0.0	0.0	0.0	0.0	0.0	0.0	0.0	0.0	0.0	0.0	1.0	0.0	0.0	0.0	0.0	0.0	0.0	0.0	0.0	0.0	0.0	0.0	0.0	0.0	0.0	0.0	0.0	0.0	0.0	0.0	0.0	0.0	Bacteria; __Firmicutes; __Clostridia; __Clostridiales; __Ruminococcaceae; __Incertae_Sedis; __uncultured_bacterium
EU503947	0.0	0.0	0.0	1.0	1.0	0.0	1.0	0.0	0.0	0.0	0.0	0.0	0.0	0.0	0.0	0.0	2.0	0.0	0.0	3.0	0.0	0.0	2.0	0.0	0.0	0.0	0.0	0.0	0.0	0.0	0.0	0.0	0.0	0.0	1.0	0.0	Bacteria; __Firmicutes; __Clostridia; __Clostridiales; __Ruminococcaceae; __Incertae_Sedis; __uncultured_bacterium
EU503946	0.0	0.0	0.0	0.0	0.0	0.0	0.0	0.0	0.0	0.0	0.0	0.0	0.0	0.0	0.0	0.0	0.0	0.0	2.0	0.0	0.0	0.0	0.0	0.0	0.0	0.0	0.0	0.0	0.0	0.0	0.0	0.0	0.0	0.0	0.0	0.0	Bacteria; __Bacteroidetes; __Bacteroidia; __Bacteroidales; __S24-7; __uncultured_bacterium
EU503941	0.0	0.0	0.0	2.0	0.0	0.0	0.0	0.0	1.0	2.0	1.0	0.0	1.0	0.0	0.0	1.0	0.0	0.0	1.0	0.0	0.0	1.0	0.0	0.0	0.0	1.0	0.0	0.0	0.0	0.0	1.0	1.0	0.0	0.0	1.0	0.0	Bacteria; __Firmicutes; __Clostridia; __Clostridiales; __Ruminococcaceae; __Incertae_Sedis; __uncultured_bacterium
EU503943	0.0	0.0	0.0	0.0	0.0	0.0	0.0	0.0	0.0	0.0	0.0	0.0	0.0	0.0	0.0	0.0	0.0	0.0	0.0	0.0	0.0	0.0	0.0	0.0	0.0	0.0	0.0	0.0	0.0	0.0	1.0	0.0	0.0	0.0	0.0	0.0	Bacteria; __Firmicutes; __Clostridia; __Clostridiales; __Lachnospiraceae; __uncultured; __uncultured_bacterium
EF097328	0.0	0.0	0.0	0.0	0.0	0.0	0.0	1.0	0.0	0.0	0.0	0.0	0.0	0.0	0.0	0.0	0.0	0.0	0.0	0.0	0.0	0.0	0.0	0.0	0.0	0.0	1.0	0.0	0.0	0.0	0.0	0.0	0.0	0.0	0.0	0.0	Bacteria; __Bacteroidetes; __Bacteroidia; __Bacteroidales; __S24-7; __uncultured_bacterium
EU509371	3.0	4.0	3.0	2.0	1.0	0.0	0.0	1.0	1.0	2.0	0.0	0.0	5.0	1.0	1.0	0.0	0.0	0.0	1.0	1.0	2.0	0.0	0.0	4.0	0.0	0.0	1.0	0.0	2.0	2.0	0.0	0.0	0.0	0.0	0.0	0.0	Bacteria; __Firmicutes; __Clostridia; __Clostridiales; __Ruminococcaceae; __Incertae_Sedis; __uncultured_bacterium
EU503948	0.0	0.0	0.0	0.0	0.0	0.0	0.0	2.0	3.0	0.0	0.0	0.0	0.0	0.0	0.0	1.0	0.0	0.0	2.0	0.0	0.0	1.0	0.0	0.0	0.0	1.0	1.0	0.0	0.0	0.0	0.0	0.0	0.0	0.0	0.0	0.0	Bacteria; __Firmicutes; __Clostridia; __Clostridiales; __Lachnospiraceae; __uncultured; __uncultured_bacterium
EU656094	0.0	0.0	0.0	0.0	0.0	0.0	0.0	0.0	0.0	0.0	0.0	0.0	0.0	0.0	0.0	0.0	0.0	0.0	0.0	0.0	0.0	0.0	0.0	0.0	1.0	0.0	0.0	0.0	0.0	0.0	0.0	0.0	0.0	0.0	0.0	0.0	Bacteria; __Firmicutes; __Clostridia; __Clostridiales; __uncultured; __uncultured_bacterium
EF602956	0.0	0.0	0.0	2.0	0.0	0.0	0.0	0.0	0.0	0.0	0.0	0.0	0.0	0.0	0.0	0.0	0.0	0.0	0.0	0.0	0.0	0.0	0.0	0.0	0.0	0.0	0.0	0.0	0.0	0.0	0.0	0.0	0.0	0.0	0.0	0.0	Bacteria; __Firmicutes; __Clostridia; __Clostridiales; __Lachnospiraceae; __uncultured; __uncultured_bacterium
EF406381	0.0	0.0	0.0	0.0	0.0	0.0	1.0	0.0	1.0	0.0	0.0	0.0	0.0	0.0	0.0	0.0	0.0	1.0	0.0	0.0	0.0	0.0	0.0	0.0	0.0	0.0	0.0	0.0	0.0	0.0	0.0	0.0	1.0	0.0	0.0	0.0	Bacteria; __Bacteroidetes; __Bacteroidia; __Bacteroidales; __S24-7; __uncultured_bacterium
EF406383	2.0	0.0	0.0	0.0	0.0	0.0	1.0	0.0	0.0	0.0	0.0	0.0	1.0	0.0	1.0	0.0	0.0	0.0	0.0	0.0	0.0	0.0	0.0	0.0	1.0	0.0	0.0	0.0	1.0	0.0	0.0	0.0	0.0	0.0	0.0	0.0	Bacteria; __Bacteroidetes; __Bacteroidia; __Bacteroidales; __S24-7; __uncultured_bacterium
HM124025	0.0	0.0	1.0	1.0	0.0	0.0	0.0	0.0	0.0	0.0	0.0	0.0	0.0	0.0	0.0	0.0	0.0	1.0	0.0	0.0	0.0	0.0	0.0	0.0	0.0	0.0	0.0	0.0	0.0	0.0	0.0	0.0	0.0	0.0	0.0	0.0	Bacteria; __Candidate_division_TM7; __uncultured_bacterium
EU503831	0.0	0.0	0.0	0.0	0.0	1.0	0.0	0.0	0.0	0.0	0.0	0.0	0.0	0.0	0.0	0.0	0.0	0.0	0.0	0.0	0.0	0.0	0.0	0.0	0.0	1.0	0.0	0.0	0.0	0.0	0.0	0.0	0.0	0.0	0.0	0.0	Bacteria; __Firmicutes; __Clostridia; __Clostridiales; __Lachnospiraceae; __uncultured; __uncultured_bacterium
EU503833	0.0	0.0	0.0	0.0	0.0	0.0	0.0	0.0	0.0	0.0	0.0	0.0	0.0	0.0	0.0	0.0	0.0	0.0	0.0	1.0	0.0	0.0	0.0	2.0	0.0	0.0	0.0	1.0	0.0	0.0	0.0	0.0	0.0	0.0	0.0	0.0	Bacteria; __Firmicutes; __Clostridia; __Clostridiales; __Lachnospiraceae; __uncultured; __uncultured_bacterium
EU503832	1.0	5.0	0.0	3.0	3.0	1.0	2.0	1.0	2.0	1.0	0.0	2.0	2.0	0.0	1.0	1.0	1.0	2.0	2.0	3.0	0.0	1.0	1.0	1.0	0.0	2.0	1.0	1.0	0.0	1.0	4.0	0.0	1.0	2.0	4.0	0.0	Bacteria; __Firmicutes; __Clostridia; __Clostridiales; __Lachnospiraceae; __Roseburia; __uncultured_bacterium
EU454618	43.0	91.0	41.0	133.0	59.0	36.0	73.0	91.0	71.0	72.0	40.0	24.0	39.0	30.0	57.0	101.0	23.0	32.0	92.0	61.0	32.0	52.0	61.0	66.0	51.0	51.0	53.0	48.0	114.0	82.0	93.0	70.0	78.0	50.0	95.0	0.0	Bacteria; __Bacteroidetes; __Bacteroidia; __Bacteroidales; __S24-7; __uncultured_bacterium
EF098805	0.0	0.0	0.0	0.0	0.0	0.0	0.0	0.0	0.0	0.0	0.0	0.0	0.0	0.0	0.0	0.0	0.0	0.0	0.0	0.0	0.0	0.0	0.0	0.0	0.0	0.0	0.0	0.0	0.0	0.0	1.0	0.0	0.0	0.0	0.0	0.0	Bacteria; __Bacteroidetes; __Bacteroidia; __Bacteroidales; __S24-7; __uncultured_bacterium
EU451628	6.0	0.0	0.0	5.0	0.0	0.0	1.0	1.0	0.0	0.0	2.0	3.0	0.0	0.0	1.0	3.0	0.0	2.0	0.0	3.0	0.0	0.0	2.0	0.0	1.0	2.0	1.0	3.0	2.0	1.0	0.0	0.0	1.0	0.0	3.0	0.0	Bacteria; __Firmicutes; __Clostridia; __Clostridiales; __Ruminococcaceae; __uncultured; __uncultured_bacterium
AM277551	0.0	0.0	1.0	0.0	3.0	0.0	0.0	0.0	1.0	0.0	1.0	0.0	0.0	0.0	0.0	1.0	0.0	2.0	0.0	0.0	3.0	4.0	0.0	2.0	0.0	0.0	1.0	0.0	0.0	1.0	1.0	0.0	0.0	0.0	0.0	0.0	Bacteria; __Firmicutes; __Clostridia; __Clostridiales; __Ruminococcaceae; __uncultured; __uncultured_bacterium
EU509978	0.0	1.0	0.0	0.0	0.0	0.0	2.0	0.0	1.0	0.0	0.0	0.0	0.0	0.0	1.0	2.0	0.0	0.0	1.0	0.0	0.0	0.0	1.0	0.0	1.0	0.0	0.0	0.0	0.0	0.0	0.0	1.0	1.0	2.0	2.0	0.0	Bacteria; __Firmicutes; __Clostridia; __Clostridiales; __Lachnospiraceae; __Incertae_Sedis; __uncultured_bacterium
EU451621	3.0	1.0	0.0	1.0	2.0	0.0	0.0	1.0	0.0	1.0	0.0	0.0	1.0	1.0	3.0	2.0	0.0	1.0	6.0	0.0	0.0	0.0	1.0	1.0	0.0	1.0	0.0	2.0	2.0	1.0	1.0	0.0	0.0	1.0	3.0	0.0	Bacteria; __Firmicutes; __Clostridia; __Clostridiales; __Lachnospiraceae; __uncultured; __uncultured_bacterium
EU509975	0.0	1.0	2.0	0.0	5.0	1.0	0.0	1.0	2.0	1.0	1.0	0.0	0.0	0.0	0.0	3.0	0.0	0.0	0.0	1.0	0.0	0.0	2.0	0.0	0.0	1.0	0.0	1.0	0.0	0.0	2.0	2.0	1.0	2.0	0.0	0.0	Bacteria; __Firmicutes; __Clostridia; __Clostridiales; __uncultured; __uncultured_bacterium
EU509973	0.0	0.0	0.0	0.0	0.0	0.0	0.0	0.0	0.0	0.0	0.0	0.0	1.0	0.0	0.0	0.0	0.0	0.0	0.0	0.0	0.0	0.0	0.0	0.0	0.0	1.0	0.0	0.0	0.0	0.0	0.0	0.0	0.0	0.0	0.0	0.0	Bacteria; __Firmicutes; __Clostridia; __Clostridiales; __Lachnospiraceae; __uncultured; __uncultured_bacterium
EU655924	15.0	21.0	6.0	21.0	8.0	3.0	13.0	11.0	15.0	8.0	9.0	2.0	15.0	7.0	21.0	3.0	5.0	14.0	7.0	6.0	6.0	14.0	13.0	4.0	10.0	6.0	7.0	6.0	17.0	10.0	15.0	6.0	9.0	8.0	25.0	0.0	Bacteria; __Bacteroidetes; __Bacteroidia; __Bacteroidales; __Rikenellaceae; __RC9_gut_group; __uncultured_bacterium
EU454295	0.0	0.0	0.0	0.0	0.0	0.0	0.0	0.0	0.0	0.0	0.0	0.0	0.0	0.0	0.0	0.0	0.0	0.0	2.0	2.0	0.0	0.0	0.0	0.0	0.0	0.0	0.0	0.0	0.0	0.0	0.0	0.0	0.0	0.0	0.0	0.0	Bacteria; __Firmicutes; __Clostridia; __Clostridiales; __Lachnospiraceae; __uncultured; __uncultured_bacterium
EU505047	1718.0	3684.0	860.0	3069.0	1940.0	1394.0	2409.0	2332.0	2267.0	2059.0	1016.0	522.0	2403.0	1131.0	2396.0	2238.0	652.0	991.0	2221.0	1897.0	1358.0	1853.0	1319.0	2321.0	1464.0	2089.0	1828.0	1691.0	2245.0	2461.0	3284.0	2866.0	1848.0	1484.0	2078.0	2.0	Bacteria; __Bacteroidetes; __Bacteroidia; __Bacteroidales; __S24-7; __uncultured_bacterium
EU505042	0.0	0.0	0.0	0.0	0.0	0.0	0.0	0.0	0.0	0.0	0.0	0.0	1.0	0.0	0.0	0.0	0.0	0.0	0.0	0.0	0.0	0.0	0.0	0.0	0.0	0.0	0.0	0.0	0.0	0.0	0.0	0.0	0.0	0.0	0.0	0.0	Bacteria; __Firmicutes; __Clostridia; __Clostridiales; __Lachnospiraceae; __uncultured; __uncultured_bacterium
EU508146	0.0	0.0	0.0	0.0	0.0	1.0	0.0	1.0	0.0	0.0	0.0	0.0	0.0	0.0	0.0	0.0	0.0	0.0	0.0	1.0	0.0	0.0	0.0	0.0	0.0	0.0	0.0	1.0	0.0	0.0	0.0	0.0	0.0	0.0	0.0	0.0	Bacteria; __Firmicutes; __Bacilli; __Lactobacillales; __Lactobacillaceae; __Lactobacillus; __uncultured_bacterium
AY991881	1.0	2.0	2.0	5.0	2.0	2.0	1.0	2.0	0.0	2.0	2.0	0.0	3.0	1.0	3.0	4.0	2.0	2.0	1.0	0.0	1.0	3.0	2.0	3.0	3.0	2.0	0.0	1.0	4.0	0.0	4.0	1.0	3.0	3.0	1.0	0.0	Bacteria; __Bacteroidetes; __Bacteroidia; __Bacteroidales; __Porphyromonadaceae; __Odoribacter; __uncultured_bacterium
EF095963	1.0	5.0	3.0	6.0	8.0	3.0	3.0	0.0	6.0	2.0	4.0	3.0	1.0	2.0	1.0	6.0	1.0	2.0	2.0	5.0	3.0	1.0	2.0	2.0	7.0	3.0	1.0	2.0	0.0	3.0	1.0	6.0	3.0	1.0	2.0	0.0	Bacteria; __Firmicutes; __Clostridia; __Clostridiales; __Lachnospiraceae; __uncultured; __uncultured_bacterium
EF099655	0.0	0.0	0.0	0.0	0.0	0.0	1.0	1.0	0.0	0.0	0.0	0.0	0.0	0.0	1.0	1.0	0.0	0.0	1.0	0.0	0.0	0.0	0.0	0.0	0.0	0.0	0.0	0.0	0.0	0.0	0.0	0.0	0.0	0.0	0.0	0.0	Bacteria; __Firmicutes; __Clostridia; __Clostridiales; __Lachnospiraceae; __uncultured; __uncultured_bacterium
EF097149	1.0	6.0	0.0	2.0	1.0	6.0	2.0	9.0	7.0	5.0	6.0	0.0	8.0	3.0	8.0	5.0	2.0	1.0	7.0	1.0	7.0	9.0	1.0	7.0	0.0	8.0	11.0	1.0	6.0	19.0	14.0	8.0	2.0	10.0	1.0	1.0	Bacteria; __Bacteroidetes; __Bacteroidia; __Bacteroidales; __S24-7; __uncultured_bacterium
EU504398	0.0	0.0	0.0	0.0	0.0	0.0	0.0	0.0	0.0	0.0	0.0	0.0	0.0	0.0	0.0	0.0	0.0	0.0	0.0	0.0	1.0	0.0	0.0	0.0	0.0	0.0	0.0	0.0	0.0	0.0	0.0	1.0	0.0	0.0	0.0	0.0	Bacteria; __Firmicutes; __Clostridia; __Clostridiales; __Lachnospiraceae; __uncultured; __uncultured_bacterium
EF096497	0.0	1.0	0.0	1.0	0.0	0.0	1.0	1.0	1.0	1.0	2.0	0.0	1.0	1.0	0.0	4.0	0.0	0.0	2.0	1.0	0.0	0.0	0.0	2.0	0.0	1.0	1.0	3.0	1.0	0.0	0.0	1.0	0.0	0.0	0.0	0.0	Bacteria; __Firmicutes; __Clostridia; __Clostridiales; __Lachnospiraceae; __uncultured; __uncultured_bacterium
EF097408	0.0	0.0	0.0	0.0	0.0	0.0	1.0	0.0	0.0	0.0	0.0	0.0	0.0	1.0	0.0	0.0	0.0	0.0	0.0	0.0	0.0	0.0	0.0	0.0	0.0	0.0	1.0	0.0	0.0	0.0	0.0	1.0	0.0	0.0	0.0	0.0	Bacteria; __Bacteroidetes; __Bacteroidia; __Bacteroidales; __S24-7; __uncultured_bacterium
EU503725	3.0	1.0	0.0	1.0	1.0	1.0	2.0	0.0	0.0	0.0	2.0	0.0	2.0	1.0	0.0	0.0	0.0	1.0	0.0	0.0	0.0	0.0	0.0	0.0	0.0	0.0	0.0	0.0	0.0	1.0	0.0	0.0	1.0	0.0	0.0	0.0	Bacteria; __Firmicutes; __Clostridia; __Clostridiales; __Lachnospiraceae; __Coprococcus; __uncultured_bacterium
EF096498	0.0	1.0	0.0	1.0	0.0	0.0	0.0	1.0	0.0	3.0	0.0	0.0	0.0	1.0	1.0	0.0	0.0	0.0	0.0	1.0	0.0	0.0	0.0	0.0	0.0	0.0	0.0	1.0	2.0	0.0	0.0	0.0	0.0	0.0	0.0	0.0	Bacteria; __Bacteroidetes; __Bacteroidia; __Bacteroidales; __S24-7; __uncultured_bacterium
EU503723	0.0	0.0	0.0	0.0	0.0	1.0	0.0	0.0	0.0	0.0	0.0	0.0	0.0	0.0	0.0	0.0	0.0	0.0	0.0	0.0	0.0	0.0	0.0	0.0	0.0	0.0	0.0	0.0	0.0	0.0	0.0	0.0	0.0	0.0	0.0	0.0	Bacteria; __Firmicutes; __Clostridia; __Clostridiales; __Ruminococcaceae; __Incertae_Sedis; __uncultured_bacterium
EU775219	0.0	0.0	0.0	0.0	0.0	0.0	0.0	0.0	0.0	0.0	0.0	0.0	0.0	0.0	1.0	0.0	0.0	0.0	0.0	0.0	0.0	0.0	0.0	0.0	0.0	0.0	0.0	1.0	0.0	0.0	0.0	0.0	0.0	0.0	0.0	0.0	Bacteria; __Firmicutes; __Clostridia; __Clostridiales; __Peptostreptococcaceae; __Incertae_Sedis; __uncultured_bacterium
EU655810	0.0	1.0	0.0	1.0	0.0	0.0	3.0	0.0	0.0	0.0	0.0	0.0	4.0	0.0	0.0	3.0	0.0	0.0	0.0	0.0	3.0	0.0	2.0	2.0	1.0	1.0	0.0	1.0	0.0	0.0	2.0	3.0	0.0	1.0	2.0	0.0	Bacteria; __Bacteroidetes; __Bacteroidia; __Bacteroidales; __S24-7; __uncultured_bacterium
EF098923	0.0	0.0	1.0	3.0	1.0	0.0	0.0	0.0	2.0	0.0	0.0	0.0	0.0	1.0	0.0	0.0	0.0	0.0	2.0	1.0	0.0	0.0	0.0	0.0	0.0	0.0	0.0	0.0	0.0	0.0	0.0	2.0	1.0	2.0	0.0	0.0	Bacteria; __Firmicutes; __Clostridia; __Clostridiales; __Lachnospiraceae; __uncultured; __uncultured_bacterium
FJ880975	0.0	0.0	0.0	0.0	0.0	0.0	0.0	0.0	0.0	0.0	2.0	0.0	0.0	0.0	0.0	0.0	0.0	0.0	0.0	0.0	0.0	0.0	0.0	1.0	0.0	0.0	0.0	0.0	0.0	0.0	0.0	0.0	0.0	0.0	0.0	0.0	Bacteria; __Firmicutes; __Clostridia; __Clostridiales; __Lachnospiraceae; __uncultured; __uncultured_bacterium
EF098926	3.0	1.0	1.0	0.0	0.0	0.0	1.0	2.0	0.0	2.0	0.0	0.0	1.0	0.0	0.0	1.0	0.0	0.0	0.0	1.0	0.0	0.0	0.0	0.0	1.0	0.0	0.0	0.0	1.0	0.0	0.0	0.0	0.0	1.0	1.0	0.0	Bacteria; __Firmicutes; __Clostridia; __Clostridiales; __uncultured; __uncultured_bacterium
EF098925	0.0	0.0	0.0	0.0	0.0	0.0	0.0	0.0	0.0	0.0	0.0	0.0	1.0	0.0	0.0	0.0	0.0	0.0	0.0	0.0	0.0	0.0	0.0	0.0	0.0	0.0	0.0	0.0	0.0	0.0	0.0	0.0	0.0	0.0	0.0	0.0	Bacteria; __Firmicutes; __Clostridia; __Clostridiales; __Lachnospiraceae; __uncultured; __uncultured_bacterium
EF099437	1.0	0.0	0.0	0.0	0.0	0.0	0.0	0.0	0.0	0.0	0.0	0.0	0.0	0.0	0.0	1.0	0.0	0.0	0.0	0.0	0.0	0.0	0.0	1.0	0.0	0.0	0.0	0.0	0.0	0.0	2.0	0.0	0.0	0.0	0.0	0.0	Bacteria; __Firmicutes; __Clostridia; __Clostridiales; __Lachnospiraceae; __uncultured; __uncultured_bacterium
EF097444	1.0	3.0	1.0	0.0	3.0	1.0	5.0	2.0	3.0	1.0	1.0	0.0	3.0	2.0	3.0	4.0	3.0	0.0	13.0	3.0	4.0	1.0	0.0	6.0	0.0	0.0	3.0	5.0	7.0	7.0	8.0	5.0	3.0	7.0	4.0	0.0	Bacteria; __Bacteroidetes; __Bacteroidia; __Bacteroidales; __S24-7; __uncultured_bacterium
EF097441	0.0	0.0	0.0	0.0	0.0	0.0	0.0	0.0	0.0	0.0	0.0	0.0	0.0	0.0	0.0	0.0	0.0	0.0	0.0	1.0	0.0	0.0	0.0	0.0	0.0	0.0	0.0	0.0	0.0	0.0	0.0	0.0	0.0	0.0	0.0	0.0	Bacteria; __Firmicutes; __Clostridia; __Clostridiales; __Lachnospiraceae; __uncultured; __uncultured_bacterium
EF604503	0.0	0.0	0.0	1.0	0.0	0.0	0.0	0.0	0.0	0.0	0.0	0.0	0.0	0.0	0.0	0.0	0.0	0.0	0.0	0.0	0.0	1.0	0.0	0.0	0.0	0.0	0.0	0.0	0.0	0.0	1.0	0.0	0.0	0.0	0.0	0.0	Bacteria; __Firmicutes; __Clostridia; __Clostridiales; __uncultured; __uncultured_bacterium
EF096147	0.0	0.0	0.0	0.0	0.0	0.0	0.0	0.0	1.0	0.0	0.0	0.0	0.0	0.0	0.0	0.0	0.0	0.0	0.0	0.0	0.0	1.0	0.0	0.0	0.0	0.0	0.0	0.0	0.0	0.0	0.0	0.0	0.0	0.0	0.0	0.0	Bacteria; __Firmicutes; __Clostridia; __Clostridiales; __Lachnospiraceae; __uncultured; __uncultured_bacterium
EU454874	0.0	0.0	0.0	0.0	0.0	0.0	0.0	0.0	0.0	0.0	0.0	0.0	0.0	0.0	0.0	0.0	0.0	0.0	0.0	0.0	0.0	1.0	0.0	0.0	0.0	0.0	0.0	0.0	0.0	0.0	0.0	0.0	0.0	0.0	0.0	0.0	Bacteria; __Firmicutes; __Bacilli; __Lactobacillales; __Lactobacillaceae; __Lactobacillus; __uncultured_bacterium
EU451497	0.0	0.0	0.0	0.0	0.0	0.0	0.0	0.0	0.0	0.0	0.0	0.0	0.0	0.0	0.0	0.0	0.0	0.0	0.0	0.0	0.0	0.0	0.0	0.0	0.0	0.0	0.0	0.0	1.0	0.0	0.0	0.0	0.0	0.0	0.0	0.0	Bacteria; __Firmicutes; __Clostridia; __Clostridiales; __Lachnospiraceae; __Roseburia; __uncultured_bacterium
EU452615	0.0	1.0	0.0	0.0	0.0	0.0	0.0	0.0	0.0	0.0	0.0	0.0	0.0	0.0	0.0	0.0	0.0	0.0	0.0	0.0	0.0	0.0	0.0	0.0	0.0	0.0	0.0	0.0	0.0	0.0	0.0	0.0	0.0	0.0	0.0	0.0	Bacteria; __Firmicutes; __Bacilli; __Lactobacillales; __Lactobacillaceae; __Lactobacillus; __uncultured_bacterium
HM123952	0.0	1.0	0.0	1.0	0.0	0.0	0.0	1.0	0.0	0.0	0.0	0.0	0.0	0.0	0.0	0.0	0.0	0.0	0.0	0.0	0.0	0.0	0.0	0.0	2.0	0.0	0.0	1.0	1.0	0.0	2.0	0.0	0.0	0.0	1.0	0.0	Bacteria; __Firmicutes; __Clostridia; __Clostridiales; __Ruminococcaceae; __uncultured; __uncultured_bacterium
EU504399	0.0	0.0	0.0	0.0	0.0	0.0	0.0	0.0	1.0	0.0	0.0	0.0	0.0	0.0	0.0	1.0	0.0	0.0	0.0	0.0	0.0	0.0	0.0	0.0	0.0	0.0	0.0	0.0	0.0	0.0	0.0	0.0	0.0	0.0	0.0	0.0	Bacteria; __Firmicutes; __Clostridia; __Clostridiales; __Lachnospiraceae; __Incertae_Sedis; __uncultured_bacterium
EU511722	3.0	3.0	5.0	1.0	1.0	0.0	2.0	7.0	3.0	1.0	1.0	0.0	3.0	2.0	0.0	3.0	1.0	2.0	4.0	2.0	2.0	3.0	2.0	2.0	1.0	0.0	3.0	3.0	1.0	5.0	1.0	1.0	2.0	0.0	9.0	0.0	Bacteria; __Firmicutes; __Clostridia; __Clostridiales; __Lachnospiraceae; __Anaerostipes; __uncultured_bacterium
EF098321	0.0	0.0	0.0	0.0	0.0	0.0	1.0	0.0	0.0	0.0	0.0	0.0	0.0	0.0	0.0	0.0	0.0	0.0	0.0	0.0	1.0	0.0	0.0	0.0	0.0	0.0	0.0	0.0	0.0	0.0	1.0	0.0	0.0	0.0	0.0	0.0	Bacteria; __Firmicutes; __Clostridia; __Clostridiales; __Lachnospiraceae; __uncultured; __uncultured_bacterium
EU504392	0.0	0.0	0.0	0.0	0.0	0.0	0.0	0.0	0.0	0.0	0.0	0.0	0.0	1.0	0.0	0.0	0.0	0.0	0.0	0.0	0.0	0.0	0.0	0.0	0.0	0.0	0.0	0.0	0.0	0.0	1.0	0.0	0.0	0.0	0.0	0.0	Bacteria; __Firmicutes; __Clostridia; __Clostridiales; __Lachnospiraceae; __uncultured; __uncultured_bacterium
JQ084486	0.0	2.0	0.0	0.0	0.0	0.0	0.0	1.0	0.0	0.0	0.0	0.0	1.0	0.0	0.0	0.0	0.0	1.0	0.0	0.0	0.0	0.0	0.0	0.0	0.0	1.0	0.0	0.0	0.0	2.0	1.0	0.0	0.0	0.0	0.0	0.0	Bacteria; __Firmicutes; __Clostridia; __Clostridiales; __Lachnospiraceae; __uncultured; __uncultured_bacterium
EF096000	9.0	5.0	3.0	8.0	6.0	7.0	9.0	6.0	8.0	10.0	4.0	0.0	8.0	4.0	11.0	10.0	5.0	1.0	2.0	6.0	5.0	2.0	10.0	11.0	9.0	5.0	5.0	9.0	9.0	3.0	11.0	0.0	9.0	4.0	31.0	0.0	Bacteria; __Bacteroidetes; __Bacteroidia; __Bacteroidales; __Porphyromonadaceae; __Parabacteroides; __uncultured_bacterium
EU455708	7.0	27.0	5.0	24.0	7.0	11.0	14.0	22.0	11.0	7.0	11.0	2.0	32.0	13.0	13.0	24.0	7.0	6.0	20.0	16.0	8.0	9.0	13.0	15.0	5.0	10.0	6.0	12.0	18.0	7.0	11.0	8.0	9.0	7.0	23.0	1.0	Bacteria; __Proteobacteria; __Deltaproteobacteria; __Desulfovibrionales; __Desulfovibrionaceae; __Desulfovibrio; __uncultured_bacterium
EF099508	0.0	2.0	0.0	0.0	0.0	0.0	0.0	0.0	0.0	0.0	0.0	0.0	0.0	0.0	0.0	0.0	0.0	0.0	0.0	0.0	0.0	1.0	0.0	0.0	0.0	0.0	1.0	0.0	3.0	1.0	2.0	1.0	0.0	0.0	0.0	0.0	Bacteria; __Firmicutes; __Clostridia; __Clostridiales; __Lachnospiraceae; __uncultured; __uncultured_bacterium
EF097536	0.0	0.0	0.0	0.0	2.0	0.0	0.0	3.0	0.0	0.0	1.0	0.0	1.0	0.0	0.0	1.0	0.0	1.0	0.0	0.0	1.0	1.0	0.0	2.0	0.0	10.0	0.0	0.0	0.0	2.0	0.0	0.0	0.0	2.0	0.0	0.0	Bacteria; __Firmicutes; __Clostridia; __Clostridiales; __Lachnospiraceae; __uncultured; __uncultured_bacterium
EU506712	0.0	1.0	0.0	0.0	0.0	0.0	0.0	0.0	0.0	0.0	0.0	0.0	0.0	0.0	0.0	0.0	0.0	0.0	0.0	0.0	0.0	0.0	0.0	0.0	0.0	0.0	0.0	0.0	0.0	0.0	0.0	0.0	0.0	0.0	0.0	0.0	Bacteria; __Firmicutes; __Clostridia; __Clostridiales; __Ruminococcaceae; __Incertae_Sedis; __uncultured_bacterium
EU511077	16.0	28.0	6.0	14.0	12.0	5.0	11.0	19.0	12.0	9.0	5.0	3.0	15.0	7.0	10.0	16.0	4.0	7.0	10.0	5.0	10.0	4.0	15.0	16.0	11.0	6.0	7.0	7.0	19.0	11.0	13.0	13.0	10.0	4.0	5.0	0.0	Bacteria; __Firmicutes; __Clostridia; __Clostridiales; __Lachnospiraceae; __uncultured; __uncultured_bacterium
EU455493	0.0	0.0	0.0	0.0	0.0	0.0	0.0	0.0	0.0	0.0	0.0	0.0	0.0	0.0	0.0	0.0	0.0	0.0	2.0	0.0	0.0	0.0	0.0	0.0	0.0	0.0	0.0	0.0	0.0	0.0	0.0	0.0	0.0	0.0	0.0	0.0	Bacteria; __Firmicutes; __Bacilli; __Lactobacillales; __Lactobacillaceae; __Lactobacillus; __uncultured_bacterium
EF097619	0.0	0.0	0.0	0.0	0.0	0.0	0.0	1.0	0.0	0.0	0.0	0.0	0.0	0.0	0.0	0.0	1.0	0.0	0.0	0.0	0.0	0.0	0.0	0.0	0.0	0.0	0.0	0.0	0.0	0.0	0.0	0.0	0.0	0.0	0.0	0.0	Bacteria; __Firmicutes; __Bacilli; __Lactobacillales; __Lactobacillaceae; __Lactobacillus; __uncultured_bacterium
JQ084557	1.0	0.0	0.0	0.0	0.0	1.0	2.0	1.0	0.0	1.0	0.0	0.0	1.0	0.0	3.0	0.0	0.0	0.0	0.0	2.0	0.0	0.0	1.0	1.0	0.0	1.0	0.0	0.0	0.0	0.0	0.0	1.0	0.0	0.0	0.0	0.0	Bacteria; __Firmicutes; __Clostridia; __Clostridiales; __Ruminococcaceae; __uncultured; __uncultured_bacterium
AM405132	0.0	0.0	0.0	0.0	0.0	0.0	0.0	0.0	0.0	0.0	0.0	0.0	0.0	0.0	0.0	0.0	0.0	0.0	0.0	0.0	0.0	0.0	0.0	0.0	0.0	0.0	0.0	0.0	0.0	0.0	0.0	1.0	9.0	0.0	1.0	0.0	Bacteria; __Actinobacteria; __Coriobacteriia; __Coriobacteriales; __Coriobacteriaceae; __uncultured; __uncultured_bacterium
DQ015435	0.0	17.0	0.0	4.0	4.0	2.0	1.0	5.0	1.0	0.0	0.0	0.0	6.0	2.0	13.0	1.0	1.0	2.0	4.0	0.0	6.0	6.0	0.0	11.0	0.0	9.0	1.0	0.0	8.0	6.0	16.0	3.0	1.0	5.0	0.0	0.0	Bacteria; __Firmicutes; __Clostridia; __Clostridiales; __Ruminococcaceae; __uncultured; __uncultured_bacterium
DQ014817	0.0	3.0	0.0	4.0	2.0	1.0	0.0	0.0	0.0	0.0	1.0	0.0	5.0	0.0	3.0	1.0	1.0	0.0	0.0	0.0	2.0	5.0	0.0	4.0	0.0	5.0	1.0	0.0	1.0	4.0	4.0	1.0	0.0	1.0	0.0	0.0	Bacteria; __Firmicutes; __Clostridia; __Clostridiales; __Ruminococcaceae; __Incertae_Sedis; __uncultured_bacterium
EF614884	0.0	0.0	0.0	1.0	0.0	0.0	0.0	0.0	2.0	2.0	1.0	0.0	1.0	0.0	0.0	0.0	1.0	0.0	2.0	1.0	1.0	0.0	0.0	0.0	1.0	2.0	0.0	1.0	0.0	0.0	0.0	0.0	0.0	0.0	1.0	0.0	Bacteria; __Firmicutes; __Clostridia; __Clostridiales; __Lachnospiraceae; __uncultured; __uncultured_bacterium
EU006356	0.0	3.0	1.0	2.0	0.0	0.0	1.0	0.0	0.0	0.0	0.0	0.0	0.0	0.0	1.0	1.0	1.0	1.0	0.0	2.0	0.0	0.0	0.0	2.0	0.0	0.0	1.0	1.0	2.0	0.0	0.0	0.0	0.0	1.0	0.0	0.0	Bacteria; __Bacteroidetes; __Bacteroidia; __Bacteroidales; __S24-7; __uncultured_bacterium
DQ014744	4.0	7.0	4.0	22.0	11.0	5.0	5.0	21.0	14.0	7.0	3.0	3.0	11.0	11.0	10.0	12.0	2.0	9.0	18.0	7.0	6.0	8.0	8.0	12.0	13.0	4.0	8.0	8.0	19.0	12.0	3.0	7.0	6.0	5.0	8.0	0.0	Bacteria; __Firmicutes; __Clostridia; __Clostridiales; __Lachnospiraceae; __Incertae_Sedis; __uncultured_bacterium
AB606255	0.0	0.0	0.0	0.0	0.0	0.0	0.0	0.0	0.0	0.0	0.0	0.0	0.0	0.0	0.0	1.0	1.0	0.0	0.0	0.0	0.0	0.0	0.0	0.0	0.0	0.0	0.0	0.0	0.0	0.0	0.0	0.0	1.0	0.0	0.0	0.0	Bacteria; __Firmicutes; __Clostridia; __Clostridiales; __Ruminococcaceae; __uncultured; __uncultured_bacterium
EU457732	0.0	0.0	0.0	0.0	0.0	0.0	0.0	2.0	0.0	0.0	0.0	0.0	0.0	0.0	0.0	0.0	0.0	0.0	0.0	0.0	0.0	0.0	0.0	0.0	0.0	0.0	0.0	0.0	0.0	1.0	0.0	0.0	0.0	0.0	0.0	0.0	Bacteria; __Firmicutes; __Clostridia; __Clostridiales; __Lachnospiraceae; __uncultured; __uncultured_bacterium
GQ157859	0.0	2.0	0.0	0.0	0.0	0.0	1.0	1.0	0.0	0.0	0.0	0.0	0.0	0.0	1.0	2.0	0.0	0.0	0.0	2.0	0.0	0.0	0.0	0.0	0.0	0.0	0.0	0.0	0.0	0.0	1.0	0.0	0.0	0.0	0.0	0.0	Bacteria; __Firmicutes; __Clostridia; __Clostridiales; __uncultured; __uncultured_bacterium
DQ015189	0.0	1.0	0.0	2.0	0.0	0.0	0.0	0.0	0.0	0.0	0.0	1.0	1.0	0.0	0.0	0.0	0.0	1.0	0.0	0.0	1.0	1.0	0.0	2.0	0.0	0.0	0.0	0.0	2.0	1.0	0.0	0.0	0.0	0.0	0.0	0.0	Bacteria; __Firmicutes; __Clostridia; __Clostridiales; __Lachnospiraceae; __uncultured; __uncultured_bacterium
EU453899	0.0	0.0	0.0	0.0	0.0	0.0	0.0	0.0	0.0	0.0	0.0	0.0	0.0	0.0	0.0	0.0	0.0	0.0	0.0	0.0	0.0	0.0	0.0	1.0	0.0	0.0	0.0	0.0	0.0	0.0	0.0	0.0	0.0	0.0	0.0	0.0	Bacteria; __Firmicutes; __Bacilli; __Lactobacillales; __Lactobacillaceae; __Lactobacillus; __uncultured_bacterium
EF098742	1.0	0.0	0.0	0.0	1.0	0.0	0.0	5.0	2.0	1.0	1.0	0.0	1.0	1.0	2.0	3.0	0.0	1.0	6.0	2.0	2.0	0.0	1.0	0.0	1.0	1.0	2.0	1.0	2.0	2.0	2.0	2.0	0.0	0.0	2.0	0.0	Bacteria; __Firmicutes; __Clostridia; __Clostridiales; __Lachnospiraceae; __uncultured; __uncultured_bacterium
EU510783	0.0	0.0	0.0	0.0	2.0	0.0	0.0	2.0	1.0	0.0	1.0	0.0	1.0	0.0	0.0	0.0	1.0	0.0	0.0	0.0	0.0	0.0	0.0	0.0	0.0	0.0	0.0	0.0	0.0	0.0	1.0	0.0	0.0	0.0	0.0	0.0	Bacteria; __Firmicutes; __Clostridia; __Clostridiales; __Lachnospiraceae; __uncultured; __uncultured_bacterium
DQ015184	0.0	0.0	0.0	1.0	0.0	0.0	0.0	0.0	0.0	1.0	0.0	0.0	0.0	0.0	0.0	1.0	0.0	0.0	0.0	0.0	0.0	0.0	0.0	0.0	0.0	0.0	0.0	0.0	0.0	0.0	0.0	0.0	0.0	0.0	0.0	0.0	Bacteria; __Firmicutes; __Clostridia; __Clostridiales; __Ruminococcaceae; __Incertae_Sedis; __uncultured_bacterium
EF098212	0.0	0.0	0.0	0.0	0.0	0.0	0.0	0.0	0.0	0.0	0.0	0.0	0.0	0.0	0.0	0.0	1.0	0.0	0.0	0.0	0.0	1.0	0.0	0.0	0.0	1.0	0.0	0.0	0.0	0.0	0.0	0.0	0.0	0.0	0.0	0.0	Bacteria; __Firmicutes; __Clostridia; __Clostridiales; __Ruminococcaceae; __Oscillibacter; __uncultured_bacterium
EF614705	0.0	0.0	0.0	0.0	0.0	0.0	0.0	0.0	0.0	0.0	0.0	0.0	1.0	0.0	1.0	0.0	0.0	0.0	0.0	0.0	0.0	0.0	0.0	0.0	0.0	0.0	0.0	0.0	0.0	0.0	0.0	1.0	0.0	0.0	0.0	0.0	Bacteria; __Firmicutes; __Clostridia; __Clostridiales; __Lachnospiraceae; __uncultured; __uncultured_bacterium
EF096312	3.0	3.0	1.0	3.0	0.0	0.0	0.0	3.0	0.0	1.0	0.0	0.0	1.0	0.0	0.0	2.0	0.0	0.0	4.0	0.0	1.0	1.0	2.0	1.0	0.0	0.0	2.0	1.0	1.0	0.0	3.0	2.0	2.0	0.0	2.0	0.0	Bacteria; __Bacteroidetes; __Bacteroidia; __Bacteroidales; __S24-7; __uncultured_bacterium
EU510416	0.0	0.0	0.0	0.0	0.0	0.0	1.0	0.0	0.0	0.0	0.0	0.0	0.0	1.0	0.0	0.0	0.0	0.0	0.0	0.0	0.0	0.0	0.0	0.0	0.0	0.0	0.0	0.0	0.0	0.0	0.0	0.0	0.0	0.0	0.0	0.0	Bacteria; __Firmicutes; __Clostridia; __Clostridiales; __Lachnospiraceae; __uncultured; __uncultured_bacterium
EF099349	0.0	0.0	0.0	0.0	0.0	0.0	0.0	1.0	0.0	0.0	0.0	0.0	0.0	0.0	0.0	0.0	0.0	0.0	0.0	0.0	0.0	0.0	0.0	0.0	0.0	0.0	0.0	0.0	0.0	0.0	0.0	0.0	0.0	0.0	0.0	0.0	Bacteria; __Firmicutes; __Clostridia; __Clostridiales; __uncultured; __uncultured_bacterium
EF098699	0.0	0.0	0.0	0.0	0.0	0.0	0.0	0.0	0.0	0.0	0.0	0.0	0.0	0.0	1.0	0.0	0.0	0.0	0.0	0.0	0.0	0.0	0.0	0.0	0.0	0.0	0.0	0.0	0.0	0.0	0.0	0.0	0.0	0.0	0.0	0.0	Bacteria; __Firmicutes; __Clostridia; __Clostridiales; __Ruminococcaceae; __Incertae_Sedis; __uncultured_bacterium
EF098698	0.0	0.0	0.0	0.0	0.0	2.0	0.0	0.0	0.0	0.0	0.0	0.0	0.0	0.0	0.0	0.0	0.0	0.0	0.0	0.0	0.0	0.0	0.0	0.0	0.0	0.0	0.0	0.0	0.0	0.0	0.0	0.0	0.0	0.0	0.0	0.0	Bacteria; __Firmicutes; __Clostridia; __Clostridiales; __Ruminococcaceae; __Ruminococcus; __uncultured_bacterium
EU451036	0.0	2.0	0.0	0.0	0.0	0.0	0.0	0.0	0.0	0.0	0.0	0.0	0.0	0.0	0.0	0.0	0.0	0.0	0.0	1.0	0.0	0.0	0.0	0.0	0.0	1.0	0.0	0.0	1.0	0.0	0.0	0.0	1.0	0.0	0.0	0.0	Bacteria; __Firmicutes; __Clostridia; __Clostridiales; __Ruminococcaceae; __uncultured; __uncultured_bacterium
EF098692	0.0	0.0	0.0	0.0	0.0	0.0	1.0	0.0	0.0	0.0	0.0	0.0	0.0	0.0	0.0	0.0	0.0	0.0	0.0	0.0	0.0	0.0	2.0	0.0	0.0	0.0	0.0	0.0	0.0	0.0	0.0	0.0	0.0	0.0	1.0	0.0	Bacteria; __Firmicutes; __Clostridia; __Clostridiales; __Lachnospiraceae; __uncultured; __uncultured_bacterium
EU510237	1.0	4.0	1.0	2.0	4.0	0.0	1.0	2.0	0.0	1.0	1.0	1.0	4.0	2.0	3.0	0.0	1.0	0.0	2.0	0.0	0.0	1.0	2.0	0.0	1.0	1.0	1.0	1.0	0.0	3.0	3.0	1.0	0.0	1.0	1.0	0.0	Bacteria; __Firmicutes; __Clostridia; __Clostridiales; __Ruminococcaceae; __uncultured; __uncultured_bacterium
EU510232	2.0	8.0	3.0	8.0	5.0	3.0	1.0	3.0	3.0	2.0	2.0	0.0	9.0	4.0	9.0	5.0	1.0	5.0	6.0	0.0	1.0	12.0	1.0	16.0	1.0	4.0	5.0	1.0	8.0	10.0	3.0	7.0	1.0	5.0	1.0	0.0	Bacteria; __Firmicutes; __Clostridia; __Clostridiales; __Lachnospiraceae; __uncultured; __uncultured_bacterium
EU510231	0.0	0.0	0.0	0.0	0.0	1.0	0.0	0.0	0.0	0.0	0.0	0.0	2.0	0.0	0.0	1.0	0.0	0.0	0.0	0.0	0.0	0.0	0.0	1.0	0.0	1.0	1.0	0.0	0.0	1.0	0.0	0.0	0.0	0.0	0.0	0.0	Bacteria; __Firmicutes; __Clostridia; __Clostridiales; __Lachnospiraceae; __uncultured; __uncultured_bacterium
EU774858	5.0	3.0	2.0	7.0	4.0	3.0	7.0	9.0	4.0	6.0	1.0	2.0	10.0	1.0	4.0	5.0	5.0	2.0	3.0	6.0	0.0	4.0	1.0	4.0	6.0	6.0	2.0	6.0	4.0	3.0	1.0	2.0	11.0	7.0	15.0	0.0	Bacteria; __Firmicutes; __Bacilli; __Lactobacillales; __Lactobacillaceae; __Lactobacillus; __uncultured_bacterium
EU510239	0.0	0.0	0.0	0.0	0.0	0.0	0.0	1.0	0.0	0.0	0.0	0.0	0.0	0.0	0.0	0.0	0.0	0.0	0.0	0.0	0.0	0.0	0.0	0.0	0.0	0.0	0.0	0.0	0.0	0.0	0.0	0.0	0.0	0.0	0.0	0.0	Bacteria; __Firmicutes; __Clostridia; __Clostridiales; __Lachnospiraceae; __uncultured; __uncultured_bacterium
AY992762	0.0	0.0	0.0	0.0	0.0	0.0	0.0	0.0	0.0	0.0	0.0	0.0	0.0	0.0	0.0	0.0	0.0	0.0	0.0	0.0	0.0	0.0	0.0	0.0	0.0	0.0	0.0	0.0	1.0	0.0	0.0	0.0	0.0	1.0	0.0	0.0	Bacteria; __Firmicutes; __Clostridia; __Clostridiales; __Lachnospiraceae; __uncultured; __uncultured_bacterium
EU505448	0.0	0.0	0.0	0.0	0.0	0.0	2.0	0.0	0.0	0.0	0.0	0.0	0.0	0.0	0.0	0.0	0.0	0.0	0.0	0.0	0.0	0.0	0.0	0.0	0.0	0.0	0.0	0.0	0.0	0.0	0.0	0.0	0.0	0.0	0.0	0.0	Bacteria; __Firmicutes; __Bacilli; __Lactobacillales; __Lactobacillaceae; __Lactobacillus; __uncultured_bacterium
EU508169	0.0	0.0	0.0	0.0	2.0	0.0	0.0	1.0	0.0	0.0	0.0	0.0	0.0	0.0	0.0	0.0	0.0	0.0	0.0	0.0	0.0	0.0	0.0	0.0	0.0	0.0	0.0	0.0	0.0	1.0	0.0	0.0	0.0	0.0	0.0	0.0	Bacteria; __Firmicutes; __Clostridia; __Clostridiales; __Lachnospiraceae; __uncultured; __uncultured_bacterium
EU450965	4.0	9.0	5.0	11.0	6.0	3.0	8.0	7.0	3.0	3.0	3.0	1.0	7.0	2.0	15.0	9.0	4.0	4.0	8.0	8.0	5.0	7.0	13.0	2.0	2.0	7.0	0.0	5.0	10.0	3.0	6.0	4.0	6.0	1.0	6.0	0.0	Bacteria; __Firmicutes; __Clostridia; __Clostridiales; __Lachnospiraceae; __uncultured; __uncultured_bacterium
EU506244	0.0	0.0	0.0	0.0	0.0	0.0	0.0	0.0	0.0	0.0	0.0	0.0	0.0	0.0	0.0	0.0	0.0	0.0	0.0	0.0	0.0	0.0	0.0	0.0	0.0	0.0	0.0	0.0	1.0	0.0	0.0	0.0	0.0	0.0	0.0	0.0	Bacteria; __Firmicutes; __Clostridia; __Clostridiales; __Ruminococcaceae; __uncultured; __uncultured_bacterium
EF098101	0.0	0.0	0.0	0.0	0.0	0.0	0.0	0.0	0.0	0.0	0.0	0.0	0.0	0.0	0.0	1.0	0.0	0.0	1.0	0.0	0.0	0.0	0.0	0.0	0.0	0.0	0.0	0.0	0.0	0.0	0.0	0.0	0.0	0.0	1.0	0.0	Bacteria; __Bacteroidetes; __Bacteroidia; __Bacteroidales; __S24-7; __uncultured_bacterium
EF098100	0.0	0.0	0.0	1.0	0.0	0.0	0.0	0.0	0.0	0.0	0.0	0.0	0.0	0.0	0.0	1.0	0.0	0.0	0.0	0.0	0.0	0.0	0.0	0.0	0.0	0.0	0.0	0.0	0.0	0.0	0.0	0.0	0.0	0.0	0.0	0.0	Bacteria; __Firmicutes; __Clostridia; __Clostridiales; __Lachnospiraceae; __Marvinbryantia; __uncultured_bacterium
JQ083859	1.0	2.0	0.0	0.0	1.0	0.0	1.0	0.0	2.0	1.0	3.0	0.0	1.0	0.0	0.0	2.0	0.0	0.0	1.0	0.0	0.0	2.0	1.0	1.0	8.0	0.0	0.0	0.0	1.0	0.0	1.0	0.0	1.0	0.0	2.0	0.0	Bacteria; __Firmicutes; __Erysipelotrichi; __Erysipelotrichales; __Erysipelotrichaceae; __uncultured; __uncultured_bacterium
EF096955	4.0	3.0	8.0	14.0	11.0	5.0	9.0	6.0	11.0	10.0	2.0	1.0	4.0	8.0	11.0	7.0	0.0	1.0	8.0	7.0	1.0	1.0	5.0	5.0	4.0	0.0	0.0	8.0	19.0	8.0	9.0	2.0	12.0	1.0	7.0	0.0	Bacteria; __Firmicutes; __Clostridia; __Clostridiales; __Lachnospiraceae; __uncultured; __uncultured_bacterium
EF096957	0.0	3.0	1.0	2.0	2.0	0.0	0.0	2.0	2.0	0.0	0.0	0.0	2.0	2.0	2.0	4.0	0.0	0.0	0.0	1.0	0.0	1.0	1.0	2.0	1.0	3.0	0.0	0.0	1.0	5.0	2.0	2.0	2.0	9.0	1.0	0.0	Bacteria; __Firmicutes; __Clostridia; __Clostridiales; __Lachnospiraceae; __uncultured; __uncultured_bacterium
EF096950	0.0	0.0	0.0	0.0	1.0	2.0	4.0	0.0	1.0	3.0	0.0	0.0	0.0	0.0	1.0	0.0	0.0	0.0	1.0	2.0	0.0	0.0	0.0	0.0	0.0	0.0	0.0	1.0	1.0	0.0	0.0	0.0	0.0	1.0	0.0	0.0	Bacteria; __Bacteroidetes; __Bacteroidia; __Bacteroidales; __S24-7; __uncultured_bacterium
EF099877	0.0	0.0	0.0	1.0	1.0	0.0	3.0	1.0	2.0	0.0	0.0	0.0	0.0	0.0	0.0	1.0	0.0	1.0	1.0	0.0	0.0	0.0	1.0	0.0	0.0	1.0	0.0	1.0	0.0	0.0	1.0	0.0	0.0	1.0	0.0	0.0	Bacteria; __Bacteroidetes; __Bacteroidia; __Bacteroidales; __S24-7; __uncultured_bacterium
DQ014583	3.0	2.0	1.0	1.0	1.0	0.0	0.0	6.0	2.0	3.0	0.0	0.0	3.0	4.0	1.0	2.0	0.0	1.0	8.0	0.0	1.0	1.0	0.0	0.0	0.0	2.0	0.0	4.0	3.0	1.0	2.0	4.0	1.0	1.0	0.0	0.0	Bacteria; __Firmicutes; __Clostridia; __Clostridiales; __Lachnospiraceae; __uncultured; __uncultured_bacterium
EU457460	0.0	0.0	0.0	1.0	0.0	0.0	0.0	0.0	0.0	0.0	1.0	0.0	0.0	0.0	0.0	0.0	0.0	0.0	0.0	0.0	0.0	0.0	0.0	0.0	0.0	0.0	0.0	0.0	0.0	0.0	1.0	1.0	0.0	0.0	0.0	0.0	Bacteria; __Bacteroidetes; __Bacteroidia; __Bacteroidales; __S24-7; __uncultured_bacterium
GQ175507	0.0	0.0	0.0	0.0	0.0	0.0	1.0	0.0	0.0	0.0	0.0	0.0	0.0	1.0	0.0	0.0	0.0	0.0	1.0	0.0	0.0	1.0	0.0	3.0	0.0	0.0	0.0	0.0	1.0	0.0	0.0	1.0	0.0	0.0	0.0	0.0	Bacteria; __Firmicutes; __Clostridia; __Clostridiales; __Ruminococcaceae; __uncultured; __uncultured_bacterium
DQ014566	38.0	66.0	25.0	64.0	35.0	18.0	48.0	73.0	55.0	35.0	26.0	10.0	57.0	50.0	42.0	63.0	27.0	24.0	52.0	33.0	31.0	29.0	40.0	53.0	43.0	42.0	36.0	29.0	57.0	61.0	47.0	44.0	40.0	20.0	54.0	0.0	Bacteria; __Firmicutes; __Clostridia; __Clostridiales; __Lachnospiraceae; __uncultured; __uncultured_bacterium
AY990851	0.0	0.0	0.0	0.0	0.0	0.0	0.0	0.0	0.0	0.0	0.0	0.0	0.0	0.0	0.0	0.0	0.0	0.0	0.0	0.0	0.0	0.0	0.0	0.0	0.0	0.0	0.0	0.0	1.0	0.0	0.0	0.0	0.0	0.0	0.0	0.0	Bacteria; __Firmicutes; __Clostridia; __Clostridiales; __Ruminococcaceae; __uncultured; __uncultured_bacterium
AY993749	6.0	1.0	5.0	3.0	3.0	0.0	5.0	4.0	9.0	11.0	2.0	3.0	1.0	4.0	1.0	9.0	1.0	4.0	11.0	2.0	0.0	1.0	13.0	1.0	3.0	0.0	0.0	10.0	7.0	0.0	0.0	1.0	6.0	0.0	5.0	0.0	Bacteria; __Firmicutes; __Clostridia; __Clostridiales; __Lachnospiraceae; __uncultured; __uncultured_bacterium
EU504092	0.0	0.0	0.0	1.0	0.0	0.0	0.0	1.0	0.0	0.0	0.0	0.0	0.0	0.0	0.0	2.0	0.0	0.0	0.0	0.0	0.0	0.0	0.0	0.0	0.0	0.0	0.0	0.0	0.0	0.0	1.0	0.0	0.0	1.0	0.0	0.0	Bacteria; __Firmicutes; __Clostridia; __Clostridiales; __Lachnospiraceae; __uncultured; __uncultured_bacterium
DQ815864	1.0	0.0	1.0	0.0	0.0	0.0	1.0	0.0	2.0	0.0	5.0	0.0	2.0	1.0	0.0	0.0	0.0	1.0	2.0	3.0	1.0	3.0	0.0	0.0	2.0	1.0	0.0	3.0	0.0	1.0	1.0	0.0	1.0	0.0	2.0	0.0	Bacteria; __Firmicutes; __Clostridia; __Clostridiales; __Ruminococcaceae; __Oscillibacter; __uncultured_bacterium
DQ815867	1.0	10.0	0.0	10.0	5.0	1.0	3.0	3.0	3.0	0.0	1.0	0.0	10.0	0.0	3.0	8.0	0.0	3.0	5.0	3.0	5.0	8.0	2.0	2.0	0.0	5.0	4.0	1.0	5.0	4.0	9.0	4.0	1.0	2.0	0.0	0.0	Bacteria; __Firmicutes; __Clostridia; __Clostridiales; __Lachnospiraceae; __uncultured; __uncultured_bacterium
EU504096	0.0	0.0	0.0	0.0	0.0	0.0	0.0	0.0	0.0	0.0	0.0	0.0	0.0	0.0	0.0	1.0	0.0	0.0	0.0	0.0	0.0	0.0	0.0	0.0	0.0	0.0	0.0	0.0	0.0	0.0	0.0	0.0	0.0	0.0	0.0	0.0	Bacteria; __Firmicutes; __Clostridia; __Clostridiales; __Lachnospiraceae; __uncultured; __uncultured_bacterium
EU504097	0.0	0.0	0.0	0.0	0.0	0.0	0.0	0.0	0.0	0.0	0.0	0.0	0.0	0.0	0.0	0.0	0.0	0.0	0.0	0.0	0.0	0.0	0.0	0.0	1.0	0.0	0.0	0.0	0.0	1.0	0.0	1.0	1.0	0.0	0.0	0.0	Bacteria; __Firmicutes; __Clostridia; __Clostridiales; __Lachnospiraceae; __uncultured; __uncultured_bacterium
EU456424	0.0	0.0	0.0	0.0	0.0	0.0	0.0	0.0	0.0	0.0	0.0	0.0	0.0	0.0	0.0	0.0	0.0	0.0	0.0	0.0	0.0	0.0	0.0	1.0	0.0	0.0	0.0	0.0	0.0	0.0	0.0	0.0	0.0	0.0	0.0	0.0	Bacteria; __Firmicutes; __Clostridia; __Clostridiales; __Lachnospiraceae; __uncultured; __uncultured_bacterium
EU456978	0.0	0.0	0.0	0.0	0.0	0.0	0.0	0.0	0.0	0.0	0.0	0.0	0.0	0.0	0.0	0.0	0.0	0.0	0.0	0.0	0.0	1.0	0.0	0.0	0.0	0.0	0.0	0.0	0.0	0.0	0.0	0.0	0.0	0.0	0.0	0.0	Bacteria; __Firmicutes; __Bacilli; __Lactobacillales; __Lactobacillaceae; __Lactobacillus; __uncultured_bacterium
EF097209	0.0	0.0	0.0	0.0	0.0	0.0	0.0	0.0	0.0	0.0	0.0	0.0	1.0	0.0	0.0	0.0	0.0	0.0	0.0	0.0	0.0	0.0	0.0	0.0	0.0	0.0	0.0	0.0	0.0	0.0	0.0	0.0	0.0	0.0	0.0	0.0	Bacteria; __Firmicutes; __Clostridia; __Clostridiales; __Lachnospiraceae; __uncultured; __uncultured_bacterium
EF097206	0.0	0.0	0.0	0.0	0.0	0.0	0.0	0.0	0.0	0.0	0.0	0.0	0.0	1.0	0.0	0.0	0.0	0.0	0.0	0.0	0.0	0.0	0.0	0.0	0.0	0.0	0.0	0.0	0.0	0.0	0.0	0.0	0.0	0.0	0.0	0.0	Bacteria; __Firmicutes; __Clostridia; __Clostridiales; __Lachnospiraceae; __uncultured; __uncultured_bacterium
EU505679	0.0	0.0	0.0	0.0	0.0	0.0	0.0	0.0	0.0	0.0	0.0	0.0	0.0	0.0	4.0	0.0	0.0	0.0	1.0	0.0	0.0	0.0	0.0	0.0	0.0	0.0	0.0	0.0	0.0	0.0	0.0	0.0	0.0	0.0	0.0	0.0	Bacteria; __Firmicutes; __Clostridia; __Clostridiales; __Lachnospiraceae; __uncultured; __uncultured_bacterium
EU457269	0.0	1.0	0.0	0.0	0.0	0.0	0.0	0.0	0.0	0.0	0.0	0.0	0.0	0.0	0.0	1.0	0.0	0.0	0.0	0.0	0.0	0.0	0.0	0.0	0.0	0.0	0.0	0.0	0.0	0.0	2.0	0.0	0.0	0.0	0.0	0.0	Bacteria; __Firmicutes; __Clostridia; __Clostridiales; __Lachnospiraceae; __uncultured; __uncultured_bacterium
EU451815	0.0	0.0	0.0	0.0	0.0	0.0	0.0	0.0	0.0	0.0	0.0	0.0	0.0	0.0	2.0	0.0	0.0	0.0	0.0	0.0	0.0	0.0	0.0	0.0	0.0	0.0	0.0	0.0	0.0	0.0	0.0	0.0	0.0	0.0	0.0	0.0	Bacteria; __Firmicutes; __Clostridia; __Clostridiales; __Lachnospiraceae; __uncultured; __uncultured_bacterium
EU505673	2.0	2.0	0.0	3.0	2.0	0.0	0.0	4.0	3.0	1.0	0.0	1.0	0.0	1.0	3.0	1.0	1.0	0.0	0.0	0.0	1.0	0.0	6.0	0.0	0.0	2.0	2.0	1.0	1.0	0.0	0.0	1.0	0.0	0.0	0.0	0.0	Bacteria; __Firmicutes; __Clostridia; __Clostridiales; __Lachnospiraceae; __uncultured; __uncultured_bacterium
AY992183	0.0	1.0	0.0	0.0	0.0	0.0	1.0	0.0	0.0	0.0	0.0	0.0	1.0	0.0	0.0	0.0	0.0	0.0	0.0	0.0	0.0	0.0	0.0	0.0	0.0	0.0	0.0	0.0	0.0	0.0	0.0	0.0	0.0	0.0	0.0	0.0	Bacteria; __Firmicutes; __Clostridia; __Clostridiales; __Ruminococcaceae; __Incertae_Sedis; __uncultured_bacterium
EF406606	0.0	0.0	0.0	0.0	0.0	1.0	0.0	0.0	0.0	1.0	0.0	0.0	0.0	0.0	0.0	0.0	0.0	0.0	1.0	0.0	0.0	0.0	0.0	0.0	0.0	0.0	0.0	1.0	0.0	0.0	1.0	0.0	0.0	0.0	0.0	0.0	Bacteria; __Bacteroidetes; __Bacteroidia; __Bacteroidales; __S24-7; __uncultured_bacterium
EF406602	0.0	0.0	0.0	0.0	0.0	0.0	0.0	0.0	0.0	0.0	0.0	0.0	0.0	0.0	0.0	0.0	0.0	0.0	0.0	0.0	0.0	0.0	0.0	1.0	0.0	0.0	0.0	0.0	0.0	0.0	0.0	0.0	0.0	0.0	1.0	0.0	Bacteria; __Bacteroidetes; __Bacteroidia; __Bacteroidales; __S24-7; __uncultured_bacterium
EF603784	0.0	1.0	0.0	1.0	1.0	0.0	1.0	2.0	1.0	2.0	4.0	0.0	0.0	1.0	1.0	2.0	0.0	0.0	4.0	1.0	0.0	2.0	4.0	0.0	2.0	1.0	0.0	2.0	2.0	0.0	3.0	0.0	0.0	0.0	5.0	0.0	Bacteria; __Firmicutes; __Clostridia; __Clostridiales; __Ruminococcaceae; __Anaerotruncus; __uncultured_bacterium
EF603781	0.0	0.0	0.0	0.0	0.0	1.0	0.0	0.0	0.0	0.0	0.0	0.0	0.0	1.0	0.0	1.0	0.0	0.0	0.0	0.0	0.0	0.0	0.0	1.0	0.0	1.0	0.0	0.0	0.0	0.0	0.0	0.0	0.0	0.0	0.0	0.0	Bacteria; __Firmicutes; __Clostridia; __Clostridiales; __Ruminococcaceae; __Incertae_Sedis; __uncultured_bacterium
AM932613	0.0	0.0	0.0	1.0	0.0	0.0	0.0	0.0	0.0	0.0	0.0	0.0	0.0	0.0	0.0	0.0	0.0	0.0	0.0	0.0	0.0	0.0	0.0	0.0	0.0	0.0	0.0	0.0	0.0	0.0	0.0	0.0	0.0	0.0	0.0	0.0	Bacteria; __Firmicutes; __Clostridia; __Clostridiales; __Lachnospiraceae; __uncultured; __uncultured_bacterium
EF097331	0.0	5.0	0.0	1.0	1.0	3.0	1.0	2.0	6.0	0.0	1.0	0.0	6.0	2.0	2.0	4.0	1.0	0.0	4.0	1.0	0.0	5.0	0.0	3.0	2.0	1.0	1.0	4.0	3.0	2.0	4.0	6.0	2.0	5.0	3.0	0.0	Bacteria; __Bacteroidetes; __Bacteroidia; __Bacteroidales; __S24-7; __uncultured_bacterium
EU453558	0.0	0.0	0.0	0.0	0.0	0.0	0.0	0.0	0.0	0.0	0.0	0.0	0.0	0.0	0.0	0.0	0.0	0.0	0.0	0.0	0.0	0.0	0.0	0.0	1.0	0.0	0.0	0.0	0.0	0.0	0.0	0.0	0.0	0.0	0.0	0.0	Bacteria; __Firmicutes; __Bacilli; __Lactobacillales; __Lactobacillaceae; __Lactobacillus; __uncultured_bacterium
EF097335	0.0	0.0	0.0	0.0	0.0	0.0	0.0	0.0	2.0	0.0	0.0	0.0	0.0	0.0	0.0	0.0	0.0	0.0	0.0	0.0	0.0	0.0	0.0	0.0	0.0	0.0	0.0	0.0	0.0	0.0	0.0	0.0	0.0	0.0	0.0	0.0	Bacteria; __Bacteroidetes; __Bacteroidia; __Bacteroidales; __S24-7; __uncultured_bacterium
EU453556	12.0	14.0	7.0	25.0	12.0	1.0	6.0	8.0	6.0	11.0	2.0	0.0	5.0	2.0	4.0	16.0	2.0	8.0	7.0	14.0	3.0	5.0	21.0	8.0	9.0	7.0	3.0	9.0	9.0	6.0	16.0	3.0	9.0	2.0	8.0	0.0	Bacteria; __Firmicutes; __Clostridia; __Clostridiales; __Lachnospiraceae; __uncultured; __uncultured_bacterium
EU453553	2.0	4.0	0.0	3.0	0.0	0.0	1.0	1.0	1.0	1.0	2.0	0.0	4.0	2.0	0.0	1.0	0.0	4.0	1.0	4.0	2.0	3.0	3.0	2.0	1.0	2.0	2.0	0.0	1.0	1.0	4.0	0.0	1.0	2.0	2.0	0.0	Bacteria; __Firmicutes; __Clostridia; __Clostridiales; __Ruminococcaceae; __uncultured; __uncultured_bacterium
EU465707	0.0	0.0	0.0	0.0	1.0	0.0	0.0	0.0	0.0	0.0	0.0	0.0	0.0	0.0	0.0	1.0	0.0	0.0	0.0	1.0	1.0	0.0	0.0	0.0	0.0	0.0	0.0	0.0	0.0	0.0	0.0	0.0	0.0	0.0	0.0	0.0	Bacteria; __Firmicutes; __Clostridia; __Clostridiales; __Ruminococcaceae; __uncultured; __uncultured_bacterium
EU504474	54.0	179.0	43.0	136.0	60.0	55.0	72.0	97.0	78.0	77.0	43.0	18.0	181.0	68.0	126.0	103.0	28.0	53.0	95.0	45.0	58.0	95.0	58.0	110.0	55.0	122.0	69.0	57.0	117.0	103.0	112.0	96.0	73.0	105.0	113.0	0.0	Bacteria; __Bacteroidetes; __Bacteroidia; __Bacteroidales; __S24-7; __uncultured_bacterium
EF406778	0.0	0.0	0.0	0.0	0.0	0.0	0.0	0.0	1.0	0.0	0.0	0.0	0.0	0.0	0.0	0.0	0.0	0.0	0.0	0.0	0.0	0.0	0.0	0.0	0.0	0.0	0.0	0.0	0.0	0.0	0.0	0.0	0.0	0.0	0.0	0.0	Bacteria; __Bacteroidetes; __Bacteroidia; __Bacteroidales; __S24-7; __uncultured_bacterium
EU656086	0.0	8.0	1.0	3.0	1.0	1.0	1.0	0.0	2.0	0.0	0.0	4.0	1.0	0.0	5.0	1.0	0.0	1.0	0.0	4.0	0.0	0.0	0.0	0.0	0.0	3.0	0.0	1.0	3.0	1.0	0.0	0.0	1.0	1.0	1.0	0.0	Bacteria; __Bacteroidetes; __Bacteroidia; __Bacteroidales; __S24-7; __uncultured_bacterium
EF406393	0.0	0.0	0.0	2.0	0.0	0.0	0.0	0.0	0.0	0.0	0.0	0.0	0.0	0.0	0.0	0.0	0.0	0.0	1.0	0.0	0.0	0.0	0.0	0.0	0.0	0.0	0.0	0.0	0.0	0.0	0.0	0.0	0.0	0.0	0.0	0.0	Bacteria; __Bacteroidetes; __Bacteroidia; __Bacteroidales; __S24-7; __uncultured_bacterium
EF406391	0.0	0.0	0.0	0.0	0.0	0.0	0.0	0.0	0.0	0.0	0.0	0.0	0.0	0.0	0.0	0.0	0.0	0.0	0.0	0.0	0.0	0.0	0.0	0.0	0.0	0.0	0.0	2.0	0.0	0.0	0.0	0.0	0.0	1.0	0.0	0.0	Bacteria; __Bacteroidetes; __Bacteroidia; __Bacteroidales; __S24-7; __uncultured_bacterium
EF096794	0.0	0.0	0.0	1.0	2.0	0.0	0.0	0.0	0.0	0.0	0.0	0.0	1.0	0.0	0.0	0.0	0.0	0.0	3.0	0.0	0.0	0.0	0.0	0.0	0.0	1.0	0.0	0.0	1.0	0.0	0.0	0.0	0.0	0.0	0.0	0.0	Bacteria; __Firmicutes; __Clostridia; __Clostridiales; __Lachnospiraceae; __uncultured; __uncultured_bacterium
EF099179	2.0	1.0	2.0	5.0	3.0	0.0	2.0	0.0	3.0	3.0	1.0	0.0	1.0	0.0	0.0	3.0	0.0	1.0	2.0	1.0	2.0	0.0	2.0	1.0	0.0	0.0	0.0	0.0	3.0	0.0	0.0	0.0	2.0	0.0	0.0	0.0	Bacteria; __Bacteroidetes; __Bacteroidia; __Bacteroidales; __S24-7; __uncultured_bacterium
EU779009	0.0	0.0	0.0	0.0	0.0	0.0	0.0	0.0	0.0	0.0	0.0	0.0	0.0	0.0	0.0	0.0	0.0	0.0	1.0	0.0	0.0	0.0	0.0	0.0	0.0	0.0	0.0	0.0	0.0	0.0	0.0	0.0	0.0	0.0	0.0	0.0	Bacteria; __Firmicutes; __Clostridia; __Clostridiales; __Lachnospiraceae; __uncultured; __uncultured_bacterium
EF096550	0.0	0.0	0.0	0.0	0.0	0.0	0.0	0.0	0.0	1.0	0.0	0.0	1.0	0.0	0.0	0.0	0.0	0.0	0.0	0.0	0.0	0.0	0.0	0.0	0.0	0.0	0.0	0.0	0.0	0.0	0.0	0.0	0.0	0.0	0.0	0.0	Bacteria; __Firmicutes; __Clostridia; __Clostridiales; __Lachnospiraceae; __uncultured; __uncultured_bacterium
EU506481	0.0	0.0	0.0	0.0	0.0	0.0	0.0	0.0	3.0	0.0	0.0	0.0	0.0	1.0	0.0	0.0	0.0	1.0	0.0	0.0	0.0	0.0	0.0	0.0	0.0	0.0	0.0	0.0	1.0	1.0	1.0	0.0	0.0	0.0	0.0	0.0	Bacteria; __Firmicutes; __Clostridia; __Clostridiales; __Lachnospiraceae; __Coprococcus; __uncultured_bacterium
EU504217	0.0	0.0	0.0	0.0	0.0	0.0	0.0	0.0	1.0	0.0	0.0	0.0	0.0	0.0	0.0	0.0	0.0	0.0	0.0	0.0	0.0	0.0	0.0	0.0	0.0	0.0	0.0	0.0	0.0	0.0	0.0	0.0	0.0	0.0	0.0	0.0	Bacteria; __Firmicutes; __Clostridia; __Clostridiales; __Lachnospiraceae; __Marvinbryantia; __uncultured_bacterium
EU506487	0.0	0.0	0.0	0.0	0.0	0.0	1.0	0.0	0.0	0.0	0.0	0.0	1.0	0.0	0.0	0.0	0.0	0.0	1.0	0.0	0.0	0.0	0.0	0.0	0.0	0.0	1.0	0.0	0.0	0.0	0.0	2.0	0.0	0.0	0.0	0.0	Bacteria; __Firmicutes; __Clostridia; __Clostridiales; __Lachnospiraceae; __uncultured; __uncultured_bacterium
EF096559	0.0	0.0	0.0	1.0	0.0	1.0	0.0	1.0	2.0	0.0	1.0	0.0	3.0	0.0	0.0	2.0	0.0	0.0	3.0	0.0	1.0	1.0	0.0	2.0	0.0	1.0	1.0	1.0	1.0	2.0	1.0	0.0	1.0	2.0	1.0	0.0	Bacteria; __Firmicutes; __Clostridia; __Clostridiales; __Lachnospiraceae; __uncultured; __uncultured_bacterium
EU503840	0.0	0.0	0.0	0.0	0.0	0.0	0.0	0.0	0.0	0.0	0.0	0.0	0.0	0.0	0.0	0.0	1.0	0.0	0.0	0.0	0.0	0.0	0.0	0.0	0.0	0.0	0.0	0.0	0.0	0.0	0.0	0.0	0.0	0.0	0.0	0.0	Bacteria; __Firmicutes; __Clostridia; __Clostridiales; __Lachnospiraceae; __Roseburia; __uncultured_bacterium
EU509961	0.0	0.0	0.0	0.0	0.0	0.0	0.0	0.0	0.0	0.0	0.0	0.0	0.0	0.0	0.0	0.0	0.0	0.0	0.0	0.0	0.0	0.0	0.0	0.0	0.0	0.0	0.0	0.0	0.0	0.0	0.0	1.0	0.0	0.0	0.0	0.0	Bacteria; __Firmicutes; __Clostridia; __Clostridiales; __Lachnospiraceae; __Roseburia; __uncultured_bacterium
EF097025	0.0	1.0	0.0	3.0	1.0	0.0	2.0	0.0	6.0	4.0	2.0	0.0	1.0	3.0	0.0	3.0	0.0	2.0	2.0	2.0	0.0	0.0	4.0	0.0	4.0	0.0	0.0	2.0	0.0	0.0	1.0	0.0	1.0	0.0	0.0	0.0	Bacteria; __Firmicutes; __Clostridia; __Clostridiales; __Lachnospiraceae; __uncultured; __uncultured_bacterium
EF603968	0.0	1.0	1.0	1.0	0.0	0.0	0.0	0.0	0.0	1.0	0.0	0.0	0.0	0.0	3.0	1.0	0.0	0.0	0.0	0.0	0.0	0.0	0.0	7.0	0.0	0.0	0.0	0.0	1.0	0.0	0.0	0.0	3.0	0.0	1.0	0.0	Bacteria; __Firmicutes; __Clostridia; __Clostridiales; __Peptococcaceae; __uncultured; __uncultured_bacterium
EU451637	0.0	0.0	0.0	0.0	0.0	0.0	0.0	0.0	0.0	0.0	0.0	0.0	1.0	0.0	0.0	0.0	0.0	0.0	0.0	0.0	0.0	0.0	0.0	0.0	0.0	0.0	0.0	0.0	0.0	0.0	0.0	2.0	0.0	0.0	0.0	0.0	Bacteria; __Firmicutes; __Clostridia; __Clostridiales; __Lachnospiraceae; __uncultured; __uncultured_bacterium
EU454281	45.0	96.0	22.0	117.0	33.0	35.0	45.0	83.0	63.0	32.0	29.0	15.0	112.0	53.0	77.0	101.0	34.0	48.0	73.0	40.0	25.0	53.0	57.0	74.0	41.0	56.0	36.0	36.0	85.0	69.0	74.0	84.0	51.0	40.0	75.0	0.0	Bacteria; __Bacteroidetes; __Bacteroidia; __Bacteroidales; __S24-7; __uncultured_bacterium
EF095977	1.0	1.0	0.0	0.0	0.0	1.0	0.0	0.0	0.0	0.0	0.0	0.0	0.0	1.0	0.0	0.0	0.0	0.0	0.0	0.0	0.0	0.0	0.0	0.0	0.0	1.0	0.0	0.0	0.0	0.0	0.0	0.0	0.0	0.0	0.0	0.0	Bacteria; __Firmicutes; __Clostridia; __Clostridiales; __Lachnospiraceae; __uncultured; __uncultured_bacterium
AY991185	0.0	4.0	0.0	3.0	0.0	0.0	0.0	0.0	1.0	1.0	0.0	0.0	1.0	1.0	0.0	0.0	0.0	0.0	2.0	1.0	0.0	3.0	1.0	0.0	1.0	0.0	0.0	1.0	2.0	2.0	1.0	1.0	2.0	0.0	1.0	0.0	Bacteria; __Firmicutes; __Clostridia; __Clostridiales; __Ruminococcaceae; __uncultured; __uncultured_bacterium
FJ681946	0.0	0.0	0.0	0.0	1.0	0.0	0.0	0.0	0.0	0.0	0.0	0.0	0.0	0.0	0.0	0.0	0.0	0.0	0.0	0.0	0.0	0.0	0.0	0.0	0.0	0.0	0.0	0.0	0.0	0.0	0.0	0.0	0.0	0.0	0.0	0.0	Bacteria; __Firmicutes; __Clostridia; __Clostridiales; __Lachnospiraceae; __uncultured; __uncultured_bacterium
EF097159	32.0	415.0	13.0	358.0	184.0	100.0	35.0	271.0	44.0	58.0	90.0	6.0	341.0	93.0	270.0	243.0	54.0	121.0	251.0	34.0	142.0	274.0	47.0	374.0	30.0	247.0	192.0	27.0	268.0	293.0	381.0	257.0	35.0	152.0	46.0	0.0	Bacteria; __Bacteroidetes; __Bacteroidia; __Bacteroidales; __S24-7; __uncultured_bacterium
EU455242	0.0	0.0	0.0	0.0	1.0	0.0	1.0	0.0	0.0	0.0	0.0	0.0	1.0	0.0	0.0	0.0	0.0	0.0	2.0	2.0	0.0	0.0	0.0	1.0	0.0	0.0	0.0	0.0	2.0	0.0	0.0	0.0	1.0	1.0	0.0	0.0	Bacteria; __Firmicutes; __Clostridia; __Clostridiales; __Lachnospiraceae; __uncultured; __uncultured_bacterium
EF096703	2.0	0.0	0.0	2.0	0.0	0.0	2.0	1.0	1.0	1.0	1.0	1.0	0.0	1.0	1.0	1.0	0.0	1.0	2.0	0.0	0.0	0.0	0.0	0.0	1.0	0.0	0.0	0.0	1.0	0.0	0.0	1.0	0.0	1.0	0.0	0.0	Bacteria; __Firmicutes; __Clostridia; __Clostridiales; __Lachnospiraceae; __uncultured; __uncultured_bacterium
EU503998	0.0	0.0	0.0	0.0	0.0	0.0	0.0	0.0	0.0	0.0	0.0	0.0	0.0	0.0	0.0	1.0	0.0	0.0	2.0	0.0	0.0	0.0	0.0	0.0	0.0	0.0	0.0	0.0	0.0	0.0	0.0	0.0	0.0	0.0	0.0	0.0	Bacteria; __Firmicutes; __Clostridia; __Clostridiales; __Lachnospiraceae; __uncultured; __uncultured_bacterium
EU655860	1.0	3.0	1.0	1.0	2.0	1.0	5.0	6.0	1.0	3.0	4.0	0.0	7.0	2.0	6.0	5.0	1.0	1.0	3.0	2.0	4.0	5.0	4.0	1.0	2.0	6.0	1.0	2.0	2.0	1.0	1.0	0.0	3.0	4.0	1.0	0.0	Bacteria; __Bacteroidetes; __Bacteroidia; __Bacteroidales; __Rikenellaceae; __Alistipes; __uncultured_bacterium
EU655862	2.0	7.0	0.0	0.0	3.0	0.0	2.0	5.0	5.0	5.0	2.0	0.0	2.0	4.0	3.0	3.0	1.0	0.0	2.0	2.0	0.0	1.0	2.0	2.0	3.0	0.0	0.0	1.0	0.0	1.0	2.0	0.0	1.0	0.0	4.0	0.0	Bacteria; __Firmicutes; __Clostridia; __Clostridiales; __Ruminococcaceae; __Incertae_Sedis; __uncultured_bacterium
EU455029	0.0	0.0	0.0	0.0	1.0	0.0	0.0	0.0	0.0	1.0	0.0	0.0	1.0	0.0	0.0	1.0	1.0	0.0	0.0	0.0	0.0	0.0	1.0	0.0	0.0	0.0	0.0	0.0	0.0	0.0	0.0	0.0	0.0	1.0	0.0	0.0	Bacteria; __Firmicutes; __Clostridia; __Clostridiales; __Ruminococcaceae; __uncultured; __uncultured_bacterium
AY990694	17.0	22.0	4.0	28.0	16.0	8.0	21.0	26.0	16.0	14.0	8.0	0.0	12.0	10.0	11.0	17.0	6.0	12.0	16.0	16.0	5.0	8.0	22.0	17.0	16.0	11.0	10.0	21.0	26.0	25.0	23.0	13.0	13.0	16.0	20.0	0.0	Bacteria; __Bacteroidetes; __Bacteroidia; __Bacteroidales; __S24-7; __uncultured_bacterium
EF614672	1.0	2.0	1.0	1.0	0.0	0.0	1.0	0.0	1.0	1.0	0.0	0.0	0.0	1.0	0.0	1.0	0.0	0.0	0.0	0.0	0.0	0.0	1.0	0.0	0.0	1.0	1.0	0.0	0.0	0.0	0.0	0.0	1.0	0.0	2.0	0.0	Bacteria; __Firmicutes; __Clostridia; __Clostridiales; __Clostridiaceae; __Candidatus_Arthromitus; __uncultured_bacterium
EU507752	0.0	1.0	0.0	2.0	0.0	0.0	1.0	0.0	0.0	0.0	0.0	0.0	0.0	0.0	0.0	0.0	0.0	0.0	0.0	0.0	0.0	0.0	0.0	0.0	0.0	0.0	0.0	0.0	0.0	0.0	0.0	0.0	0.0	0.0	0.0	0.0	Bacteria; __Firmicutes; __Clostridia; __Clostridiales; __Lachnospiraceae; __uncultured; __uncultured_bacterium
EU504890	33.0	69.0	21.0	71.0	36.0	11.0	17.0	52.0	28.0	36.0	20.0	7.0	54.0	32.0	54.0	68.0	20.0	28.0	43.0	21.0	18.0	51.0	25.0	54.0	42.0	32.0	15.0	11.0	68.0	32.0	53.0	43.0	27.0	26.0	51.0	0.0	Bacteria; __Bacteroidetes; __Bacteroidia; __Bacteroidales; __S24-7; __uncultured_bacterium
EU504891	5.0	13.0	4.0	9.0	2.0	4.0	10.0	10.0	7.0	7.0	1.0	0.0	11.0	2.0	5.0	4.0	2.0	3.0	2.0	1.0	3.0	2.0	4.0	3.0	3.0	8.0	1.0	6.0	7.0	5.0	6.0	0.0	3.0	1.0	3.0	0.0	Bacteria; __Firmicutes; __Clostridia; __Clostridiales; __Lachnospiraceae; __uncultured; __uncultured_bacterium
HM123965	0.0	0.0	0.0	0.0	0.0	0.0	0.0	0.0	0.0	0.0	0.0	0.0	0.0	0.0	0.0	0.0	0.0	0.0	0.0	1.0	0.0	0.0	0.0	0.0	0.0	0.0	0.0	0.0	0.0	0.0	0.0	0.0	0.0	0.0	0.0	0.0	Bacteria; __Firmicutes; __Clostridia; __Clostridiales; __Ruminococcaceae; __uncultured; __uncultured_bacterium
EU504898	1.0	0.0	1.0	2.0	1.0	0.0	1.0	1.0	0.0	3.0	1.0	0.0	1.0	2.0	0.0	2.0	1.0	0.0	0.0	1.0	0.0	0.0	1.0	0.0	1.0	0.0	1.0	1.0	2.0	0.0	0.0	0.0	1.0	0.0	0.0	0.0	Bacteria; __Firmicutes; __Clostridia; __Clostridiales; __Lachnospiraceae; __uncultured; __uncultured_bacterium
EU504899	0.0	1.0	0.0	0.0	0.0	0.0	2.0	0.0	2.0	0.0	0.0	0.0	0.0	0.0	0.0	0.0	0.0	0.0	0.0	0.0	0.0	0.0	0.0	0.0	0.0	1.0	0.0	0.0	0.0	0.0	1.0	0.0	0.0	0.0	0.0	0.0	Bacteria; __Bacteroidetes; __Bacteroidia; __Bacteroidales; __S24-7; __uncultured_bacterium
EU453606	0.0	0.0	0.0	0.0	0.0	0.0	0.0	0.0	0.0	0.0	0.0	0.0	0.0	0.0	0.0	0.0	0.0	0.0	0.0	0.0	0.0	0.0	0.0	0.0	0.0	0.0	0.0	0.0	0.0	0.0	1.0	0.0	0.0	0.0	0.0	0.0	Bacteria; __Firmicutes; __Clostridia; __Clostridiales; __Lachnospiraceae; __uncultured; __uncultured_bacterium
EU456123	0.0	0.0	0.0	0.0	0.0	0.0	0.0	0.0	0.0	0.0	0.0	0.0	1.0	0.0	0.0	0.0	0.0	0.0	0.0	0.0	0.0	0.0	0.0	0.0	0.0	0.0	0.0	0.0	0.0	0.0	0.0	0.0	0.0	0.0	0.0	0.0	Bacteria; __Firmicutes; __Clostridia; __Clostridiales; __Ruminococcaceae; __Incertae_Sedis; __uncultured_bacterium
EU511795	129.0	184.0	103.0	258.0	209.0	71.0	150.0	215.0	202.0	154.0	88.0	30.0	163.0	142.0	134.0	223.0	65.0	88.0	164.0	109.0	68.0	127.0	135.0	142.0	107.0	122.0	86.0	105.0	203.0	127.0	131.0	122.0	173.0	85.0	119.0	0.0	Bacteria; __Firmicutes; __Clostridia; __Clostridiales; __Lachnospiraceae; __uncultured; __uncultured_bacterium
EF098354	1.0	0.0	0.0	0.0	0.0	0.0	0.0	0.0	0.0	0.0	0.0	0.0	0.0	0.0	0.0	0.0	0.0	0.0	0.0	0.0	0.0	0.0	0.0	0.0	0.0	0.0	0.0	0.0	0.0	0.0	0.0	0.0	0.0	0.0	0.0	0.0	Bacteria; __Firmicutes; __Clostridia; __Clostridiales; __Lachnospiraceae; __uncultured; __uncultured_bacterium
EU791009	0.0	0.0	0.0	0.0	0.0	0.0	0.0	0.0	0.0	0.0	0.0	0.0	0.0	0.0	0.0	0.0	0.0	0.0	0.0	0.0	0.0	0.0	0.0	0.0	0.0	0.0	0.0	0.0	0.0	0.0	0.0	1.0	0.0	0.0	0.0	0.0	Bacteria; __Bacteroidetes; __Bacteroidia; __Bacteroidales; __S24-7; __uncultured_bacterium
JQ084127	0.0	0.0	0.0	1.0	0.0	0.0	1.0	1.0	1.0	0.0	0.0	0.0	0.0	0.0	0.0	0.0	1.0	0.0	0.0	0.0	0.0	0.0	2.0	2.0	0.0	0.0	0.0	0.0	0.0	1.0	0.0	0.0	0.0	0.0	0.0	0.0	Bacteria; __Firmicutes; __Clostridia; __Clostridiales; __Lachnospiraceae; __Coprococcus; __uncultured_bacterium
EU508399	0.0	0.0	0.0	0.0	0.0	0.0	0.0	0.0	0.0	0.0	0.0	0.0	0.0	0.0	0.0	0.0	0.0	0.0	0.0	1.0	0.0	0.0	0.0	0.0	0.0	0.0	0.0	0.0	0.0	0.0	0.0	0.0	0.0	0.0	0.0	0.0	Bacteria; __Firmicutes; __Clostridia; __Clostridiales; __Christensenellaceae; __Christensenella; __uncultured_bacterium
EF098352	0.0	0.0	0.0	1.0	1.0	0.0	0.0	0.0	0.0	0.0	0.0	0.0	0.0	0.0	0.0	0.0	0.0	0.0	0.0	0.0	1.0	0.0	0.0	0.0	0.0	0.0	0.0	0.0	1.0	1.0	0.0	0.0	0.0	0.0	0.0	0.0	Bacteria; __Firmicutes; __Clostridia; __Clostridiales; __Lachnospiraceae; __uncultured; __uncultured_bacterium
EF098599	0.0	0.0	0.0	0.0	0.0	0.0	0.0	0.0	0.0	0.0	0.0	0.0	0.0	0.0	0.0	0.0	0.0	0.0	1.0	0.0	1.0	2.0	0.0	0.0	0.0	0.0	0.0	0.0	0.0	0.0	0.0	1.0	0.0	0.0	0.0	0.0	Bacteria; __Firmicutes; __Clostridia; __Clostridiales; __Lachnospiraceae; __Incertae_Sedis; __uncultured_bacterium
EU452422	0.0	0.0	0.0	0.0	1.0	0.0	0.0	0.0	1.0	0.0	0.0	0.0	0.0	0.0	0.0	0.0	0.0	0.0	1.0	1.0	0.0	0.0	0.0	0.0	0.0	0.0	0.0	0.0	0.0	0.0	0.0	0.0	1.0	0.0	1.0	0.0	Bacteria; __Firmicutes; __Clostridia; __Clostridiales; __Lachnospiraceae; __uncultured; __uncultured_bacterium
EF096013	0.0	0.0	0.0	0.0	0.0	0.0	0.0	0.0	0.0	0.0	0.0	0.0	0.0	0.0	0.0	1.0	0.0	0.0	0.0	0.0	0.0	0.0	0.0	0.0	0.0	0.0	0.0	1.0	0.0	0.0	0.0	0.0	0.0	0.0	0.0	0.0	Bacteria; __Firmicutes; __Clostridia; __Clostridiales; __Lachnospiraceae; __uncultured; __uncultured_bacterium
EF098592	0.0	1.0	0.0	0.0	1.0	0.0	0.0	1.0	0.0	0.0	0.0	0.0	0.0	1.0	0.0	0.0	0.0	0.0	0.0	0.0	0.0	1.0	0.0	1.0	0.0	4.0	0.0	0.0	4.0	1.0	0.0	0.0	1.0	0.0	0.0	0.0	Bacteria; __Firmicutes; __Clostridia; __Clostridiales; __Lachnospiraceae; __uncultured; __uncultured_bacterium
EF097546	0.0	0.0	0.0	0.0	1.0	1.0	0.0	2.0	0.0	0.0	0.0	0.0	1.0	0.0	1.0	1.0	0.0	0.0	1.0	0.0	0.0	0.0	0.0	0.0	0.0	0.0	0.0	0.0	1.0	0.0	0.0	0.0	0.0	0.0	0.0	0.0	Bacteria; __Firmicutes; __Clostridia; __Clostridiales; __Lachnospiraceae; __uncultured; __uncultured_bacterium
EF097547	0.0	2.0	0.0	2.0	0.0	0.0	1.0	0.0	2.0	1.0	0.0	0.0	0.0	0.0	2.0	0.0	0.0	0.0	1.0	0.0	0.0	2.0	1.0	1.0	1.0	0.0	2.0	0.0	1.0	3.0	1.0	2.0	0.0	1.0	0.0	0.0	Bacteria; __Bacteroidetes; __Bacteroidia; __Bacteroidales; __S24-7; __uncultured_bacterium
EF097543	0.0	0.0	0.0	0.0	0.0	0.0	0.0	0.0	0.0	0.0	0.0	0.0	0.0	0.0	0.0	0.0	0.0	0.0	0.0	0.0	0.0	0.0	1.0	0.0	0.0	0.0	0.0	0.0	0.0	0.0	0.0	0.0	0.0	0.0	0.0	0.0	Bacteria; __Firmicutes; __Clostridia; __Clostridiales; __Lachnospiraceae; __Incertae_Sedis; __uncultured_bacterium
EF097835	0.0	1.0	0.0	0.0	2.0	0.0	3.0	1.0	1.0	2.0	0.0	0.0	0.0	0.0	0.0	1.0	0.0	0.0	0.0	0.0	0.0	0.0	0.0	0.0	1.0	0.0	0.0	0.0	0.0	0.0	0.0	0.0	0.0	0.0	1.0	0.0	Bacteria; __Bacteroidetes; __Bacteroidia; __Bacteroidales; __S24-7; __uncultured_bacterium
EF097836	0.0	0.0	0.0	0.0	0.0	0.0	0.0	0.0	0.0	0.0	0.0	0.0	0.0	0.0	0.0	1.0	0.0	0.0	0.0	0.0	0.0	0.0	0.0	0.0	0.0	0.0	0.0	0.0	0.0	0.0	0.0	0.0	0.0	0.0	0.0	0.0	Bacteria; __Firmicutes; __Clostridia; __Clostridiales; __Lachnospiraceae; __uncultured; __uncultured_bacterium
EF097781	0.0	0.0	0.0	0.0	0.0	0.0	0.0	0.0	0.0	0.0	0.0	0.0	0.0	0.0	0.0	0.0	0.0	0.0	0.0	0.0	0.0	0.0	0.0	1.0	0.0	0.0	0.0	0.0	0.0	0.0	0.0	0.0	0.0	0.0	0.0	0.0	Bacteria; __Firmicutes; __Clostridia; __Clostridiales; __Lachnospiraceae; __uncultured; __uncultured_bacterium
EF097785	0.0	0.0	0.0	0.0	0.0	0.0	0.0	0.0	0.0	1.0	0.0	0.0	1.0	0.0	0.0	0.0	0.0	0.0	0.0	0.0	0.0	0.0	0.0	0.0	0.0	0.0	0.0	0.0	0.0	0.0	0.0	0.0	0.0	0.0	0.0	0.0	Bacteria; __Actinobacteria; __Coriobacteriia; __Coriobacteriales; __Coriobacteriaceae; __Enterorhabdus; __uncultured_bacterium
DQ014822	1.0	4.0	2.0	2.0	4.0	0.0	4.0	2.0	8.0	0.0	2.0	0.0	3.0	0.0	1.0	3.0	1.0	3.0	0.0	1.0	0.0	2.0	1.0	1.0	0.0	2.0	0.0	0.0	4.0	1.0	1.0	1.0	0.0	0.0	1.0	0.0	Bacteria; __Firmicutes; __Clostridia; __Clostridiales; __Ruminococcaceae; __Oscillibacter; __uncultured_bacterium
DQ014776	10.0	19.0	8.0	25.0	18.0	4.0	11.0	15.0	14.0	7.0	3.0	6.0	13.0	3.0	10.0	17.0	3.0	5.0	2.0	5.0	14.0	11.0	12.0	7.0	3.0	11.0	9.0	11.0	15.0	12.0	1.0	10.0	11.0	4.0	13.0	0.0	Bacteria; __Firmicutes; __Clostridia; __Clostridiales; __Lachnospiraceae; __uncultured; __uncultured_bacterium
DQ014775	0.0	1.0	1.0	1.0	1.0	2.0	6.0	0.0	2.0	0.0	0.0	1.0	2.0	3.0	1.0	0.0	0.0	1.0	0.0	4.0	2.0	2.0	3.0	1.0	3.0	2.0	0.0	4.0	3.0	2.0	2.0	0.0	0.0	1.0	1.0	0.0	Bacteria; __Firmicutes; __Clostridia; __Clostridiales; __Lachnospiraceae; __uncultured; __uncultured_bacterium
DQ015355	0.0	0.0	0.0	0.0	0.0	0.0	1.0	0.0	0.0	0.0	0.0	0.0	0.0	0.0	0.0	1.0	0.0	0.0	0.0	0.0	0.0	0.0	0.0	0.0	0.0	0.0	0.0	0.0	0.0	0.0	0.0	1.0	0.0	0.0	0.0	0.0	Bacteria; __Firmicutes; __Clostridia; __Clostridiales; __Lachnospiraceae; __uncultured; __uncultured_bacterium
DQ015353	3.0	5.0	0.0	9.0	3.0	5.0	8.0	8.0	8.0	5.0	3.0	1.0	6.0	7.0	10.0	3.0	2.0	0.0	11.0	6.0	6.0	5.0	1.0	4.0	3.0	3.0	3.0	5.0	5.0	7.0	4.0	13.0	11.0	2.0	3.0	0.0	Bacteria; __Firmicutes; __Clostridia; __Clostridiales; __Lachnospiraceae; __uncultured; __uncultured_bacterium
DQ015350	13.0	18.0	10.0	8.0	17.0	6.0	20.0	24.0	17.0	13.0	8.0	2.0	18.0	12.0	25.0	20.0	2.0	13.0	12.0	14.0	7.0	11.0	8.0	11.0	3.0	12.0	12.0	13.0	16.0	17.0	13.0	17.0	13.0	9.0	14.0	0.0	Bacteria; __Firmicutes; __Clostridia; __Clostridiales; __Lachnospiraceae; __uncultured; __uncultured_bacterium
EF098778	21.0	20.0	11.0	26.0	8.0	9.0	29.0	14.0	24.0	15.0	8.0	1.0	28.0	10.0	15.0	21.0	5.0	20.0	19.0	16.0	15.0	19.0	20.0	15.0	6.0	17.0	12.0	10.0	15.0	9.0	18.0	19.0	16.0	7.0	13.0	0.0	Bacteria; __Firmicutes; __Clostridia; __Clostridiales; __Lachnospiraceae; __uncultured; __uncultured_bacterium
EF098779	0.0	1.0	0.0	1.0	0.0	0.0	0.0	1.0	1.0	0.0	0.0	0.0	0.0	0.0	1.0	0.0	0.0	0.0	3.0	0.0	0.0	0.0	0.0	0.0	0.0	1.0	0.0	0.0	0.0	0.0	0.0	1.0	0.0	0.0	0.0	0.0	Bacteria; __Firmicutes; __Clostridia; __Clostridiales; __Lachnospiraceae; __uncultured; __uncultured_bacterium
EF098776	0.0	0.0	0.0	0.0	0.0	0.0	0.0	0.0	0.0	0.0	0.0	0.0	1.0	0.0	0.0	0.0	0.0	0.0	0.0	0.0	0.0	0.0	0.0	0.0	0.0	0.0	0.0	0.0	0.0	0.0	0.0	0.0	0.0	0.0	0.0	0.0	Bacteria; __Firmicutes; __Clostridia; __Clostridiales; __Lachnospiraceae; __uncultured; __uncultured_bacterium
EF096303	5.0	0.0	4.0	8.0	1.0	0.0	16.0	1.0	0.0	10.0	3.0	6.0	0.0	3.0	0.0	3.0	1.0	2.0	4.0	7.0	0.0	0.0	4.0	0.0	2.0	0.0	0.0	6.0	2.0	0.0	0.0	0.0	3.0	0.0	2.0	0.0	Bacteria; __Firmicutes; __Clostridia; __Clostridiales; __Lachnospiraceae; __Moryella; __uncultured_bacterium
EU507529	2.0	4.0	3.0	4.0	0.0	0.0	6.0	2.0	1.0	3.0	0.0	0.0	2.0	3.0	3.0	4.0	1.0	4.0	1.0	2.0	1.0	0.0	6.0	4.0	0.0	0.0	0.0	1.0	5.0	1.0	3.0	0.0	1.0	6.0	1.0	0.0	Bacteria; __Firmicutes; __Clostridia; __Clostridiales; __Ruminococcaceae; __uncultured; __uncultured_bacterium
EU506836	0.0	0.0	0.0	0.0	0.0	0.0	0.0	0.0	0.0	1.0	0.0	0.0	0.0	1.0	1.0	0.0	0.0	0.0	0.0	2.0	1.0	0.0	1.0	0.0	0.0	1.0	0.0	0.0	0.0	0.0	0.0	1.0	0.0	0.0	0.0	0.0	Bacteria; __Firmicutes; __Clostridia; __Clostridiales; __Lachnospiraceae; __uncultured; __uncultured_bacterium
EU451046	0.0	0.0	0.0	0.0	0.0	0.0	0.0	0.0	0.0	1.0	0.0	0.0	0.0	0.0	0.0	0.0	0.0	0.0	0.0	0.0	0.0	0.0	2.0	0.0	0.0	0.0	0.0	0.0	0.0	0.0	0.0	0.0	1.0	0.0	0.0	0.0	Bacteria; __Firmicutes; __Clostridia; __Clostridiales; __Lachnospiraceae; __uncultured; __uncultured_bacterium
EF604524	0.0	0.0	0.0	0.0	0.0	0.0	0.0	0.0	0.0	0.0	0.0	0.0	0.0	0.0	0.0	1.0	0.0	0.0	0.0	0.0	0.0	0.0	0.0	0.0	1.0	0.0	0.0	1.0	0.0	0.0	0.0	0.0	1.0	0.0	0.0	0.0	Bacteria; __Proteobacteria; __Betaproteobacteria; __Burkholderiales; __Alcaligenaceae; __Parasutterella; __uncultured_bacterium
EF097944	0.0	0.0	0.0	0.0	0.0	0.0	0.0	0.0	0.0	0.0	0.0	0.0	0.0	0.0	0.0	0.0	0.0	0.0	0.0	0.0	0.0	0.0	0.0	0.0	0.0	0.0	0.0	0.0	0.0	0.0	0.0	0.0	0.0	1.0	0.0	0.0	Bacteria; __Firmicutes; __Clostridia; __Clostridiales; __Ruminococcaceae; __uncultured; __uncultured_bacterium
AJ400271	0.0	0.0	0.0	0.0	0.0	0.0	0.0	0.0	0.0	0.0	0.0	0.0	1.0	0.0	0.0	0.0	0.0	0.0	0.0	0.0	0.0	1.0	0.0	0.0	0.0	0.0	0.0	0.0	0.0	1.0	0.0	0.0	0.0	0.0	0.0	0.0	Bacteria; __Firmicutes; __Clostridia; __Clostridiales; __Lachnospiraceae; __uncultured; __uncultured_bacterium
EU457090	0.0	0.0	0.0	1.0	0.0	0.0	0.0	1.0	0.0	0.0	0.0	0.0	1.0	1.0	0.0	3.0	0.0	0.0	3.0	1.0	0.0	0.0	0.0	0.0	1.0	1.0	0.0	3.0	1.0	2.0	0.0	0.0	0.0	1.0	0.0	0.0	Bacteria; __Firmicutes; __Clostridia; __Clostridiales; __Lachnospiraceae; __uncultured; __uncultured_bacterium
EU843338	0.0	0.0	0.0	0.0	0.0	0.0	0.0	1.0	0.0	0.0	0.0	0.0	0.0	0.0	0.0	0.0	0.0	0.0	0.0	0.0	0.0	0.0	0.0	0.0	0.0	0.0	0.0	0.0	0.0	0.0	0.0	0.0	0.0	0.0	0.0	0.0	Bacteria; __Firmicutes; __Clostridia; __Clostridiales; __Ruminococcaceae; __uncultured; __uncultured_bacterium
AY993353	0.0	9.0	3.0	9.0	5.0	4.0	1.0	11.0	5.0	7.0	0.0	0.0	3.0	5.0	7.0	2.0	2.0	2.0	7.0	3.0	2.0	3.0	3.0	5.0	2.0	7.0	1.0	0.0	6.0	1.0	6.0	5.0	2.0	3.0	5.0	0.0	Bacteria; __Bacteroidetes; __Bacteroidia; __Bacteroidales; __S24-7; __uncultured_bacterium
EU456259	4.0	8.0	6.0	13.0	7.0	1.0	7.0	6.0	10.0	5.0	1.0	1.0	9.0	5.0	3.0	7.0	3.0	4.0	10.0	3.0	1.0	1.0	6.0	2.0	5.0	4.0	2.0	4.0	8.0	8.0	3.0	2.0	9.0	1.0	7.0	0.0	Bacteria; __Firmicutes; __Clostridia; __Clostridiales; __Lachnospiraceae; __Incertae_Sedis; __uncultured_bacterium
EU456709	50.0	57.0	98.0	146.0	65.0	27.0	93.0	98.0	66.0	114.0	49.0	26.0	54.0	59.0	65.0	107.0	28.0	61.0	70.0	111.0	23.0	55.0	109.0	70.0	74.0	61.0	31.0	82.0	138.0	60.0	40.0	47.0	96.0	27.0	131.0	1.0	Bacteria; __Firmicutes; __Clostridia; __Clostridiales; __Lachnospiraceae; __uncultured; __uncultured_bacterium
EU508178	0.0	0.0	0.0	2.0	0.0	0.0	0.0	0.0	0.0	0.0	2.0	0.0	0.0	0.0	0.0	0.0	0.0	0.0	1.0	1.0	1.0	0.0	1.0	0.0	1.0	1.0	1.0	1.0	2.0	0.0	0.0	0.0	0.0	0.0	0.0	0.0	Bacteria; __Bacteroidetes; __Bacteroidia; __Bacteroidales; __S24-7; __uncultured_bacterium
GQ175473	0.0	1.0	0.0	0.0	0.0	0.0	1.0	0.0	0.0	3.0	0.0	0.0	1.0	2.0	0.0	0.0	0.0	0.0	0.0	0.0	0.0	2.0	0.0	1.0	0.0	0.0	0.0	0.0	0.0	0.0	0.0	0.0	0.0	0.0	1.0	0.0	Bacteria; __Firmicutes; __Clostridia; __Clostridiales; __Ruminococcaceae; __uncultured; __uncultured_bacterium
EU457659	0.0	1.0	0.0	0.0	0.0	0.0	0.0	0.0	0.0	0.0	0.0	0.0	1.0	0.0	0.0	0.0	0.0	0.0	0.0	0.0	0.0	0.0	0.0	0.0	0.0	0.0	0.0	0.0	0.0	0.0	0.0	0.0	0.0	0.0	0.0	0.0	Bacteria; __Firmicutes; __Clostridia; __Clostridiales; __Ruminococcaceae; __uncultured; __uncultured_bacterium
DQ015280	1.0	0.0	0.0	0.0	0.0	0.0	0.0	0.0	0.0	1.0	0.0	0.0	1.0	0.0	0.0	0.0	0.0	0.0	0.0	0.0	0.0	1.0	0.0	1.0	0.0	0.0	0.0	1.0	1.0	0.0	0.0	0.0	0.0	0.0	0.0	0.0	Bacteria; __Firmicutes; __Clostridia; __Clostridiales; __Lachnospiraceae; __uncultured; __uncultured_bacterium
EU508723	12.0	5.0	6.0	11.0	5.0	1.0	7.0	8.0	10.0	6.0	0.0	0.0	4.0	7.0	7.0	8.0	1.0	8.0	2.0	7.0	1.0	3.0	8.0	2.0	7.0	5.0	0.0	5.0	10.0	5.0	12.0	4.0	5.0	4.0	7.0	0.0	Bacteria; __Firmicutes; __Clostridia; __Clostridiales; __Lachnospiraceae; __uncultured; __uncultured_bacterium
EF096944	0.0	3.0	0.0	3.0	1.0	1.0	2.0	3.0	5.0	3.0	2.0	0.0	1.0	2.0	2.0	4.0	0.0	0.0	9.0	1.0	0.0	2.0	2.0	3.0	0.0	4.0	2.0	2.0	2.0	1.0	2.0	9.0	7.0	4.0	1.0	0.0	Bacteria; __Firmicutes; __Clostridia; __Clostridiales; __Lachnospiraceae; __uncultured; __uncultured_bacterium
EU510688	0.0	0.0	0.0	0.0	0.0	0.0	0.0	0.0	0.0	0.0	0.0	0.0	1.0	0.0	0.0	1.0	0.0	0.0	0.0	0.0	0.0	0.0	0.0	0.0	0.0	0.0	0.0	0.0	0.0	0.0	0.0	1.0	0.0	0.0	0.0	0.0	Bacteria; __Firmicutes; __Clostridia; __Clostridiales; __Lachnospiraceae; __uncultured; __uncultured_bacterium
EU510337	0.0	1.0	0.0	0.0	5.0	0.0	0.0	1.0	2.0	0.0	1.0	0.0	3.0	2.0	3.0	0.0	0.0	0.0	5.0	3.0	0.0	2.0	0.0	1.0	0.0	3.0	2.0	1.0	0.0	3.0	0.0	1.0	0.0	1.0	0.0	0.0	Bacteria; __Firmicutes; __Clostridia; __Clostridiales; __Lachnospiraceae; __uncultured; __uncultured_bacterium
EU511248	0.0	0.0	0.0	0.0	0.0	0.0	1.0	0.0	0.0	0.0	0.0	0.0	0.0	0.0	0.0	0.0	0.0	0.0	0.0	0.0	0.0	0.0	0.0	0.0	0.0	0.0	0.0	0.0	0.0	0.0	0.0	0.0	0.0	0.0	0.0	0.0	Bacteria; __Firmicutes; __Clostridia; __Clostridiales; __Ruminococcaceae; __Incertae_Sedis; __uncultured_bacterium
EU510331	26.0	27.0	13.0	49.0	25.0	10.0	38.0	20.0	26.0	23.0	7.0	2.0	52.0	12.0	32.0	34.0	8.0	15.0	45.0	17.0	16.0	23.0	36.0	26.0	24.0	14.0	9.0	24.0	25.0	23.0	37.0	25.0	42.0	14.0	18.0	0.0	Bacteria; __Firmicutes; __Clostridia; __Clostridiales; __Lachnospiraceae; __uncultured; __uncultured_bacterium
EU778532	0.0	0.0	0.0	0.0	0.0	0.0	0.0	1.0	0.0	0.0	0.0	0.0	0.0	0.0	0.0	1.0	0.0	0.0	0.0	0.0	0.0	0.0	0.0	0.0	0.0	0.0	1.0	0.0	0.0	0.0	0.0	0.0	0.0	0.0	0.0	0.0	Bacteria; __Firmicutes; __Clostridia; __Clostridiales; __Lachnospiraceae; __uncultured; __uncultured_bacterium
EU511534	0.0	5.0	1.0	6.0	3.0	2.0	3.0	5.0	0.0	2.0	1.0	1.0	10.0	3.0	4.0	5.0	0.0	3.0	3.0	3.0	4.0	3.0	0.0	8.0	1.0	5.0	4.0	1.0	8.0	3.0	5.0	3.0	2.0	4.0	2.0	0.0	Bacteria; __Firmicutes; __Clostridia; __Clostridiales; __Ruminococcaceae; __uncultured; __uncultured_bacterium
EF098524	0.0	0.0	0.0	0.0	0.0	0.0	0.0	0.0	0.0	0.0	0.0	0.0	0.0	0.0	0.0	0.0	0.0	0.0	0.0	0.0	0.0	0.0	0.0	0.0	0.0	0.0	0.0	1.0	0.0	0.0	0.0	0.0	0.0	0.0	0.0	0.0	Bacteria; __Firmicutes; __Clostridia; __Clostridiales; __Lachnospiraceae; __uncultured; __uncultured_bacterium
EU451957	0.0	1.0	0.0	0.0	0.0	0.0	0.0	0.0	0.0	0.0	0.0	0.0	0.0	0.0	0.0	0.0	0.0	0.0	1.0	0.0	0.0	0.0	0.0	1.0	0.0	0.0	0.0	0.0	0.0	0.0	0.0	0.0	0.0	0.0	0.0	0.0	Bacteria; __Firmicutes; __Clostridia; __Clostridiales; __Ruminococcaceae; __uncultured; __uncultured_bacterium
EU451955	0.0	0.0	0.0	0.0	0.0	0.0	0.0	0.0	0.0	0.0	0.0	0.0	0.0	0.0	1.0	0.0	0.0	0.0	0.0	0.0	0.0	0.0	0.0	0.0	0.0	0.0	0.0	0.0	0.0	0.0	0.0	0.0	0.0	0.0	0.0	0.0	Bacteria; __Firmicutes; __Clostridia; __Clostridiales; __Lachnospiraceae; __uncultured; __uncultured_bacterium
AY989918	0.0	0.0	0.0	0.0	0.0	0.0	0.0	0.0	0.0	0.0	0.0	0.0	0.0	0.0	0.0	0.0	0.0	0.0	0.0	0.0	0.0	0.0	0.0	0.0	1.0	0.0	0.0	0.0	0.0	0.0	0.0	0.0	0.0	0.0	0.0	0.0	Bacteria; __Firmicutes; __Clostridia; __Clostridiales; __Lachnospiraceae; __uncultured; __uncultured_bacterium
EU510112	0.0	0.0	0.0	0.0	0.0	0.0	1.0	0.0	0.0	1.0	0.0	0.0	0.0	0.0	0.0	0.0	0.0	0.0	0.0	0.0	0.0	0.0	0.0	1.0	0.0	0.0	0.0	0.0	0.0	0.0	0.0	0.0	0.0	0.0	0.0	0.0	Bacteria; __Firmicutes; __Clostridia; __Clostridiales; __Lachnospiraceae; __uncultured; __uncultured_bacterium
EU504647	1138.0	1547.0	640.0	1932.0	1230.0	489.0	1498.0	1313.0	1441.0	1351.0	593.0	306.0	1137.0	714.0	1060.0	1315.0	419.0	606.0	1266.0	1174.0	617.0	912.0	894.0	1040.0	976.0	942.0	747.0	1012.0	1326.0	1077.0	1294.0	1165.0	1158.0	686.0	1363.0	0.0	Bacteria; __Bacteroidetes; __Bacteroidia; __Bacteroidales; __S24-7; __uncultured_bacterium
[truncated: 286 more rows]
