# Supplementary material for: Adjusting microbiome profiles for differences in microbial load by spike-in bacteria
Source: Microbiome. 2016 Jun 21;4:28. doi: 10.1186/s40168-016-0175-0 (PMC4915049; doi:10.1186/s40168-016-0175-0)
Supplement: Additional file 10: — ASCT experiment OTU table as used for reproduction. (TXT 621 kb) [file 40168_2016_175_MOESM10_ESM.txt]

# Constructed from biom file
OTU ID	MID26	MID27	MID28	MID29	MID30	MID32	MID33	MID34	MID35	MID36	MID37	MID38	MID39	MID40	MID41	MID42	MID43	taxonomy
GQ448052	0	0	0	0	0	0	0	0	0	0	0	0	0	0	0	0	0	Bacteria; __Firmicutes; __Clostridia; __Clostridiales; __Ruminococcaceae; __uncultured; __uncultured_bacterium
EU458484	0	0	0	0	0	0	0	0	7	0	0	0	0	0	0	0	0	Bacteria; __Firmicutes; __Clostridia; __Clostridiales; __Lachnospiraceae; __Blautia; __uncultured_bacterium
EU777577	0	0	0	0	0	0	0	0	0	0	0	0	0	0	0	0	0	Bacteria; __Firmicutes; __Clostridia; __Clostridiales; __Lachnospiraceae; __Blautia; __uncultured_bacterium
DQ800182	0	0	0	0	0	0	0	0	0	0	0	0	0	0	8	0	0	Bacteria; __Firmicutes; __Clostridia; __Clostridiales; __Lachnospiraceae; __Incertae_Sedis; __uncultured_bacterium
DQ806770	0	0	0	0	0	0	0	0	0	0	0	0	0	0	0	0	0	Bacteria; __Firmicutes; __Clostridia; __Clostridiales; __Ruminococcaceae; __Faecalibacterium; __uncultured_bacterium
FJ371526	28	0	0	0	1	142	0	0	0	1	0	0	0	1	0	0	0	Bacteria; __Firmicutes; __Clostridia; __Clostridiales; __Lachnospiraceae; __Incertae_Sedis; __uncultured_bacterium
AM932554	0	0	0	0	0	0	0	0	0	0	0	0	0	0	0	0	1	Bacteria; __Firmicutes; __Clostridia; __Clostridiales; __Lachnospiraceae; __Anaerostipes; __uncultured_bacterium
DQ824059	0	0	0	0	0	0	0	0	0	0	0	0	0	0	0	0	0	Bacteria; __Firmicutes; __Erysipelotrichi; __Erysipelotrichales; __Erysipelotrichaceae; __uncultured; __uncultured_bacterium
DQ805355	0	0	0	0	0	0	0	0	0	0	0	0	0	0	1	0	0	Bacteria; __Firmicutes; __Clostridia; __Clostridiales; __Lachnospiraceae; __uncultured; __uncultured_bacterium
DQ799489	0	0	0	1	0	0	0	0	0	0	0	0	0	0	0	0	0	Bacteria; __Firmicutes; __Clostridia; __Clostridiales; __Ruminococcaceae; __uncultured; __uncultured_bacterium
FJ364810	3	0	0	0	0	1	0	0	0	0	0	1	0	0	0	0	0	Bacteria; __Firmicutes; __Clostridia; __Clostridiales; __Lachnospiraceae; __Anaerostipes; __uncultured_bacterium
DQ798059	0	0	0	0	0	0	0	0	0	1	0	0	0	0	0	0	0	Bacteria; __Firmicutes; __Clostridia; __Clostridiales; __Lachnospiraceae; __uncultured; __uncultured_bacterium
DQ801855	0	0	0	0	0	0	0	0	0	0	0	0	0	0	0	0	0	Bacteria; __Firmicutes; __Clostridia; __Clostridiales; __Lachnospiraceae; __Incertae_Sedis; __uncultured_bacterium
DQ801854	1	0	0	0	0	0	0	0	1	0	0	0	0	0	0	0	0	Bacteria; __Firmicutes; __Clostridia; __Clostridiales; __Lachnospiraceae; __Dorea; __uncultured_bacterium
GU455116	0	9	3	0	0	0	0	0	0	0	0	0	0	0	0	0	0	Bacteria; __Firmicutes; __Clostridia; __Clostridiales; __Peptostreptococcaceae; __uncultured; __uncultured_bacterium
DQ805820	10	0	0	0	0	0	38	0	0	0	0	0	0	0	0	0	0	Bacteria; __Firmicutes; __Clostridia; __Clostridiales; __Lachnospiraceae; __Blautia; __uncultured_bacterium
AF349937	0	31	3	2	0	0	0	0	0	0	0	0	0	0	1	1	0	Bacteria; __Firmicutes; __Bacilli; __Lactobacillales; __Lactobacillaceae; __Lactobacillus; __Lactobacillus_sp._CR-609S
DQ805826	2	0	0	0	0	5	0	0	0	0	0	0	0	0	0	0	0	Bacteria; __Bacteroidetes; __Bacteroidia; __Bacteroidales; __Porphyromonadaceae; __Parabacteroides; __uncultured_bacterium
DQ805827	2	0	0	0	0	0	0	0	0	0	0	0	0	0	0	0	0	Bacteria; __Firmicutes; __Clostridia; __Clostridiales; __Ruminococcaceae; __Faecalibacterium; __uncultured_bacterium
HQ788475	0	0	0	0	0	0	0	0	0	0	0	0	0	0	0	0	0	Bacteria; __Bacteroidetes; __Bacteroidia; __Bacteroidales; __Bacteroidaceae; __Bacteroides; __uncultured_organism
EU505003	0	1	0	11	0	0	0	0	0	0	0	0	0	0	0	0	0	Bacteria; __Firmicutes; __Erysipelotrichi; __Erysipelotrichales; __Erysipelotrichaceae; __uncultured; __uncultured_bacterium
DQ456478	0	0	0	0	0	0	0	0	1	1	0	0	0	0	0	0	0	Bacteria; __Firmicutes; __Clostridia; __Clostridiales; __Lachnospiraceae; __uncultured; __uncultured_bacterium
DQ804516	3	0	0	0	0	4	0	0	0	0	0	0	0	0	0	0	0	Bacteria; __Firmicutes; __Clostridia; __Clostridiales; __Lachnospiraceae; __uncultured; __uncultured_bacterium
DQ808087	0	0	1	0	0	0	0	0	0	0	0	0	0	0	0	1	0	Bacteria; __Firmicutes; __Clostridia; __Clostridiales; __Lachnospiraceae; __Blautia; __uncultured_bacterium
DQ804511	1	0	0	0	0	0	0	0	0	0	0	0	0	0	0	0	0	Bacteria; __Firmicutes; __Clostridia; __Clostridiales; __Lachnospiraceae; __Blautia; __uncultured_bacterium
JN809778	0	0	0	0	0	0	0	0	0	0	0	0	0	0	0	0	0	Bacteria; __Firmicutes; __Clostridia; __Clostridiales; __Family_XI_Incertae_Sedis; __Peptoniphilus; __Clostridiales; __Clostridiales_bacterium_BV3C26
DQ808088	7	0	0	0	0	0	0	0	0	0	0	0	0	0	0	0	0	Bacteria; __Firmicutes; __Clostridia; __Clostridiales; __Lachnospiraceae; __Blautia; __uncultured_bacterium
DQ794294	1	0	0	0	0	0	0	0	0	0	0	7	1	0	0	0	0	Bacteria; __Firmicutes; __Clostridia; __Clostridiales; __Ruminococcaceae; __Incertae_Sedis; __uncultured_bacterium
DQ794747	1	0	0	0	0	0	0	0	2	0	0	0	0	0	0	0	0	Bacteria; __Firmicutes; __Clostridia; __Clostridiales; __Lachnospiraceae; __uncultured; __uncultured_bacterium
DQ794296	0	0	0	0	0	0	0	0	0	0	0	0	0	0	0	0	0	Bacteria; __Firmicutes; __Clostridia; __Clostridiales; __Ruminococcaceae; __Ruminococcus; __uncultured_bacterium
DQ794292	1	1	0	0	0	0	0	0	0	0	0	0	0	0	0	0	0	Bacteria; __Firmicutes; __Clostridia; __Clostridiales; __Ruminococcaceae; __Subdoligranulum; __uncultured_bacterium
AM932556	0	0	0	0	0	0	0	0	0	1	0	0	0	0	0	0	0	Bacteria; __Firmicutes; __Clostridia; __Clostridiales; __Lachnospiraceae; __uncultured; __uncultured_bacterium
HQ762563	14	0	0	0	0	316	0	0	0	0	0	0	0	0	1	0	0	Bacteria; __Bacteroidetes; __Bacteroidia; __Bacteroidales; __Bacteroidaceae; __Bacteroides; __uncultured_organism
DQ800695	0	0	0	0	0	0	0	0	53	0	0	0	1	0	0	0	0	Bacteria; __Firmicutes; __Clostridia; __Clostridiales; __Lachnospiraceae; __Incertae_Sedis; __uncultured_bacterium
EU461750	0	0	0	0	0	0	0	0	0	0	0	0	0	0	0	0	0	Bacteria; __Firmicutes; __Erysipelotrichi; __Erysipelotrichales; __Erysipelotrichaceae; __Catenibacterium; __uncultured_bacterium
GQ896935	6	0	0	0	0	1	0	0	0	0	0	0	0	0	0	0	0	Bacteria; __Firmicutes; __Clostridia; __Clostridiales; __Ruminococcaceae; __Faecalibacterium; __uncultured_bacterium
DQ809597	0	0	0	0	0	0	0	0	0	0	0	0	0	0	0	0	0	Bacteria; __Firmicutes; __Erysipelotrichi; __Erysipelotrichales; __Erysipelotrichaceae; __Catenibacterium; __uncultured_bacterium
EU768351	0	0	0	0	0	0	0	0	0	0	0	0	0	0	0	0	0	Bacteria; __Bacteroidetes; __Bacteroidia; __Bacteroidales; __Bacteroidaceae; __Bacteroides; __uncultured_bacterium
GQ493248	0	0	0	0	0	0	0	0	0	0	0	0	0	0	0	0	0	Bacteria; __Firmicutes; __Clostridia; __Clostridiales; __Lachnospiraceae; __Blautia; __uncultured_bacterium
FJ371236	0	4	3	24	0	0	0	0	0	0	0	8	0	0	0	0	0	Bacteria; __Firmicutes; __Clostridia; __Clostridiales; __Ruminococcaceae; __uncultured; __uncultured_bacterium
FJ678175	0	0	0	0	0	0	0	0	1	0	0	0	0	0	0	0	0	Bacteria; __Firmicutes; __Clostridia; __Clostridiales; __Lachnospiraceae; __Pseudobutyrivibrio; __uncultured_bacterium
HQ766415	1	5	0	2	0	0	0	0	0	0	0	0	0	0	0	0	0	Bacteria; __Firmicutes; __Clostridia; __Clostridiales; __Lachnospiraceae; __uncultured; __uncultured_organism
JN680579	0	0	0	0	0	0	0	0	0	0	0	0	0	0	0	0	0	Bacteria; __Bacteroidetes; __Bacteroidia; __Bacteroidales; __Porphyromonadaceae; __Parabacteroides; __uncultured_Porphyromonadaceae_bacterium
DQ809599	1	0	0	0	0	0	0	0	0	0	0	0	0	0	0	0	0	Bacteria; __Firmicutes; __Clostridia; __Clostridiales; __Lachnospiraceae; __Pseudobutyrivibrio; __uncultured_bacterium
DQ809049	0	0	0	0	0	0	0	0	0	0	0	0	0	0	0	0	0	Bacteria; __Firmicutes; __Clostridia; __Clostridiales; __Ruminococcaceae; __Faecalibacterium; __uncultured_bacterium
DQ794343	0	6	7	86	1	0	0	0	0	0	0	11	0	0	0	1	0	Bacteria; __Firmicutes; __Clostridia; __Clostridiales; __Ruminococcaceae; __uncultured; __uncultured_bacterium
DQ794340	0	0	0	0	0	0	0	0	0	0	0	0	0	0	4	0	0	Bacteria; __Firmicutes; __Clostridia; __Clostridiales; __Lachnospiraceae; __uncultured; __uncultured_bacterium
DQ798125	0	0	0	0	0	0	0	0	0	0	0	0	0	0	0	0	0	Bacteria; __Bacteroidetes; __Bacteroidia; __Bacteroidales; __Bacteroidaceae; __Bacteroides; __uncultured_bacterium
DQ794347	0	0	0	0	0	0	0	0	0	0	0	0	0	0	0	2	0	Bacteria; __Firmicutes; __Clostridia; __Clostridiales; __Lachnospiraceae; __Moryella; __uncultured_bacterium
DQ806939	0	0	0	0	0	0	0	0	0	0	0	1	24	0	0	0	0	Bacteria; __Bacteroidetes; __Bacteroidia; __Bacteroidales; __Porphyromonadaceae; __Barnesiella; __uncultured_bacterium
DQ794345	1	0	1	0	0	1	0	0	0	0	0	0	0	0	0	0	0	Bacteria; __Firmicutes; __Clostridia; __Clostridiales; __Ruminococcaceae; __Subdoligranulum; __uncultured_bacterium
HQ790848	6	0	0	0	0	1	0	0	2	28	0	3	9	3	0	0	0	Bacteria; __Firmicutes; __Clostridia; __Clostridiales; __Ruminococcaceae; __Incertae_Sedis; __uncultured_organism
DQ806935	0	0	2	0	0	0	1	0	0	0	0	1	0	0	0	6	0	Bacteria; __Firmicutes; __Clostridia; __Clostridiales; __Lachnospiraceae; __Blautia; __uncultured_bacterium
DQ806931	0	0	0	0	0	0	0	0	0	0	0	0	0	0	0	0	0	Bacteria; __Firmicutes; __Clostridia; __Clostridiales; __Ruminococcaceae; __Incertae_Sedis; __uncultured_bacterium
DQ806930	49	0	0	0	0	0	0	0	0	0	0	0	0	0	0	0	0	Bacteria; __Firmicutes; __Clostridia; __Clostridiales; __Ruminococcaceae; __Subdoligranulum; __uncultured_bacterium
EU775099	0	0	0	0	0	0	0	0	0	0	0	0	0	0	0	0	0	Bacteria; __Firmicutes; __Clostridia; __Clostridiales; __Ruminococcaceae; __uncultured; __uncultured_bacterium
DQ800216	0	0	0	0	0	0	0	0	0	0	0	4	0	0	0	0	0	Bacteria; __Firmicutes; __Clostridia; __Clostridiales; __Ruminococcaceae; __uncultured; __uncultured_bacterium
EU655856	0	0	0	0	0	0	0	0	0	0	0	0	0	0	1	0	0	Bacteria; __Bacteroidetes; __Bacteroidia; __Bacteroidales; __Rikenellaceae; __Rikenella; __uncultured_bacterium
DQ800211	0	0	0	0	0	0	0	0	0	0	0	0	0	0	0	0	0	Bacteria; __Firmicutes; __Clostridia; __Clostridiales; __Lachnospiraceae; __Blautia; __uncultured_bacterium
GQ448876	0	0	0	0	0	0	0	0	0	0	0	0	0	0	0	0	0	Bacteria; __Firmicutes; __Clostridia; __Clostridiales; __Ruminococcaceae; __uncultured; __uncultured_bacterium
DQ800033	0	0	0	0	0	0	0	0	4	1	0	0	0	0	0	0	0	Bacteria; __Firmicutes; __Clostridia; __Clostridiales; __Lachnospiraceae; __Blautia; __uncultured_bacterium
DQ804201	0	0	1	1	0	0	0	0	0	1	0	0	0	0	0	0	0	Bacteria; __Firmicutes; __Clostridia; __Clostridiales; __Lachnospiraceae; __Incertae_Sedis; __uncultured_bacterium
EU775093	0	0	0	0	0	0	0	0	0	0	0	0	0	0	0	0	0	Bacteria; __Firmicutes; __Clostridia; __Clostridiales; __Ruminococcaceae; __uncultured; __uncultured_bacterium
EF096651	0	0	0	0	1	0	0	0	0	0	0	0	0	0	0	0	0	Bacteria; __Bacteroidetes; __Bacteroidia; __Bacteroidales; __S24-7; __uncultured_bacterium
DQ801035	0	0	0	0	0	0	0	0	0	0	0	0	8	0	0	0	0	Bacteria; __Firmicutes; __Clostridia; __Clostridiales; __uncultured; __uncultured_bacterium
AY880045	0	6	0	12	10	0	0	0	1	0	0	0	1	4	4	16	0	Bacteria; __Actinobacteria; __Bifidobacteriales; __Bifidobacteriaceae; __Scardovia; __Scardovia_wiggsiae
DQ794909	0	0	0	0	0	0	0	0	0	0	0	1	0	0	0	0	0	Bacteria; __Firmicutes; __Clostridia; __Clostridiales; __Lachnospiraceae; __Incertae_Sedis; __uncultured_bacterium
EU462170	0	0	0	0	0	0	0	0	0	0	0	2	0	0	1	0	0	Bacteria; __Firmicutes; __Clostridia; __Clostridiales; __Lachnospiraceae; __uncultured; __uncultured_bacterium
DQ805006	4	0	0	0	0	0	0	0	0	0	0	0	0	0	0	0	0	Bacteria; __Firmicutes; __Clostridia; __Clostridiales; __Lachnospiraceae; __uncultured; __uncultured_bacterium
FJ558181	0	0	0	0	0	0	0	0	0	0	0	0	0	0	6	3	0	Bacteria; __Firmicutes; __Bacilli; __Lactobacillales; __Streptococcaceae; __Streptococcus; __uncultured_bacterium
DQ809620	0	0	0	0	0	0	0	0	0	0	0	0	0	0	0	0	0	Bacteria; __Firmicutes; __Clostridia; __Clostridiales; __Christensenellaceae; __uncultured; __uncultured_bacterium
GQ448471	0	2	1	0	0	0	0	0	0	0	0	0	0	0	0	0	0	Bacteria; __Firmicutes; __Clostridia; __Clostridiales; __Ruminococcaceae; __Subdoligranulum; __uncultured_bacterium
AY880048	0	0	0	0	0	0	0	0	0	0	0	4	0	8	0	0	0	Bacteria; __Actinobacteria; __Bifidobacteriales; __Bifidobacteriaceae; __Alloscardovia; __Bifidobacterium; __Bifidobacterium_sp._S13-05
DQ806860	1	0	0	0	0	6	0	0	0	0	0	0	0	0	0	0	0	Bacteria; __Firmicutes; __Clostridia; __Clostridiales; __Ruminococcaceae; __Ruminococcus; __uncultured_bacterium
DQ801205	0	0	0	2	0	0	0	0	0	0	0	0	0	0	2	0	0	Bacteria; __Firmicutes; __Clostridia; __Clostridiales; __Lachnospiraceae; __Blautia; __uncultured_bacterium
EU768014	9	1	0	0	0	2	0	0	0	0	0	0	0	0	0	0	0	Bacteria; __Firmicutes; __Clostridia; __Clostridiales; __Ruminococcaceae; __Subdoligranulum; __uncultured_bacterium
FJ364770	0	0	0	0	0	0	0	0	0	0	0	6	23	1	0	0	0	Bacteria; __Firmicutes; __Clostridia; __Clostridiales; __Lachnospiraceae; __Incertae_Sedis; __uncultured_bacterium
EU774065	0	0	0	0	0	0	0	0	0	0	0	0	0	0	0	0	0	Bacteria; __Bacteroidetes; __Bacteroidia; __Bacteroidales; __Prevotellaceae; __Prevotella; __uncultured_bacterium
HM124319	0	1	0	0	0	0	0	0	0	0	0	0	0	0	0	0	0	Bacteria; __Firmicutes; __Clostridia; __Clostridiales; __Ruminococcaceae; __uncultured; __uncultured_bacterium
EU931396	0	0	0	0	0	0	0	0	0	0	0	0	0	0	0	0	0	Bacteria; __Firmicutes; __Clostridia; __Clostridiales; __Family_XI_Incertae_Sedis; __Anaerococcus; __uncultured_microorganism
FJ366908	1	0	0	0	0	0	0	0	0	0	0	0	0	0	0	0	0	Bacteria; __Firmicutes; __Clostridia; __Clostridiales; __Peptococcaceae; __uncultured; __uncultured_bacterium
DQ799237	0	0	0	0	0	1	0	0	0	0	0	0	0	0	2	1	0	Bacteria; __Firmicutes; __Clostridia; __Clostridiales; __Lachnospiraceae; __Incertae_Sedis; __uncultured_bacterium
EF096747	0	0	0	0	0	0	0	0	0	0	0	0	0	0	0	0	0	Bacteria; __Bacteroidetes; __Bacteroidia; __Bacteroidales; __Porphyromonadaceae; __Parabacteroides; __uncultured_bacterium
DQ795508	0	0	0	0	0	0	0	0	0	0	0	0	0	0	0	0	0	Bacteria; __Firmicutes; __Clostridia; __Clostridiales; __Lachnospiraceae; __Coprococcus; __uncultured_bacterium
DQ793953	0	66	287	581	9	0	0	0	0	0	0	8	0	0	6	0	0	Bacteria; __Firmicutes; __Clostridia; __Clostridiales; __Lachnospiraceae; __Incertae_Sedis; __uncultured_bacterium
DQ798894	1	0	0	0	0	0	0	0	1	2	0	0	0	0	2	0	0	Bacteria; __Firmicutes; __Clostridia; __Clostridiales; __Lachnospiraceae; __Incertae_Sedis; __uncultured_bacterium
DQ810115	0	0	0	0	0	0	0	0	0	0	0	0	0	0	0	0	0	Bacteria; __Firmicutes; __Clostridia; __Clostridiales; __Lachnospiraceae; __Incertae_Sedis; __uncultured_bacterium
DQ800328	0	0	0	0	0	0	0	0	0	0	0	0	0	0	0	0	0	Bacteria; __Firmicutes; __Clostridia; __Clostridiales; __Lachnospiraceae; __Dorea; __uncultured_bacterium
FJ364017	0	0	0	0	0	0	1	0	0	0	0	0	0	0	0	0	0	Bacteria; __Firmicutes; __Clostridia; __Clostridiales; __Lachnospiraceae; __Blautia; __uncultured_bacterium
EU778969	0	0	0	0	0	0	0	0	0	0	0	0	0	0	2	0	0	Bacteria; __Firmicutes; __Clostridia; __Clostridiales; __Lachnospiraceae; __Incertae_Sedis; __uncultured_bacterium
DQ795553	0	0	0	0	0	0	0	0	0	0	0	0	0	1	0	0	0	Bacteria; __Verrucomicrobia; __Verrucomicrobiae; __Verrucomicrobiales; __Verrucomicrobiaceae; __Akkermansia; __uncultured_bacterium
DQ801106	0	0	0	0	0	0	0	0	0	0	0	0	0	0	0	0	0	Bacteria; __Firmicutes; __Clostridia; __Clostridiales; __Lachnospiraceae; __uncultured; __uncultured_bacterium
EU459600	0	35	8	23	0	0	0	0	0	0	0	0	0	0	0	0	0	Bacteria; __Firmicutes; __Clostridia; __Clostridiales; __Lachnospiraceae; __uncultured; __uncultured_bacterium
DQ795273	0	0	0	0	0	0	0	0	0	2	0	0	0	0	0	2	0	Bacteria; __Firmicutes; __Clostridia; __Clostridiales; __Lachnospiraceae; __Blautia; __uncultured_bacterium
DQ793840	0	0	0	1	0	0	0	0	4	0	0	0	0	0	0	0	0	Bacteria; __Firmicutes; __Clostridia; __Clostridiales; __Lachnospiraceae; __Moryella; __uncultured_bacterium
EU467709	0	0	0	0	0	0	0	0	0	0	0	0	0	0	0	0	0	Bacteria; __Bacteroidetes; __Bacteroidia; __Bacteroidales; __Bacteroidaceae; __Bacteroides; __uncultured_bacterium
EF434352	0	1	0	0	0	0	0	0	0	0	0	0	0	0	0	0	0	Bacteria; __Firmicutes; __Clostridia; __Clostridiales; __Ruminococcaceae; __Incertae_Sedis; __uncultured_Clostridiales_bacterium
DQ800672	0	0	0	0	0	0	0	0	0	0	0	0	0	0	0	0	0	Bacteria; __Firmicutes; __Clostridia; __Clostridiales; __Ruminococcaceae; __uncultured; __uncultured_bacterium
EF434356	0	0	0	0	0	0	0	0	0	0	0	0	0	0	0	0	0	Bacteria; __Firmicutes; __Clostridia; __Clostridiales; __Ruminococcaceae; __uncultured; __uncultured_Clostridiales_bacterium
DQ807460	2	0	0	0	0	8	0	0	0	0	0	0	0	0	0	0	0	Bacteria; __Firmicutes; __Clostridia; __Clostridiales; __Lachnospiraceae; __Incertae_Sedis; __uncultured_bacterium
EF434355	0	0	0	0	0	0	0	0	0	0	0	0	0	0	0	0	0	Bacteria; __Firmicutes; __Clostridia; __Clostridiales; __Ruminococcaceae; __uncultured; __uncultured_Clostridiales_bacterium
DQ806117	0	0	0	0	0	0	0	0	0	0	0	0	0	0	0	0	0	Bacteria; __Firmicutes; __Clostridia; __Clostridiales; __Christensenellaceae; __uncultured; __uncultured_bacterium
EF529620	6	0	0	0	0	7	0	0	0	0	0	0	0	0	0	0	0	Bacteria; __Firmicutes; __Clostridia; __Clostridiales; __Lachnospiraceae; __Incertae_Sedis; __Ruminococcus; __Ruminococcus_gauvreauii
EU778564	0	0	0	0	0	0	0	0	0	0	0	0	0	0	0	0	0	Bacteria; __Bacteroidetes; __Bacteroidia; __Bacteroidales; __Prevotellaceae; __Prevotella; __uncultured_bacterium
GQ267893	0	0	0	2	0	0	0	0	0	0	0	0	0	0	0	0	0	Bacteria; __Firmicutes; __Bacilli; __Lactobacillales; __Lactobacillaceae; __Lactobacillus; __uncultured_bacterium
DQ810162	0	0	0	0	0	0	0	0	0	0	0	0	0	0	0	0	0	Bacteria; __Firmicutes; __Clostridia; __Clostridiales; __Lachnospiraceae; __Incertae_Sedis; __uncultured_bacterium
DQ824449	1	0	0	0	0	0	0	0	0	0	0	0	0	0	0	0	0	Bacteria; __Bacteroidetes; __Bacteroidia; __Bacteroidales; __Rikenellaceae; __Alistipes; __uncultured_bacterium
EU469920	0	0	0	0	0	0	0	0	0	0	0	0	0	0	0	0	0	Bacteria; __Firmicutes; __Clostridia; __Clostridiales; __Ruminococcaceae; __uncultured; __uncultured_bacterium
EU774262	0	0	0	0	0	0	0	0	0	0	0	0	0	0	0	0	0	Bacteria; __Bacteroidetes; __Bacteroidia; __Bacteroidales; __Prevotellaceae; __Prevotella; __uncultured_bacterium
FJ363304	0	0	0	0	0	0	0	0	0	0	0	0	0	0	0	0	0	Bacteria; __Firmicutes; __Clostridia; __Clostridiales; __Lachnospiraceae; __Incertae_Sedis; __uncultured_bacterium
FJ365556	0	0	0	0	0	0	0	0	0	0	0	0	0	0	0	0	0	Bacteria; __Firmicutes; __Clostridia; __Clostridiales; __Veillonellaceae; __Dialister; __uncultured_bacterium
DQ807863	0	2	0	0	0	0	0	0	0	0	0	0	0	0	0	0	0	Bacteria; __Firmicutes; __Clostridia; __Clostridiales; __Ruminococcaceae; __Subdoligranulum; __uncultured_bacterium
AF376226	0	0	0	0	0	0	0	0	4	4	0	70	5	1	0	0	0	Bacteria; __Firmicutes; __Clostridia; __Clostridiales; __Ruminococcaceae; __Incertae_Sedis; __uncultured_bacterium
DQ800674	0	0	0	0	0	0	0	0	0	0	0	0	0	0	0	0	0	Bacteria; __Firmicutes; __Clostridia; __Clostridiales; __Ruminococcaceae; __uncultured; __uncultured_bacterium
DQ797041	0	0	1	0	0	0	0	0	0	0	0	0	0	0	0	0	0	Bacteria; __Firmicutes; __Clostridia; __Clostridiales; __Ruminococcaceae; __Subdoligranulum; __uncultured_bacterium
GQ864252	0	41	1	0	0	0	0	0	0	0	0	0	0	0	1	0	0	Bacteria; __Firmicutes; __Clostridia; __Clostridiales; __Lachnospiraceae; __uncultured; __uncultured_bacterium
DQ800675	1	0	0	0	0	0	0	0	0	0	0	0	0	0	0	0	0	Bacteria; __Actinobacteria; __Coriobacteriia; __Coriobacteriales; __Coriobacteriaceae; __Collinsella; __uncultured_bacterium
AF376229	0	0	0	0	0	0	0	0	20	17	0	17	1	1	0	1	0	Bacteria; __Firmicutes; __Clostridia; __Clostridiales; __Ruminococcaceae; __Incertae_Sedis; __uncultured_bacterium
DQ799526	0	0	0	0	0	0	0	0	0	0	0	0	0	0	0	0	0	Bacteria; __Bacteroidetes; __Bacteroidia; __Bacteroidales; __Bacteroidaceae; __Bacteroides; __uncultured_bacterium
EU774128	0	0	0	0	0	0	0	0	0	0	0	0	0	0	0	0	0	Bacteria; __Firmicutes; __Clostridia; __Clostridiales; __Ruminococcaceae; __Faecalibacterium; __uncultured_bacterium
DQ823734	0	0	0	1	0	0	0	0	0	0	0	0	0	0	0	0	0	Bacteria; __Firmicutes; __Clostridia; __Clostridiales; __Ruminococcaceae; __Subdoligranulum; __uncultured_bacterium
DQ806841	0	0	3	0	0	0	0	0	0	0	0	0	0	0	0	2	0	Bacteria; __Firmicutes; __Clostridia; __Clostridiales; __Lachnospiraceae; __uncultured; __uncultured_bacterium
DQ795342	1	0	0	0	0	0	0	0	0	0	0	0	0	0	0	0	0	Bacteria; __Actinobacteria; __Coriobacteriia; __Coriobacteriales; __Coriobacteriaceae; __Collinsella; __uncultured_bacterium
FJ368999	2	0	0	0	0	2	0	0	0	0	0	0	0	0	0	0	0	Bacteria; __Firmicutes; __Clostridia; __Clostridiales; __Lachnospiraceae; __Incertae_Sedis; __uncultured_bacterium
DQ807518	0	0	0	0	0	0	0	0	0	0	0	0	0	0	0	0	0	Bacteria; __Firmicutes; __Clostridia; __Clostridiales; __Lachnospiraceae; __uncultured; __uncultured_bacterium
DQ807519	0	0	0	0	0	0	0	0	0	0	0	0	0	0	0	0	0	Bacteria; __Firmicutes; __Clostridia; __Clostridiales; __Lachnospiraceae; __Incertae_Sedis; __uncultured_bacterium
DQ795349	0	0	0	0	0	0	0	0	0	0	0	0	0	0	0	0	0	Bacteria; __Firmicutes; __Clostridia; __Clostridiales; __Lachnospiraceae; __Blautia; __uncultured_bacterium
DQ793820	5	0	0	1	0	0	0	0	1	0	0	11	0	0	1	1	0	Bacteria; __Firmicutes; __Clostridia; __Clostridiales; __Lachnospiraceae; __Blautia; __uncultured_bacterium
EU776227	0	0	0	0	0	0	0	0	0	0	0	0	0	0	1	0	0	Bacteria; __Firmicutes; __Clostridia; __Clostridiales; __Lachnospiraceae; __uncultured; __uncultured_bacterium
DQ800679	0	0	0	0	0	0	0	0	0	0	0	1	1	0	0	0	0	Bacteria; __Firmicutes; __Clostridia; __Clostridiales; __Lachnospiraceae; __Incertae_Sedis; __uncultured_bacterium
DQ799704	3	1	17	7	59	0	0	0	0	2	0	10	0	1	0	0	0	Bacteria; __Firmicutes; __Clostridia; __Clostridiales; __Lachnospiraceae; __uncultured; __uncultured_bacterium
DQ807311	0	0	0	0	0	0	0	0	0	0	0	0	0	0	0	0	0	Bacteria; __Proteobacteria; __Betaproteobacteria; __Burkholderiales; __Alcaligenaceae; __Parasutterella; __uncultured_bacterium
FJ440027	0	0	0	0	0	0	0	0	2	0	0	52	5	3	166	0	0	Bacteria; __Firmicutes; __Clostridia; __Clostridiales; __Lachnospiraceae; __uncultured; __uncultured_Clostridiales_bacterium
ADLN01000129	0	0	2	2	0	0	0	0	0	0	0	0	0	0	0	0	0	Bacteria; __Firmicutes; __Clostridia; __Clostridiales; __Lachnospiraceae; __Incertae_Sedis; __Clostridium; __Clostridium_hathewayi_WAL-18680
FJ440022	0	65	0	0	0	0	0	0	0	0	0	3	9	0	17	0	0	Bacteria; __Firmicutes; __Clostridia; __Clostridiales; __Lachnospiraceae; __Incertae_Sedis; __uncultured_Clostridiales_bacterium
DQ795656	0	0	0	0	0	0	0	0	0	0	0	0	0	0	0	0	0	Bacteria; __Firmicutes; __Clostridia; __Clostridiales; __Lachnospiraceae; __Incertae_Sedis; __uncultured_bacterium
DQ795655	1	0	3	0	0	0	3	0	0	0	0	3	0	0	0	9	0	Bacteria; __Firmicutes; __Clostridia; __Clostridiales; __Lachnospiraceae; __Blautia; __uncultured_bacterium
HQ754686	0	1	0	0	1	1	0	0	1	0	0	0	5	0	0	0	0	Bacteria; __Firmicutes; __Bacilli; __Lactobacillales; __Streptococcaceae; __Streptococcus; __uncultured_organism
DQ806202	12	0	0	0	0	3	0	0	0	0	0	0	0	0	0	0	0	Bacteria; __Firmicutes; __Clostridia; __Clostridiales; __Lachnospiraceae; __Pseudobutyrivibrio; __uncultured_bacterium
EU778412	0	0	0	0	0	0	1	4	0	0	0	0	0	1	0	0	4	Bacteria; __Firmicutes; __Bacilli; __Bacillales; __Planococcaceae; __Planomicrobium; __uncultured_bacterium
EU507577	0	0	0	0	0	0	0	0	0	1	0	0	0	0	0	0	0	Bacteria; __Firmicutes; __Erysipelotrichi; __Erysipelotrichales; __Erysipelotrichaceae; __Allobaculum; __uncultured_bacterium
FJ370332	0	0	0	0	0	1	0	0	0	0	0	1	0	0	20	0	0	Bacteria; __Firmicutes; __Clostridia; __Clostridiales; __Lachnospiraceae; __Incertae_Sedis; __uncultured_bacterium
EU776774	0	0	0	0	0	0	0	0	0	0	0	0	0	0	0	0	0	Bacteria; __Firmicutes; __Clostridia; __Clostridiales; __Ruminococcaceae; __uncultured; __uncultured_bacterium
DQ808873	2	0	0	0	0	4	0	0	0	0	0	0	0	0	11	0	0	Bacteria; __Bacteroidetes; __Bacteroidia; __Bacteroidales; __Bacteroidaceae; __Bacteroides; __uncultured_bacterium
EU764979	1	0	0	0	0	2	0	0	0	0	0	0	0	0	0	0	0	Bacteria; __Firmicutes; __Clostridia; __Clostridiales; __Ruminococcaceae; __Subdoligranulum; __uncultured_bacterium
DQ808879	0	0	0	0	0	0	0	0	0	0	0	0	0	0	0	0	0	Bacteria; __Firmicutes; __Clostridia; __Clostridiales; __Lachnospiraceae; __Incertae_Sedis; __uncultured_bacterium
EU764976	6	0	0	0	0	4	0	0	0	0	0	0	0	0	0	0	0	Bacteria; __Firmicutes; __Clostridia; __Clostridiales; __Veillonellaceae; __Phascolarctobacterium; __uncultured_bacterium
FJ368429	0	0	0	0	0	0	0	0	0	0	0	2	2	0	0	0	0	Bacteria; __Firmicutes; __Clostridia; __Clostridiales; __Ruminococcaceae; __Anaerotruncus; __uncultured_bacterium
AB234463	0	0	0	0	0	3	0	0	0	0	0	0	0	0	0	0	0	Bacteria; __Firmicutes; __Clostridia; __Clostridiales; __Ruminococcaceae; __Oscillibacter; __uncultured_Clostridiales_bacterium
EU462986	0	0	0	0	0	0	0	0	0	0	0	0	0	0	0	0	0	Bacteria; __Firmicutes; __Clostridia; __Clostridiales; __Lachnospiraceae; __Blautia; __uncultured_bacterium
FJ367602	0	0	0	0	0	0	0	0	0	0	0	1	0	0	0	0	0	Bacteria; __Firmicutes; __Clostridia; __Clostridiales; __Lachnospiraceae; __uncultured; __uncultured_bacterium
EU462280	0	0	0	0	0	0	0	0	3	0	0	0	0	0	0	0	0	Bacteria; __Firmicutes; __Clostridia; __Clostridiales; __Lachnospiraceae; __uncultured; __uncultured_bacterium
FN563303	0	0	0	0	0	0	0	0	3	5	0	2	1	0	0	0	0	Bacteria; __Firmicutes; __Clostridia; __Clostridiales; __Lachnospiraceae; __Blautia; __uncultured_bacterium
DQ799413	0	0	0	0	0	0	0	0	0	0	0	0	0	0	0	0	0	Bacteria; __Firmicutes; __Clostridia; __Clostridiales; __Lachnospiraceae; __Incertae_Sedis; __uncultured_bacterium
FJ367607	0	0	0	0	0	0	0	0	0	0	0	0	0	0	0	0	0	Bacteria; __Firmicutes; __Clostridia; __Clostridiales; __Ruminococcaceae; __uncultured; __uncultured_bacterium
GQ246670	0	0	0	0	0	0	0	1	0	0	0	0	0	0	0	0	2	Bacteria; __Firmicutes; __Bacilli; __Lactobacillales; __Enterococcaceae; __Enterococcus; __Enterococcus_sp._M1T7B1
HQ398258	0	0	0	0	0	0	0	2	0	0	0	0	0	0	0	0	1	Bacteria; __Firmicutes; __Bacilli; __Lactobacillales; __Enterococcaceae; __Enterococcus; __Enterococcus_sp._enrichment_culture_clone_PTmrs3
DQ800989	0	0	0	0	0	0	0	0	0	0	0	0	0	0	0	0	0	Bacteria; __Firmicutes; __Clostridia; __Clostridiales; __Lachnospiraceae; __Lachnospira; __uncultured_bacterium
DQ798617	0	0	0	0	0	0	0	0	0	0	0	0	0	0	0	0	0	Bacteria; __Firmicutes; __Clostridia; __Clostridiales; __Ruminococcaceae; __Faecalibacterium; __uncultured_bacterium
DQ796450	0	0	0	0	0	1	0	0	0	0	0	0	0	0	0	0	0	Bacteria; __Firmicutes; __Clostridia; __Clostridiales; __Ruminococcaceae; __Faecalibacterium; __uncultured_bacterium
DQ798611	2	0	0	0	0	4	2	0	0	0	0	1	3	1	0	0	0	Bacteria; __Firmicutes; __Clostridia; __Clostridiales; __Lachnospiraceae; __Anaerostipes; __uncultured_bacterium
FJ366425	0	0	0	0	0	0	0	0	0	0	0	0	0	0	0	0	0	Bacteria; __Firmicutes; __Clostridia; __Clostridiales; __Ruminococcaceae; __Anaerotruncus; __uncultured_bacterium
EU762245	0	0	0	0	0	0	0	0	0	0	0	0	0	0	0	0	0	Bacteria; __Firmicutes; __Clostridia; __Clostridiales; __Lachnospiraceae; __uncultured_bacterium
EU767534	1	0	4	5	0	0	5	0	0	0	0	1	0	0	4	24	0	Bacteria; __Firmicutes; __Clostridia; __Clostridiales; __Lachnospiraceae; __Blautia; __uncultured_bacterium
EF098632	0	0	0	0	0	0	0	0	0	0	0	0	0	0	0	0	0	Bacteria; __Firmicutes; __Clostridia; __Clostridiales; __Lachnospiraceae; __Blautia; __uncultured_bacterium
DQ807244	2	0	0	0	0	1	0	0	0	0	0	0	0	0	0	0	0	Bacteria; __Firmicutes; __Clostridia; __Clostridiales; __Lachnospiraceae; __Dorea; __uncultured_bacterium
DQ824061	1	0	0	0	0	0	0	0	9	0	0	8	2	0	7	2	0	Bacteria; __Firmicutes; __Clostridia; __Clostridiales; __Ruminococcaceae; __Incertae_Sedis; __uncultured_bacterium
EU767531	0	1	0	0	0	0	0	0	0	0	0	0	0	0	0	0	0	Bacteria; __Firmicutes; __Clostridia; __Clostridiales; __Ruminococcaceae; __Subdoligranulum; __uncultured_bacterium
EU767532	16	0	0	0	0	1	0	0	0	0	0	0	0	0	0	0	0	Bacteria; __Bacteroidetes; __Bacteroidia; __Bacteroidales; __Bacteroidaceae; __Bacteroides; __uncultured_bacterium
DQ807241	0	0	0	0	0	0	0	0	0	0	0	0	0	0	0	0	0	Bacteria; __Firmicutes; __Clostridia; __Clostridiales; __Lachnospiraceae; __Blautia; __uncultured_bacterium
EU766004	0	0	0	0	0	0	0	0	0	0	0	0	0	0	0	0	0	Bacteria; __Bacteroidetes; __Bacteroidia; __Bacteroidales; __Bacteroidaceae; __Bacteroides; __uncultured_bacterium
FJ370248	0	0	0	0	0	0	0	0	0	0	0	0	0	0	0	0	0	Bacteria; __Bacteroidetes; __Bacteroidia; __Bacteroidales; __Porphyromonadaceae; __Barnesiella; __uncultured_bacterium
AY916341	0	0	0	0	0	0	0	0	0	0	0	0	0	0	0	0	0	Bacteria; __Firmicutes; __Clostridia; __Clostridiales; __Christensenellaceae; __uncultured; __uncultured_bacterium
DQ802109	0	0	0	0	0	0	0	0	0	0	0	1	0	0	0	0	0	Bacteria; __Firmicutes; __Clostridia; __Clostridiales; __Lachnospiraceae; __Blautia; __uncultured_bacterium
DQ808985	0	0	1	0	0	0	0	0	0	0	0	0	0	0	0	0	0	Bacteria; __Firmicutes; __Clostridia; __Clostridiales; __Lachnospiraceae; __Blautia; __uncultured_bacterium
DQ807649	0	0	0	0	0	0	0	0	0	0	0	0	0	0	0	1	0	Bacteria; __Firmicutes; __Clostridia; __Clostridiales; __Lachnospiraceae; __Roseburia; __uncultured_bacterium
EU506973	0	0	0	0	0	0	0	0	0	0	0	1	0	0	0	0	0	Bacteria; __Firmicutes; __Clostridia; __Clostridiales; __Peptostreptococcaceae; __uncultured; __uncultured_bacterium
FJ371591	0	0	0	0	0	0	0	0	0	1	0	0	0	0	0	0	0	Bacteria; __Firmicutes; __Clostridia; __Clostridiales; __Lachnospiraceae; __Incertae_Sedis; __uncultured_bacterium
HQ751709	0	35	4	6	0	0	0	0	0	0	0	0	0	0	0	0	0	Bacteria; __Firmicutes; __Clostridia; __Clostridiales; __Lachnospiraceae; __Lachnospira; __uncultured_organism
EF097591	0	0	0	0	0	0	0	0	0	0	0	0	0	0	0	0	0	Bacteria; __Firmicutes; __Clostridia; __Clostridiales; __Lachnospiraceae; __Incertae_Sedis; __uncultured_bacterium
EU772974	0	0	7	0	0	0	0	0	5	4	0	0	0	0	0	0	0	Bacteria; __Firmicutes; __Clostridia; __Clostridiales; __Lachnospiraceae; __Blautia; __uncultured_bacterium
DQ797817	0	0	0	0	0	0	0	0	0	0	0	0	0	0	0	0	0	Bacteria; __Actinobacteria; __Coriobacteriia; __Coriobacteriales; __Coriobacteriaceae; __Collinsella; __uncultured_bacterium
DQ797816	5	0	0	0	0	0	0	0	0	0	0	0	0	0	0	0	0	Bacteria; __Firmicutes; __Clostridia; __Clostridiales; __Ruminococcaceae; __Incertae_Sedis; __uncultured_bacterium
EF405353	0	0	0	0	0	0	0	0	0	0	0	0	1	0	0	0	0	Bacteria; __Firmicutes; __Clostridia; __Clostridiales; __Lachnospiraceae; __uncultured; __uncultured_bacterium
GQ139179	0	3	0	0	0	0	0	0	0	0	0	0	0	0	0	0	0	Bacteria; __Firmicutes; __Clostridia; __Clostridiales; __Clostridiaceae; __Clostridium; __uncultured_bacterium
FJ369489	46	0	0	0	0	0	0	0	0	0	0	0	0	0	3	0	0	Bacteria; __Firmicutes; __Clostridia; __Clostridiales; __Lachnospiraceae; __Incertae_Sedis; __uncultured_bacterium
EU774785	0	0	0	0	0	0	0	0	0	0	0	0	0	0	0	0	0	Bacteria; __Firmicutes; __Clostridia; __Clostridiales; __Lachnospiraceae; __Blautia; __uncultured_bacterium
EU766881	0	0	0	0	0	0	0	0	0	0	0	0	0	0	0	0	0	Bacteria; __Firmicutes; __Clostridia; __Clostridiales; __Lachnospiraceae; __uncultured; __uncultured_bacterium
DQ798722	0	0	0	0	0	0	0	0	0	0	0	0	0	0	0	0	0	Bacteria; __Firmicutes; __Clostridia; __Clostridiales; __Lachnospiraceae; __uncultured; __uncultured_bacterium
EU767286	0	0	0	0	0	0	0	0	0	0	0	0	0	0	0	0	0	Bacteria; __Bacteroidetes; __Bacteroidia; __Bacteroidales; __Bacteroidaceae; __Bacteroides; __uncultured_bacterium
AY916170	34	0	0	0	0	52	0	0	16	0	0	0	0	0	1	0	0	Bacteria; __Bacteroidetes; __Bacteroidia; __Bacteroidales; __Bacteroidaceae; __Bacteroides; __uncultured_bacterium
DQ793559	1	0	0	0	0	0	0	0	0	0	0	0	0	0	0	0	0	Bacteria; __Firmicutes; __Clostridia; __Clostridiales; __Ruminococcaceae; __uncultured; __uncultured_bacterium
EU767288	1	0	0	0	0	7	0	1	0	0	0	0	0	0	0	0	0	Bacteria; __Firmicutes; __Clostridia; __Clostridiales; __Family_XIII_Incertae_Sedis; __uncultured; __uncultured_bacterium
DQ803189	1	0	0	0	0	0	0	0	0	0	0	0	0	0	0	0	0	Bacteria; __Actinobacteria; __Coriobacteriia; __Coriobacteriales; __Coriobacteriaceae; __Collinsella; __uncultured_bacterium
DQ803615	0	0	0	0	0	197	0	0	50	21	0	0	0	0	0	0	0	Bacteria; __Firmicutes; __Erysipelotrichi; __Erysipelotrichales; __Erysipelotrichaceae; __Incertae_Sedis; __uncultured_bacterium
DQ794714	0	0	0	0	0	0	0	0	0	0	0	0	0	0	0	0	0	Bacteria; __Firmicutes; __Clostridia; __Clostridiales; __Lachnospiraceae; __Roseburia; __uncultured_bacterium
EU762802	1	0	0	0	0	0	0	0	0	0	0	0	0	0	0	0	0	Bacteria; __Firmicutes; __Clostridia; __Clostridiales; __Ruminococcaceae; __Faecalibacterium; __uncultured_bacterium
FJ681589	0	0	0	0	0	0	0	0	0	0	0	0	0	0	0	0	0	Bacteria; __Firmicutes; __Clostridia; __Clostridiales; __Ruminococcaceae; __Oscillibacter; __uncultured_bacterium
FJ950694	10	0	0	0	0	0	0	0	2	18	0	4	23	0	0	0	0	Bacteria; __Proteobacteria; __Gammaproteobacteria; __Enterobacteriales; __Enterobacteriaceae; __Escherichia-Shigella; __Escherichia; __Escherichia_coli
AB626927	0	0	0	0	0	0	0	0	0	2	0	0	0	0	0	0	0	Bacteria; __Bacteroidetes; __Bacteroidia; __Bacteroidales; __S24-7; __uncultured_bacterium
EU504059	0	0	0	0	0	0	0	0	0	0	0	0	0	0	0	0	0	Bacteria; __Firmicutes; __Clostridia; __Clostridiales; __Lachnospiraceae; __uncultured; __uncultured_bacterium
GQ134929	0	1	0	0	0	0	0	0	0	0	0	0	0	0	0	0	0	Bacteria; __Firmicutes; __Clostridia; __Clostridiales; __Clostridiaceae; __Clostridium; __uncultured_bacterium
EU766134	0	0	0	0	0	0	0	0	0	0	0	0	0	0	0	0	0	Bacteria; __Bacteroidetes; __Bacteroidia; __Bacteroidales; __Rikenellaceae; __Alistipes; __uncultured_bacterium
DQ793484	1	0	0	0	0	0	0	0	0	0	0	9	0	0	1	0	0	Bacteria; __Firmicutes; __Clostridia; __Clostridiales; __Lachnospiraceae; __uncultured; __uncultured_bacterium
DQ802583	3	0	0	0	0	0	0	0	0	0	0	0	0	0	0	0	0	Bacteria; __Firmicutes; __Clostridia; __Clostridiales; __Lachnospiraceae; __Incertae_Sedis; __uncultured_bacterium
EF098339	0	0	0	0	0	0	0	0	1	0	0	0	0	0	0	0	0	Bacteria; __Firmicutes; __Clostridia; __Clostridiales; __Lachnospiraceae; __uncultured; __uncultured_bacterium
EU764628	4	0	0	0	0	0	0	0	0	0	0	0	0	0	0	0	0	Bacteria; __Bacteroidetes; __Bacteroidia; __Bacteroidales; __Bacteroidaceae; __Bacteroides; __uncultured_bacterium
DQ802584	0	0	0	0	0	0	0	0	0	0	0	0	0	0	0	0	0	Bacteria; __Firmicutes; __Clostridia; __Clostridiales; __Ruminococcaceae; __Faecalibacterium; __uncultured_bacterium
DQ802585	0	0	0	0	0	0	0	0	0	0	0	0	0	0	0	0	0	Bacteria; __Firmicutes; __Clostridia; __Clostridiales; __Lachnospiraceae; __Pseudobutyrivibrio; __uncultured_bacterium
DQ794560	0	7	0	0	0	0	0	0	0	0	0	0	0	0	0	0	0	Bacteria; __Firmicutes; __Clostridia; __Clostridiales; __Lachnospiraceae; __Incertae_Sedis; __uncultured_bacterium
AY916288	0	0	0	0	0	0	0	0	0	0	0	0	0	0	0	0	0	Bacteria; __Bacteroidetes; __Bacteroidia; __Bacteroidales; __Bacteroidaceae; __Bacteroides; __uncultured_bacterium
EU765973	0	0	0	0	0	0	0	0	0	0	0	0	0	0	0	0	0	Bacteria; __Firmicutes; __Clostridia; __Clostridiales; __Ruminococcaceae; __Faecalibacterium; __uncultured_bacterium
EU765971	0	0	0	0	0	0	0	0	0	0	0	0	0	0	0	0	0	Bacteria; __Firmicutes; __Clostridia; __Clostridiales; __Ruminococcaceae; __uncultured; __uncultured_bacterium
AY916284	0	0	0	0	0	0	0	0	0	0	0	0	0	0	0	0	0	Bacteria; __Firmicutes; __Clostridia; __Clostridiales; __Lachnospiraceae; __uncultured; __uncultured_bacterium
AY916285	99	0	0	0	0	7	0	0	0	0	0	0	0	0	0	0	0	Bacteria; __Firmicutes; __Clostridia; __Clostridiales; __Ruminococcaceae; __uncultured; __uncultured_bacterium
GQ492690	1	0	1	0	0	0	0	0	0	0	0	0	0	0	0	0	0	Bacteria; __Bacteroidetes; __Bacteroidia; __Bacteroidales; __Bacteroidaceae; __Bacteroides; __uncultured_bacterium
EU765978	0	0	0	0	0	0	0	0	0	0	0	0	0	0	0	0	0	Bacteria; __Firmicutes; __Clostridia; __Clostridiales; __Ruminococcaceae; __uncultured; __uncultured_bacterium
FJ363650	0	0	1	0	0	0	0	0	0	0	0	0	0	0	0	0	0	Bacteria; __Firmicutes; __Clostridia; __Clostridiales; __Ruminococcaceae; __Incertae_Sedis; __uncultured_bacterium
DQ796432	0	0	0	0	0	0	0	0	0	0	0	0	0	0	0	1	0	Bacteria; __Firmicutes; __Clostridia; __Clostridiales; __Lachnospiraceae; __Blautia; __uncultured_bacterium
DQ804744	0	3	4	1	4	0	0	0	2	0	0	0	0	0	0	0	0	Bacteria; __Bacteroidetes; __Bacteroidia; __Bacteroidales; __Bacteroidaceae; __Bacteroides; __uncultured_bacterium
DQ806493	3	0	0	0	0	0	0	0	0	0	0	0	0	0	0	0	0	Bacteria; __Firmicutes; __Clostridia; __Clostridiales; __Lachnospiraceae; __Blautia; __uncultured_bacterium
DQ801640	0	0	0	0	0	0	0	0	0	0	0	0	0	0	0	1	0	Bacteria; __Firmicutes; __Clostridia; __Clostridiales; __Lachnospiraceae; __Blautia; __uncultured_bacterium
DQ804749	27	0	0	0	0	0	0	0	0	0	0	0	0	0	0	0	0	Bacteria; __Firmicutes; __Clostridia; __Clostridiales; __Lachnospiraceae; __Blautia; __uncultured_bacterium
DQ796676	0	0	0	0	0	0	0	0	0	0	0	0	0	0	0	0	0	Bacteria; __Firmicutes; __Clostridia; __Clostridiales; __Lachnospiraceae; __Butyrivibrio; __uncultured_bacterium
DQ802718	0	0	0	0	0	0	0	0	0	0	0	0	0	0	0	0	0	Bacteria; __Firmicutes; __Clostridia; __Clostridiales; __Ruminococcaceae; __Faecalibacterium; __uncultured_bacterium
EU931399	0	0	0	0	0	0	0	0	0	0	0	0	0	0	0	0	0	Bacteria; __Firmicutes; __Clostridia; __Clostridiales; __Family_XI_Incertae_Sedis; __Anaerococcus; __uncultured_microorganism
EU201548	0	0	0	0	0	0	0	0	0	0	0	0	0	0	0	0	0	Bacteria; __Firmicutes; __Clostridia; __Clostridiales; __Ruminococcaceae; __uncultured; __uncultured_bacterium
DQ803501	1	0	0	0	0	0	0	0	0	0	0	0	0	0	0	0	0	Bacteria; __Firmicutes; __Clostridia; __Clostridiales; __Lachnospiraceae; __Blautia; __uncultured_bacterium
DQ905626	0	0	0	0	0	1	0	0	0	0	0	0	0	0	0	0	0	Bacteria; __Firmicutes; __Clostridia; __Clostridiales; __Ruminococcaceae; __Incertae_Sedis; __uncultured_bacterium
AM275604	1	0	0	0	0	0	0	0	0	0	0	0	0	0	0	0	0	Bacteria; __Firmicutes; __Clostridia; __Clostridiales; __Christensenellaceae; __Christensenella; __uncultured_bacterium
DQ809831	0	0	4	0	0	0	0	0	0	0	0	1	0	0	1	0	0	Bacteria; __Firmicutes; __Clostridia; __Clostridiales; __Peptostreptococcaceae; __uncultured; __uncultured_bacterium
FJ470415	0	0	0	0	0	0	0	0	0	0	0	0	0	0	0	1	0	Bacteria; __Firmicutes; __Bacilli; __Bacillales; __Family_XI_Incertae_Sedis; __Gemella; __uncultured_bacterium
EU766221	2	0	0	0	0	4	0	0	0	0	0	0	0	0	0	0	0	Bacteria; __Bacteroidetes; __Bacteroidia; __Bacteroidales; __Porphyromonadaceae; __Parabacteroides; __uncultured_bacterium
DQ802363	0	0	1	0	0	0	0	0	0	0	0	0	0	0	0	0	0	Bacteria; __Firmicutes; __Clostridia; __Clostridiales; __Lachnospiraceae; __Blautia; __uncultured_bacterium
FJ371359	33	0	0	0	0	6	0	0	0	0	0	0	0	0	0	0	0	Bacteria; __Actinobacteria; __Coriobacteriia; __Coriobacteriales; __Coriobacteriaceae; __Adlercreutzia; __uncultured_bacterium
FJ366507	2	0	0	0	0	0	0	0	0	0	0	0	0	0	0	0	0	Bacteria; __Firmicutes; __Clostridia; __Clostridiales; __Lachnospiraceae; __Coprococcus; __uncultured_bacterium
DQ808272	0	0	0	0	0	0	0	0	0	0	0	0	0	0	0	0	0	Bacteria; __Firmicutes; __Erysipelotrichi; __Erysipelotrichales; __Erysipelotrichaceae; __uncultured; __uncultured_bacterium
DQ808273	6	0	0	0	0	0	0	0	8	16	0	1	0	0	0	0	0	Bacteria; __Firmicutes; __Clostridia; __Clostridiales; __Lachnospiraceae; __Incertae_Sedis; __uncultured_bacterium
DQ808271	0	2	2	0	0	0	0	0	0	0	0	0	0	0	0	0	0	Bacteria; __Firmicutes; __Clostridia; __Clostridiales; __Lachnospiraceae; __uncultured; __uncultured_bacterium
EF097373	0	0	0	0	0	0	0	0	0	0	0	1	0	0	0	0	0	Bacteria; __Firmicutes; __Bacilli; __Lactobacillales; __Lactobacillaceae; __Lactobacillus; __uncultured_bacterium
DQ824499	0	0	0	0	0	0	0	0	0	0	0	0	0	0	0	0	0	Bacteria; __Firmicutes; __Clostridia; __Clostridiales; __Ruminococcaceae; __Faecalibacterium; __uncultured_bacterium
EU509327	0	3	1	1	0	0	0	0	0	0	0	1	0	0	0	0	0	Bacteria; __Firmicutes; __Clostridia; __Clostridiales; __Peptostreptococcaceae; __uncultured; __uncultured_bacterium
DQ808063	0	0	2	1	0	0	3	0	0	0	0	0	0	1	0	1	0	Bacteria; __Firmicutes; __Clostridia; __Clostridiales; __Lachnospiraceae; __uncultured; __uncultured_bacterium
BAAU01005302	0	0	0	0	0	0	0	0	0	0	0	0	0	0	0	0	0	Bacteria; __Firmicutes; __Erysipelotrichi; __Erysipelotrichales; __Erysipelotrichaceae; __uncultured; __human_gut_metagenome
EU771570	1	0	0	0	0	0	0	0	1	10	0	1	15	0	0	0	0	Bacteria; __Proteobacteria; __Gammaproteobacteria; __Enterobacteriales; __Enterobacteriaceae; __Escherichia-Shigella; __uncultured_bacterium
DQ797850	0	0	0	0	0	1	0	0	0	0	0	0	0	0	0	0	0	Bacteria; __Bacteroidetes; __Bacteroidia; __Bacteroidales; __Porphyromonadaceae; __Barnesiella; __uncultured_bacterium
EU764574	7	0	0	0	0	0	2	0	0	0	0	0	0	0	0	0	0	Bacteria; __Firmicutes; __Clostridia; __Clostridiales; __Lachnospiraceae; __Blautia; __uncultured_bacterium
DQ805909	0	0	0	0	0	0	0	0	0	0	0	0	0	0	0	0	0	Bacteria; __Firmicutes; __Clostridia; __Clostridiales; __Ruminococcaceae; __Faecalibacterium; __uncultured_bacterium
DQ805906	30	0	0	0	0	13	0	0	0	0	0	73	99	0	0	0	0	Bacteria; __Firmicutes; __Clostridia; __Clostridiales; __Ruminococcaceae; __uncultured; __uncultured_bacterium
DQ805901	0	0	0	0	0	0	0	0	0	0	0	0	0	0	0	0	0	Bacteria; __Firmicutes; __Clostridia; __Clostridiales; __Lachnospiraceae; __uncultured; __uncultured_bacterium
DQ456158	0	0	0	0	0	0	0	0	0	0	0	0	0	0	0	0	0	Bacteria; __Firmicutes; __Clostridia; __Clostridiales; __Ruminococcaceae; __uncultured; __uncultured_bacterium
DQ801920	1	0	0	0	0	1	0	0	0	0	0	0	0	0	0	0	0	Bacteria; __Firmicutes; __Clostridia; __Clostridiales; __Lachnospiraceae; __Pseudobutyrivibrio; __uncultured_bacterium
GQ493877	0	0	0	0	0	145	0	0	199	9	0	0	0	2	0	0	0	Bacteria; __Firmicutes; __Erysipelotrichi; __Erysipelotrichales; __Erysipelotrichaceae; __Incertae_Sedis; __uncultured_bacterium
DQ801924	1	0	0	0	0	0	0	0	0	0	0	0	0	0	0	0	0	Bacteria; __Firmicutes; __Clostridia; __Clostridiales; __Lachnospiraceae; __Dorea; __uncultured_bacterium
EU775664	0	2	0	0	0	0	0	0	0	0	0	0	0	0	0	0	0	Bacteria; __Firmicutes; __Clostridia; __Clostridiales; __Peptostreptococcaceae; __Incertae_Sedis; __uncultured_bacterium
DQ824308	0	0	1	0	0	0	0	0	0	0	0	0	0	0	0	0	0	Bacteria; __Firmicutes; __Clostridia; __Clostridiales; __Lachnospiraceae; __uncultured; __uncultured_bacterium
DQ796701	0	0	0	0	0	0	0	0	0	0	0	0	0	0	0	1	0	Bacteria; __Firmicutes; __Clostridia; __Clostridiales; __Lachnospiraceae; __Blautia; __uncultured_bacterium
AY916354	0	0	0	0	0	0	0	0	0	0	0	0	0	0	0	0	0	Bacteria; __Bacteroidetes; __Bacteroidia; __Bacteroidales; __Rikenellaceae; __Alistipes; __uncultured_bacterium
DQ798544	0	0	0	0	0	3	0	0	0	0	0	0	0	0	0	0	0	Bacteria; __Firmicutes; __Clostridia; __Clostridiales; __Ruminococcaceae; __Ruminococcus; __uncultured_bacterium
DQ803760	0	0	0	0	0	0	0	0	6	0	0	4	0	0	0	0	0	Bacteria; __Firmicutes; __Clostridia; __Clostridiales; __Veillonellaceae; __Dialister; __uncultured_bacterium
DQ824344	0	0	0	0	0	0	0	0	0	0	0	0	0	0	0	0	0	Bacteria; __Bacteroidetes; __Bacteroidia; __Bacteroidales; __Bacteroidaceae; __Bacteroides; __uncultured_bacterium
DQ456157	0	0	0	0	0	0	0	0	2	0	0	0	0	0	0	0	0	Bacteria; __Firmicutes; __Clostridia; __Clostridiales; __Ruminococcaceae; __Incertae_Sedis; __uncultured_bacterium
FJ371754	1	0	0	0	0	0	0	0	0	0	0	0	0	0	0	0	0	Bacteria; __Actinobacteria; __Coriobacteriia; __Coriobacteriales; __Coriobacteriaceae; __Adlercreutzia; __uncultured_bacterium
GQ871716	0	1	0	1	0	0	0	0	0	0	0	0	0	0	0	0	0	Bacteria; __Firmicutes; __Clostridia; __Clostridiales; __Lachnospiraceae; __uncultured; __uncultured_bacterium
DQ798969	0	0	0	0	0	0	0	0	0	0	0	0	0	0	0	0	0	Bacteria; __Firmicutes; __Clostridia; __Clostridiales; __Lachnospiraceae; __Anaerostipes; __uncultured_bacterium
DQ804691	0	0	0	0	0	5	0	0	0	0	0	0	0	0	0	0	0	Bacteria; __Firmicutes; __Clostridia; __Clostridiales; __Lachnospiraceae; __Incertae_Sedis; __uncultured_bacterium
DQ799165	0	0	3	0	0	0	2	0	0	0	0	3	0	0	0	13	0	Bacteria; __Firmicutes; __Clostridia; __Clostridiales; __Lachnospiraceae; __Blautia; __uncultured_bacterium
EU767263	9	0	0	16	0	1	0	0	0	0	0	0	0	0	0	0	0	Bacteria; __Firmicutes; __Clostridia; __Clostridiales; __Ruminococcaceae; __uncultured; __uncultured_bacterium
DQ804698	0	0	0	0	0	0	0	0	0	0	0	0	0	0	0	0	0	Bacteria; __Firmicutes; __Clostridia; __Clostridiales; __Lachnospiraceae; __Dorea; __uncultured_bacterium
EU475734	0	0	0	0	0	0	0	0	0	0	0	0	0	0	0	0	0	Bacteria; __Firmicutes; __Clostridia; __Clostridiales; __Ruminococcaceae; __uncultured; __uncultured_bacterium
DQ800194	0	0	0	0	0	0	0	0	0	0	0	0	0	0	1	0	0	Bacteria; __Firmicutes; __Clostridia; __Clostridiales; __Lachnospiraceae; __uncultured; __uncultured_bacterium
DQ807363	0	0	0	0	0	0	0	0	0	0	0	0	0	0	0	0	0	Bacteria; __Firmicutes; __Clostridia; __Clostridiales; __Lachnospiraceae; __Incertae_Sedis; __uncultured_bacterium
AY991070	0	0	0	0	0	0	0	0	0	0	0	0	0	0	0	0	0	Bacteria; __Bacteroidetes; __Bacteroidia; __Bacteroidales; __Rikenellaceae; __Alistipes; __uncultured_bacterium
DQ807780	8	0	0	0	0	30	0	0	0	0	0	0	0	0	0	0	0	Bacteria; __Firmicutes; __Clostridia; __Clostridiales; __Lachnospiraceae; __uncultured; __uncultured_bacterium
DQ808474	1	0	0	0	0	0	0	0	0	0	0	0	0	0	3	0	0	Bacteria; __Firmicutes; __Clostridia; __Clostridiales; __Lachnospiraceae; __Incertae_Sedis; __uncultured_bacterium
GU432167	0	0	0	0	0	0	0	0	0	0	0	0	0	0	1	0	0	Bacteria; __Firmicutes; __Clostridia; __Clostridiales; __Lachnospiraceae; __Shuttleworthia; __Shuttleworthia_sp._oral_taxon_G69
HQ787846	0	0	0	0	0	0	0	0	0	0	0	0	0	0	0	0	0	Bacteria; __Firmicutes; __Clostridia; __Clostridiales; __Ruminococcaceae; __uncultured; __uncultured_organism
HQ739338	1	0	0	0	3	0	0	0	0	0	0	0	0	0	0	0	0	Bacteria; __Bacteroidetes; __Bacteroidia; __Bacteroidales; __Bacteroidaceae; __Bacteroides; __uncultured_bacterium
HQ751097	0	0	0	0	0	0	0	0	0	0	0	0	0	0	0	0	0	Bacteria; __Firmicutes; __Clostridia; __Clostridiales; __Lachnospiraceae; __Roseburia; __uncultured_organism
DQ800198	0	0	0	0	0	0	0	0	1	0	0	5	0	0	1	0	0	Bacteria; __Firmicutes; __Clostridia; __Clostridiales; __Lachnospiraceae; __uncultured; __uncultured_bacterium
DQ797856	1	0	0	0	0	0	0	0	0	0	0	0	0	0	0	0	0	Bacteria; __Bacteroidetes; __VC2.1_Bac22; __uncultured_bacterium
DQ795276	0	0	0	0	0	0	0	0	2	0	0	0	0	0	0	0	0	Bacteria; __Firmicutes; __Clostridia; __Clostridiales; __Lachnospiraceae; __Incertae_Sedis; __uncultured_bacterium
FJ367399	0	0	0	0	0	0	0	0	0	0	0	0	0	0	0	0	0	Bacteria; __Firmicutes; __Clostridia; __Clostridiales; __Ruminococcaceae; __Subdoligranulum; __uncultured_bacterium
EU774426	0	0	0	0	0	0	0	0	0	0	0	0	0	0	0	0	0	Bacteria; __Firmicutes; __Clostridia; __Clostridiales; __Ruminococcaceae; __uncultured; __uncultured_bacterium
EU507370	0	1	0	0	0	0	0	0	0	0	0	0	0	0	0	0	0	Bacteria; __Firmicutes; __Clostridia; __Clostridiales; __Peptostreptococcaceae; __uncultured; __uncultured_bacterium
DQ801825	0	0	0	0	0	0	0	0	0	0	0	1	0	0	0	0	0	Bacteria; __Firmicutes; __Clostridia; __Clostridiales; __Ruminococcaceae; __Incertae_Sedis; __uncultured_bacterium
DQ801820	0	0	0	0	0	0	0	0	0	0	0	0	0	0	0	0	0	Bacteria; __Firmicutes; __Clostridia; __Clostridiales; __Lachnospiraceae; __Pseudobutyrivibrio; __uncultured_bacterium
EF406436	0	0	0	0	0	0	0	0	0	0	1	0	0	0	0	0	0	Bacteria; __Bacteroidetes; __Bacteroidia; __Bacteroidales; __S24-7; __uncultured_bacterium
DQ801822	0	0	0	0	0	0	0	0	0	0	0	0	0	0	0	0	0	Bacteria; __Firmicutes; __Clostridia; __Clostridiales; __Lachnospiraceae; __uncultured; __uncultured_bacterium
FJ365702	0	0	0	0	0	0	0	0	0	0	0	0	0	0	0	0	0	Bacteria; __Firmicutes; __Clostridia; __Clostridiales; __Lachnospiraceae; __uncultured; __uncultured_bacterium
DQ800665	1	0	0	0	0	0	0	0	0	0	0	0	0	0	0	0	0	Bacteria; __Firmicutes; __Clostridia; __Clostridiales; __Lachnospiraceae; __uncultured; __uncultured_bacterium
FJ363078	1	0	0	0	0	0	0	0	0	0	0	0	0	0	0	0	0	Bacteria; __Firmicutes; __Clostridia; __Clostridiales; __Lachnospiraceae; __Incertae_Sedis; __uncultured_bacterium
HQ767666	0	0	0	0	0	0	0	0	0	0	0	4	0	0	0	0	0	Bacteria; __Firmicutes; __Clostridia; __Clostridiales; __Lachnospiraceae; __Incertae_Sedis; __uncultured_organism
DQ805835	0	0	0	2	0	3	0	0	6	0	0	0	0	0	1299	3	0	Bacteria; __Firmicutes; __Clostridia; __Clostridiales; __Lachnospiraceae; __Incertae_Sedis; __uncultured_bacterium
DQ804520	0	0	0	0	2	0	0	0	0	0	0	0	0	0	0	0	0	Bacteria; __Firmicutes; __Clostridia; __Clostridiales; __Lachnospiraceae; __uncultured; __uncultured_bacterium
DQ797266	0	0	0	0	0	0	0	0	0	0	0	0	0	0	0	0	0	Bacteria; __Firmicutes; __Clostridia; __Clostridiales; __Lachnospiraceae; __Pseudobutyrivibrio; __uncultured_bacterium
DQ804524	3	0	0	0	0	0	0	0	46	0	0	0	0	0	0	0	0	Bacteria; __Firmicutes; __Clostridia; __Clostridiales; __Lachnospiraceae; __Blautia; __uncultured_bacterium
EU503772	0	0	0	0	0	0	0	0	0	1	1	0	0	0	0	0	0	Bacteria; __Firmicutes; __Erysipelotrichi; __Erysipelotrichales; __Erysipelotrichaceae; __Allobaculum; __uncultured_bacterium
EU774494	0	0	0	0	0	0	0	0	0	0	0	0	0	0	0	0	0	Bacteria; __Firmicutes; __Clostridia; __Clostridiales; __Ruminococcaceae; __Ruminococcus; __uncultured_bacterium
DQ804614	0	0	0	0	0	0	0	0	0	0	0	0	0	0	0	0	0	Bacteria; __Firmicutes; __Clostridia; __Clostridiales; __Lachnospiraceae; __Incertae_Sedis; __uncultured_bacterium
FJ673458	0	0	1	0	0	0	0	0	0	0	0	0	0	0	0	0	0	Bacteria; __Firmicutes; __Clostridia; __Clostridiales; __Lachnospiraceae; __Blautia; __uncultured_bacterium
DQ825211	0	0	0	0	0	0	0	0	0	0	0	0	0	0	0	0	0	Bacteria; __Firmicutes; __Clostridia; __Clostridiales; __Ruminococcaceae; __Faecalibacterium; __uncultured_bacterium
EU774309	0	0	0	0	0	0	0	0	0	0	0	0	0	0	0	0	0	Bacteria; __Bacteroidetes; __Bacteroidia; __Bacteroidales; __Prevotellaceae; __Prevotella; __uncultured_bacterium
FJ508144	0	0	0	0	0	0	0	0	0	0	0	0	0	0	0	0	0	Bacteria; __Firmicutes; __Clostridia; __Clostridiales; __Ruminococcaceae; __uncultured; __uncultured_bacterium
GQ493476	0	0	0	0	0	0	0	0	34	41	0	9	1	0	0	0	0	Bacteria; __Firmicutes; __Clostridia; __Clostridiales; __Ruminococcaceae; __Incertae_Sedis; __uncultured_bacterium
DQ808690	4	11	0	0	0	0	0	0	0	0	0	0	0	0	0	0	0	Bacteria; __Firmicutes; __Clostridia; __Clostridiales; __Ruminococcaceae; __Subdoligranulum; __uncultured_bacterium
DQ800689	0	0	0	0	0	0	0	0	0	0	0	2	0	0	0	2	0	Bacteria; __Firmicutes; __Clostridia; __Clostridiales; __Lachnospiraceae; __Pseudobutyrivibrio; __uncultured_bacterium
DQ808693	0	0	0	0	0	0	0	0	0	0	0	0	0	0	0	0	0	Bacteria; __Firmicutes; __Clostridia; __Clostridiales; __Ruminococcaceae; __uncultured; __uncultured_bacterium
DQ808694	0	0	0	0	0	0	0	0	0	0	0	0	0	0	0	0	0	Bacteria; __Firmicutes; __Clostridia; __Clostridiales; __Lachnospiraceae; __uncultured; __uncultured_bacterium
DQ808695	0	0	0	0	0	0	0	0	0	0	0	0	0	0	0	0	0	Bacteria; __Firmicutes; __Clostridia; __Clostridiales; __Lachnospiraceae; __Incertae_Sedis; __uncultured_bacterium
DQ808696	0	0	0	0	0	0	0	0	0	0	0	0	0	0	0	0	0	Bacteria; __Firmicutes; __Clostridia; __Clostridiales; __Ruminococcaceae; __uncultured; __uncultured_bacterium
DQ794280	0	0	0	0	0	0	0	0	0	0	0	0	0	0	0	0	0	Bacteria; __Firmicutes; __Clostridia; __Clostridiales; __Christensenellaceae; __uncultured; __uncultured_bacterium
EU762099	0	0	0	0	0	0	0	0	0	0	0	0	0	0	0	0	0	Bacteria; __Firmicutes; __Clostridia; __Clostridiales; __Lachnospiraceae; __Pseudobutyrivibrio; __uncultured_bacterium
HQ762558	0	0	0	0	0	0	0	0	0	0	0	0	0	0	0	0	0	Bacteria; __Firmicutes; __Clostridia; __Clostridiales; __Lachnospiraceae; __Incertae_Sedis; __uncultured_organism
EU777334	0	1	0	0	0	0	0	0	0	0	0	0	0	0	0	0	0	Bacteria; __Firmicutes; __Clostridia; __Clostridiales; __Clostridiaceae; __Clostridium; __uncultured_bacterium
DQ809055	0	0	0	0	0	0	0	0	0	0	0	0	0	0	0	0	0	Bacteria; __Tenericutes; __Mollicutes; __RF9; __uncultured_bacterium
DQ809057	43	0	0	0	0	38	0	0	0	0	0	0	0	0	0	0	0	Bacteria; __Actinobacteria; __Coriobacteriia; __Coriobacteriales; __Coriobacteriaceae; __uncultured; __uncultured_bacterium
DQ808501	0	0	0	0	0	1	0	0	0	0	0	0	0	0	6	0	0	Bacteria; __Firmicutes; __Clostridia; __Clostridiales; __Lachnospiraceae; __Incertae_Sedis; __uncultured_bacterium
DQ808503	0	0	0	0	0	0	0	0	0	0	0	0	0	0	0	0	0	Bacteria; __Bacteroidetes; __Bacteroidia; __Bacteroidales; __Porphyromonadaceae; __Parabacteroides; __uncultured_bacterium
DQ808509	2	0	0	0	0	1	0	0	0	0	0	0	0	0	0	0	0	Bacteria; __Synergistetes; __Synergistia; __Synergistales; __Synergistaceae; __Cloacibacillus; __uncultured_bacterium
EU472180	0	0	0	0	0	0	0	0	0	0	0	0	0	0	0	0	0	Bacteria; __Firmicutes; __Clostridia; __Clostridiales; __Ruminococcaceae; __uncultured; __uncultured_bacterium
DQ798132	0	0	0	0	0	3	0	0	0	0	0	0	0	0	0	0	0	Bacteria; __Firmicutes; __Clostridia; __Clostridiales; __Lachnospiraceae; __Incertae_Sedis; __uncultured_bacterium
EU778880	0	0	0	0	0	0	0	0	0	0	0	1	0	0	0	0	0	Bacteria; __Firmicutes; __Clostridia; __Clostridiales; __Lachnospiraceae; __Anaerosporobacter; __uncultured_bacterium
EU472187	0	0	0	0	0	0	0	0	0	0	0	0	0	0	0	0	0	Bacteria; __Bacteroidetes; __Bacteroidia; __Bacteroidales; __Prevotellaceae; __Prevotella; __uncultured_bacterium
DQ809589	0	0	0	0	0	0	0	0	0	0	0	0	0	0	0	0	0	Bacteria; __Firmicutes; __Clostridia; __Clostridiales; __Lachnospiraceae; __Incertae_Sedis; __uncultured_bacterium
EU775523	0	0	0	0	0	0	0	0	0	0	0	0	0	0	0	0	0	Bacteria; __Firmicutes; __Clostridia; __Clostridiales; __Christensenellaceae; __uncultured; __uncultured_bacterium
EU765114	31	0	0	0	0	0	0	0	0	0	0	0	0	0	0	0	0	Bacteria; __Bacteroidetes; __Bacteroidia; __Bacteroidales; __Rikenellaceae; __Alistipes; __uncultured_bacterium
HQ790836	0	0	0	0	0	0	0	0	0	0	0	41	49	0	0	0	0	Bacteria; __Bacteroidetes; __Bacteroidia; __Bacteroidales; __Bacteroidaceae; __Bacteroides; __uncultured_organism
DQ794351	0	0	0	0	0	0	0	0	0	0	0	0	0	0	0	0	0	Bacteria; __Firmicutes; __Clostridia; __Clostridiales; __Lachnospiraceae; __Incertae_Sedis; __uncultured_bacterium
EU774330	0	0	0	0	0	0	0	0	0	0	0	0	0	0	0	0	0	Bacteria; __Firmicutes; __Clostridia; __Clostridiales; __Ruminococcaceae; __uncultured; __uncultured_bacterium
GU591831	0	0	2	0	0	0	0	0	0	0	0	0	0	0	0	0	0	Bacteria; __Firmicutes; __Bacilli; __Lactobacillales; __Lactobacillaceae; __Lactobacillus; __Lactobacillus_sakei
EU771791	1	0	5	0	0	0	0	0	0	0	0	0	0	0	0	0	0	Bacteria; __Firmicutes; __Clostridia; __Clostridiales; __Ruminococcaceae; __Subdoligranulum; __uncultured_bacterium
HQ754420	2	7	0	1	0	0	1	0	0	0	0	0	0	0	0	0	0	Bacteria; __Firmicutes; __Clostridia; __Clostridiales; __Veillonellaceae; __Veillonella; __uncultured_organism
EU461907	0	0	0	0	0	2	0	0	0	0	0	0	0	0	1	0	0	Bacteria; __Firmicutes; __Clostridia; __Clostridiales; __Lachnospiraceae; __Blautia; __uncultured_bacterium
EF097119	0	0	0	0	0	0	0	0	0	0	0	0	0	0	0	0	0	Bacteria; __Firmicutes; __Clostridia; __Clostridiales; __Ruminococcaceae; __Incertae_Sedis; __uncultured_bacterium
EU774339	0	0	0	0	0	0	0	0	0	0	0	1	0	0	0	0	0	Bacteria; __Firmicutes; __Clostridia; __Clostridiales; __Lachnospiraceae; __uncultured; __uncultured_bacterium
DQ800207	0	0	0	0	0	0	0	0	0	0	0	0	0	0	0	0	0	Bacteria; __Firmicutes; __Erysipelotrichi; __Erysipelotrichales; __Erysipelotrichaceae; __Catenibacterium; __uncultured_bacterium
DQ809454	1	0	0	0	0	0	0	0	0	0	0	0	0	0	0	0	0	Bacteria; __Firmicutes; __Clostridia; __Clostridiales; __Ruminococcaceae; __Ruminococcus; __uncultured_bacterium
HQ741276	1	2	0	0	0	0	0	0	0	0	0	0	0	0	0	0	0	Bacteria; __Firmicutes; __Clostridia; __Clostridiales; __Clostridiaceae; __Clostridium; __uncultured_bacterium
DQ809456	0	0	0	0	0	0	0	0	0	0	0	0	0	0	0	0	0	Bacteria; __Firmicutes; __Clostridia; __Clostridiales; __Lachnospiraceae; __Roseburia; __uncultured_bacterium
DQ809450	0	0	0	0	0	2	0	0	0	0	0	0	0	0	0	0	0	Bacteria; __Firmicutes; __Clostridia; __Clostridiales; __Lachnospiraceae; __Incertae_Sedis; __uncultured_bacterium
DQ800201	0	0	0	0	0	0	0	0	0	0	0	0	0	0	0	0	0	Bacteria; __Firmicutes; __Clostridia; __Clostridiales; __Ruminococcaceae; __Faecalibacterium; __uncultured_bacterium
DQ808184	0	0	0	0	0	0	0	0	0	0	0	0	0	0	0	0	0	Bacteria; __Firmicutes; __Clostridia; __Clostridiales; __Lachnospiraceae; __Incertae_Sedis; __uncultured_bacterium
DQ804232	0	0	0	0	0	0	0	0	0	0	0	0	0	0	3	0	0	Bacteria; __Firmicutes; __Clostridia; __Clostridiales; __Lachnospiraceae; __Incertae_Sedis; __uncultured_bacterium
DQ804650	17	0	0	0	0	16	0	0	0	0	0	0	0	0	0	0	0	Bacteria; __Firmicutes; __Clostridia; __Clostridiales; __Lachnospiraceae; __Pseudobutyrivibrio; __uncultured_bacterium
DQ809705	0	0	0	0	0	0	0	0	0	0	0	0	0	0	0	0	0	Bacteria; __Firmicutes; __Clostridia; __Clostridiales; __Lachnospiraceae; __Blautia; __uncultured_bacterium
DQ824341	0	0	0	0	0	0	0	0	0	0	0	0	0	0	1	0	0	Bacteria; __Firmicutes; __Clostridia; __Clostridiales; __Lachnospiraceae; __Blautia; __uncultured_bacterium
GQ448486	22	0	245	28	0	0	47	0	1	0	0	51	0	4	6	708	0	Bacteria; __Firmicutes; __Clostridia; __Clostridiales; __Lachnospiraceae; __Blautia; __uncultured_bacterium
DQ809635	0	0	0	0	0	0	0	0	0	0	0	0	0	0	0	5	0	Bacteria; __Firmicutes; __Clostridia; __Clostridiales; __Lachnospiraceae; __Incertae_Sedis; __uncultured_bacterium
DQ794916	0	0	0	0	0	2	0	0	0	0	0	0	0	0	1	0	0	Bacteria; __Firmicutes; __Clostridia; __Clostridiales; __Lachnospiraceae; __uncultured; __uncultured_bacterium
DQ809636	6	0	19	2	0	0	6	0	0	0	0	18	0	3	2	215	0	Bacteria; __Firmicutes; __Clostridia; __Clostridiales; __Lachnospiraceae; __Pseudobutyrivibrio; __uncultured_bacterium
DQ804838	0	0	0	0	0	0	0	0	2	1	0	0	0	0	0	0	0	Bacteria; __Firmicutes; __Clostridia; __Clostridiales; __Lachnospiraceae; __Blautia; __uncultured_bacterium
DQ804839	0	0	0	0	0	0	0	0	0	0	0	0	0	0	0	0	0	Bacteria; __Firmicutes; __Clostridia; __Clostridiales; __Christensenellaceae; __Christensenella; __uncultured_bacterium
EU467387	0	0	0	0	0	0	0	0	0	0	0	0	0	0	0	0	0	Bacteria; __Tenericutes; __Mollicutes; __RF9; __uncultured_bacterium
DQ777901	0	5	0	0	0	0	0	0	0	0	0	0	0	0	0	0	0	Bacteria; __Firmicutes; __Clostridia; __Clostridiales; __Ruminococcaceae; __uncultured; __uncultured_bacterium
FJ372027	0	0	0	0	0	0	0	0	0	0	0	0	0	0	0	0	0	Bacteria; __Firmicutes; __Clostridia; __Clostridiales; __Lachnospiraceae; __Coprococcus; __uncultured_bacterium
EU655886	0	0	0	0	1	0	0	0	0	0	0	0	0	1	0	0	0	Bacteria; __Bacteroidetes; __Bacteroidia; __Bacteroidales; __Bacteroidaceae; __Bacteroides; __uncultured_bacterium
DQ804835	0	0	3	0	0	0	0	0	1	0	0	0	0	0	0	0	0	Bacteria; __Firmicutes; __Clostridia; __Clostridiales; __Lachnospiraceae; __Incertae_Sedis; __uncultured_bacterium
DQ804836	0	0	0	0	0	0	0	0	0	1	0	0	0	0	0	0	0	Bacteria; __Firmicutes; __Clostridia; __Clostridiales; __Lachnospiraceae; __Incertae_Sedis; __uncultured_bacterium
AY850451	0	0	0	0	0	0	0	0	0	0	0	0	0	0	0	0	0	Bacteria; __Firmicutes; __Clostridia; __Clostridiales; __Lachnospiraceae; __Butyrivibrio; __uncultured_bacterium
DQ014996	0	0	0	0	0	0	0	0	0	0	0	0	3	0	0	0	0	Bacteria; __Firmicutes; __Clostridia; __Clostridiales; __Ruminococcaceae; __uncultured; __uncultured_bacterium
EU774209	0	0	0	0	0	0	0	0	0	0	0	0	0	0	0	0	0	Bacteria; __Firmicutes; __Clostridia; __Clostridiales; __Lachnospiraceae; __Marvinbryantia; __uncultured_bacterium
DQ793949	0	0	0	0	0	0	0	0	0	0	0	0	0	0	0	0	0	Bacteria; __Firmicutes; __Clostridia; __Clostridiales; __Ruminococcaceae; __uncultured; __uncultured_bacterium
DQ801481	0	0	0	0	0	0	0	0	0	0	0	0	0	0	0	2	0	Bacteria; __Firmicutes; __Clostridia; __Clostridiales; __Lachnospiraceae; __uncultured; __uncultured_bacterium
DQ793944	0	0	0	0	0	0	0	0	0	0	0	0	0	0	0	0	0	Bacteria; __Firmicutes; __Clostridia; __Clostridiales; __Lachnospiraceae; __Shuttleworthia; __uncultured_bacterium
DQ799377	1	0	0	0	0	0	0	0	0	0	0	0	0	0	0	0	0	Bacteria; __Firmicutes; __Clostridia; __Clostridiales; __Lachnospiraceae; __uncultured; __uncultured_bacterium
DQ793941	0	0	0	0	0	0	0	0	0	0	0	0	0	0	0	0	0	Bacteria; __Firmicutes; __Clostridia; __Clostridiales; __Ruminococcaceae; __Subdoligranulum; __uncultured_bacterium
EU774207	0	0	0	0	0	0	0	0	0	0	0	0	0	0	0	0	0	Bacteria; __Firmicutes; __Clostridia; __Clostridiales; __Ruminococcaceae; __Ruminococcus; __uncultured_bacterium
FJ372023	0	0	0	0	0	0	0	0	0	0	0	0	0	0	0	0	0	Bacteria; __Firmicutes; __Clostridia; __Clostridiales; __Ruminococcaceae; __Ruminococcus; __uncultured_bacterium
EU467716	0	0	0	0	0	0	0	0	1	2	0	0	0	0	0	0	0	Bacteria; __Firmicutes; __Clostridia; __Clostridiales; __Lachnospiraceae; __Pseudobutyrivibrio; __uncultured_bacterium
AECU01000060	0	0	0	0	0	0	0	0	0	0	0	0	0	0	0	0	0	Bacteria; __Firmicutes; __Clostridia; __Clostridiales; __Ruminococcaceae; __Faecalibacterium; __Faecalibacterium_cf._prausnitzii_KLE1255
EU453643	0	0	0	0	0	0	0	0	0	0	0	0	0	0	0	0	0	Bacteria; __Firmicutes; __Bacilli; __Lactobacillales; __Lactobacillaceae; __Lactobacillus; __uncultured_bacterium
DQ798610	0	0	0	0	0	0	0	0	0	0	0	0	0	0	0	0	0	Bacteria; __Firmicutes; __Clostridia; __Clostridiales; __Lachnospiraceae; __Incertae_Sedis; __uncultured_bacterium
GQ448243	0	0	0	0	0	1	0	0	0	0	0	0	0	0	0	0	0	Bacteria; __Firmicutes; __Clostridia; __Clostridiales; __Ruminococcaceae; __Faecalibacterium; __uncultured_bacterium
DQ794753	0	0	0	0	0	0	0	0	0	0	0	2	0	0	0	0	0	Bacteria; __Firmicutes; __Clostridia; __Clostridiales; __Veillonellaceae; __Dialister; __uncultured_bacterium
DQ794752	0	0	0	0	0	0	0	0	0	0	0	0	0	0	0	0	0	Bacteria; __Verrucomicrobia; __Verrucomicrobiae; __Verrucomicrobiales; __Verrucomicrobiaceae; __Akkermansia; __uncultured_bacterium
GQ448246	2	0	0	0	0	0	0	0	0	0	0	0	0	0	0	0	0	Bacteria; __Bacteroidetes; __Bacteroidia; __Bacteroidales; __Bacteroidaceae; __Bacteroides; __uncultured_bacterium
DQ800335	0	0	0	0	0	0	0	0	0	0	0	2	0	0	0	0	0	Bacteria; __Firmicutes; __Clostridia; __Clostridiales; __Ruminococcaceae; __uncultured; __uncultured_bacterium
DQ805122	0	0	0	0	0	0	0	0	0	0	0	0	0	0	0	0	0	Bacteria; __Firmicutes; __Clostridia; __Clostridiales; __Lachnospiraceae; __Incertae_Sedis; __uncultured_bacterium
EF434344	0	0	0	0	0	0	0	0	0	0	0	0	0	0	0	0	0	Bacteria; __Firmicutes; __Clostridia; __Clostridiales; __Lachnospiraceae; __Incertae_Sedis; __uncultured_Clostridiales_bacterium
DQ795088	0	0	0	0	0	0	0	0	0	0	0	0	0	0	0	0	0	Bacteria; __Firmicutes; __Clostridia; __Clostridiales; __Lachnospiraceae; __uncultured; __uncultured_bacterium
DQ794622	0	0	0	0	0	0	0	0	0	0	0	0	0	0	0	0	0	Bacteria; __Firmicutes; __Clostridia; __Clostridiales; __Lachnospiraceae; __uncultured; __uncultured_bacterium
GQ247740	0	0	0	0	0	0	0	0	0	0	0	0	0	1	0	0	0	Bacteria; __Spirochaetes; __Spirochaetales; __Spirochaetaceae; __Borrelia; __Borrelia_burgdorferi_(Lyme_disease_spirochete)
DQ794627	0	0	0	0	0	0	1	0	0	0	0	0	0	0	0	0	0	Bacteria; __Firmicutes; __Clostridia; __Clostridiales; __Lachnospiraceae; __Anaerostipes; __uncultured_bacterium
EU773969	6	0	0	0	0	0	0	0	2	10	0	0	0	0	0	0	0	Bacteria; __Firmicutes; __Clostridia; __Clostridiales; __Lachnospiraceae; __Incertae_Sedis; __uncultured_bacterium
EU778553	0	0	0	0	0	0	0	0	0	0	0	0	0	0	0	0	0	Bacteria; __Firmicutes; __Clostridia; __Clostridiales; __Lachnospiraceae; __uncultured; __uncultured_bacterium
DQ806474	0	0	0	0	0	0	0	0	0	0	0	0	0	0	0	0	0	Bacteria; __Firmicutes; __Clostridia; __Clostridiales; __Ruminococcaceae; __Subdoligranulum; __uncultured_bacterium
DQ793780	0	100	65	16	0	0	0	0	0	0	0	0	0	0	0	0	0	Bacteria; __Firmicutes; __Clostridia; __Clostridiales; __Ruminococcaceae; __Subdoligranulum; __uncultured_bacterium
AB076660XXXX	50	60	134	284	135	80	210	320	199	265	523	85	101	455	70	202	256	Bacteria; __Firmicutes; __Bacilli; __Bacillales; __Alicyclobacillaceae; __Alicyclobacillus; __Alicyclobacillus acidiphilus
AAXA02000007	3	0	0	16	0	7	0	0	1	4	0	1	0	0	3	0	0	Bacteria; __Firmicutes; __Clostridia; __Clostridiales; __Lachnospiraceae; __Dorea; __Dorea_formicigenerans_ATCC_27755
EU462761	0	0	0	0	0	0	0	0	0	0	0	0	0	0	0	0	0	Bacteria; __Actinobacteria; __Coriobacteriia; __Coriobacteriales; __Coriobacteriaceae; __Enterorhabdus; __uncultured_bacterium
DQ795085	0	0	0	0	0	0	0	0	0	0	0	1	0	0	0	0	0	Bacteria; __Firmicutes; __Clostridia; __Clostridiales; __Ruminococcaceae; __uncultured; __uncultured_bacterium
DQ809120	0	0	0	0	0	0	0	0	0	0	0	0	0	0	0	0	0	Bacteria; __Bacteroidetes; __Bacteroidia; __Bacteroidales; __Porphyromonadaceae; __Parabacteroides; __uncultured_bacterium
EF419368	0	0	0	0	0	0	0	0	0	0	0	0	0	0	0	0	0	Bacteria; __Firmicutes; __Clostridia; __Clostridiales; __Family_XI_Incertae_Sedis; __Finegoldia; __uncultured_Clostridiales_bacterium
DQ805651	2	0	0	0	0	0	0	0	0	0	0	0	0	0	0	0	0	Bacteria; __Firmicutes; __Clostridia; __Clostridiales; __Ruminococcaceae; __uncultured; __uncultured_bacterium
DQ824471	0	0	0	2	0	0	0	0	0	0	0	1	0	0	3	0	0	Bacteria; __Firmicutes; __Clostridia; __Clostridiales; __Lachnospiraceae; __Blautia; __uncultured_bacterium
DQ809128	0	0	0	0	0	3	0	0	0	0	0	0	0	0	0	0	0	Bacteria; __Bacteroidetes; __Bacteroidia; __Bacteroidales; __Porphyromonadaceae; __Barnesiella; __uncultured_bacterium
HQ765028	0	0	0	0	0	0	1	0	7	66	0	0	4	2	1	0	0	Bacteria; __Firmicutes; __Clostridia; __Clostridiales; __Lachnospiraceae; __Incertae_Sedis; __uncultured_organism
DQ809186	0	0	0	0	0	0	0	0	0	0	0	0	0	0	0	0	0	Bacteria; __Firmicutes; __Clostridia; __Clostridiales; __Ruminococcaceae; __Ruminococcus; __uncultured_bacterium
EU765360	0	0	0	0	0	0	0	0	0	0	0	0	0	0	0	0	0	Bacteria; __Firmicutes; __Clostridia; __Clostridiales; __Lachnospiraceae; __Roseburia; __uncultured_bacterium
DQ807871	1	0	0	0	0	0	0	0	0	0	0	0	0	0	0	0	0	Bacteria; __Firmicutes; __Clostridia; __Clostridiales; __Lachnospiraceae; __Blautia; __uncultured_bacterium
DQ807870	1	0	0	0	0	0	0	0	0	0	0	0	0	0	0	0	0	Bacteria; __Firmicutes; __Clostridia; __Clostridiales; __Lachnospiraceae; __Incertae_Sedis; __uncultured_bacterium
DQ807872	70	1	1	0	0	0	0	0	0	0	0	0	0	1	0	0	0	Bacteria; __Firmicutes; __Clostridia; __Clostridiales; __Lachnospiraceae; __Blautia; __uncultured_bacterium
DQ799555	0	0	0	0	0	0	0	0	0	0	0	1	0	0	0	0	0	Bacteria; __Firmicutes; __Clostridia; __Clostridiales; __Lachnospiraceae; __Blautia; __uncultured_bacterium
HQ766200	0	0	0	0	0	2	0	0	0	0	0	0	0	0	0	0	0	Bacteria; __Firmicutes; __Clostridia; __Clostridiales; __Ruminococcaceae; __uncultured; __uncultured_organism
DQ799557	1	0	0	0	0	0	0	0	0	0	0	0	0	0	0	0	0	Bacteria; __Bacteroidetes; __Bacteroidia; __Bacteroidales; __Bacteroidaceae; __Bacteroides; __uncultured_bacterium
EU767992	3343	1682	2507	1350	6723	4	0	0	0	0	30	1	1	2	0	7	0	Bacteria; __Bacteroidetes; __Bacteroidia; __Bacteroidales; __Bacteroidaceae; __Bacteroides; __uncultured_bacterium
DQ799551	1	0	0	1	0	1	0	0	0	0	0	0	0	0	0	0	0	Bacteria; __Firmicutes; __Clostridia; __Clostridiales; __Ruminococcaceae; __Subdoligranulum; __uncultured_bacterium
DQ799552	0	0	0	0	0	0	0	0	0	0	0	0	0	0	0	0	0	Bacteria; __Firmicutes; __Clostridia; __Clostridiales; __Lachnospiraceae; __Blautia; __uncultured_bacterium
DQ795406	0	0	2	0	0	0	2	0	0	0	0	0	0	0	0	8	0	Bacteria; __Firmicutes; __Clostridia; __Clostridiales; __Lachnospiraceae; __Blautia; __uncultured_bacterium
DQ810073	1	0	0	0	0	1	0	0	0	0	0	0	0	0	0	0	0	Bacteria; __Firmicutes; __Clostridia; __Clostridiales; __Ruminococcaceae; __Faecalibacterium; __uncultured_bacterium
EU773819	0	0	0	0	0	0	0	0	0	0	0	3	0	0	0	0	0	Bacteria; __Verrucomicrobia; __Verrucomicrobiae; __Verrucomicrobiales; __Verrucomicrobiaceae; __Akkermansia; __uncultured_bacterium
DQ806058	0	0	0	0	0	0	0	0	0	0	0	0	0	0	0	0	0	Bacteria; __Firmicutes; __Clostridia; __Clostridiales; __Lachnospiraceae; __Incertae_Sedis; __uncultured_bacterium
DQ806059	0	0	0	0	0	0	0	0	0	0	0	0	0	0	0	0	0	Bacteria; __Firmicutes; __Clostridia; __Clostridiales; __Christensenellaceae; __uncultured; __uncultured_bacterium
DQ807502	0	0	0	0	0	0	0	0	0	0	0	0	0	0	0	0	0	Bacteria; __Bacteroidetes; __Bacteroidia; __Bacteroidales; __Porphyromonadaceae; __Barnesiella; __uncultured_bacterium
DQ801550	0	0	0	0	0	0	0	0	0	0	0	1	0	0	0	0	0	Bacteria; __Firmicutes; __Clostridia; __Clostridiales; __Lachnospiraceae; __Roseburia; __uncultured_bacterium
DQ794137	0	0	0	0	0	0	0	0	0	0	0	0	0	0	0	0	0	Bacteria; __Firmicutes; __Clostridia; __Clostridiales; __Ruminococcaceae; __uncultured; __uncultured_bacterium
EU776860	0	0	0	0	0	0	0	0	0	0	0	0	0	0	0	0	0	Bacteria; __Firmicutes; __Clostridia; __Clostridiales; __Lachnospiraceae; __Roseburia; __uncultured_bacterium
DQ801557	0	0	0	0	0	0	0	0	0	0	0	0	0	0	0	0	0	Bacteria; __Firmicutes; __Clostridia; __Clostridiales; __Ruminococcaceae; __uncultured; __uncultured_bacterium
EF098738	0	0	0	0	0	0	0	0	0	1	0	0	0	0	0	0	0	Bacteria; __Firmicutes; __Clostridia; __Clostridiales; __Ruminococcaceae; __Incertae_Sedis; __uncultured_bacterium
DQ795881	1	0	0	0	0	0	0	0	0	0	0	1	0	0	0	0	0	Bacteria; __Firmicutes; __Clostridia; __Clostridiales; __Lachnospiraceae; __uncultured; __uncultured_bacterium
EU762656	0	0	0	0	0	0	0	0	0	0	0	0	0	0	0	0	0	Bacteria; __Bacteroidetes; __Bacteroidia; __Bacteroidales; __Bacteroidaceae; __Bacteroides; __uncultured_bacterium
EU762127	0	1	2	4	6	0	0	0	0	0	0	0	0	0	0	0	0	Bacteria; __Firmicutes; __Clostridia; __Clostridiales; __Lachnospiraceae; __Incertae_Sedis; __uncultured_bacterium
DQ795666	23	0	0	0	0	15	4	0	0	0	0	12	9	5	0	0	0	Bacteria; __Firmicutes; __Clostridia; __Clostridiales; __Ruminococcaceae; __uncultured; __uncultured_bacterium
DQ807891	1	0	0	0	0	0	0	0	0	0	0	0	0	0	0	0	0	Bacteria; __Actinobacteria; __Coriobacteriia; __Coriobacteriales; __Coriobacteriaceae; __Collinsella; __uncultured_bacterium
HQ761962	21	2	0	69	0	48	0	0	0	0	0	11	28	0	0	0	0	Bacteria; __Firmicutes; __Clostridia; __Clostridiales; __Ruminococcaceae; __uncultured; __uncultured_organism
DQ807895	0	0	0	0	0	0	0	0	0	0	0	0	0	0	0	0	0	Bacteria; __Firmicutes; __Clostridia; __Clostridiales; __Lachnospiraceae; __Pseudobutyrivibrio; __uncultured_bacterium
DQ806275	0	0	16	0	0	0	0	0	0	0	0	0	0	0	0	0	0	Bacteria; __Firmicutes; __Clostridia; __Clostridiales; __Ruminococcaceae; __Faecalibacterium; __uncultured_bacterium
DQ802026	66	0	1	0	0	0	0	0	0	0	0	0	0	0	0	0	0	Bacteria; __Actinobacteria; __Coriobacteriia; __Coriobacteriales; __Coriobacteriaceae; __Collinsella; __uncultured_bacterium
EU773490	0	0	0	0	0	0	0	0	0	0	0	0	0	0	0	0	0	Bacteria; __Firmicutes; __Clostridia; __Clostridiales; __Ruminococcaceae; __Faecalibacterium; __uncultured_bacterium
DQ795399	2	0	13	0	0	0	1	0	0	0	0	1	0	0	0	5	0	Bacteria; __Firmicutes; __Clostridia; __Clostridiales; __Lachnospiraceae; __Blautia; __uncultured_bacterium
GQ898691	15	0	0	0	0	0	0	0	9	43	0	200	39	1	237	56	0	Bacteria; __Firmicutes; __Clostridia; __Clostridiales; __Lachnospiraceae; __uncultured; __uncultured_bacterium
DQ806278	0	0	0	0	0	0	0	0	0	0	0	0	0	0	0	0	0	Bacteria; __Firmicutes; __Clostridia; __Clostridiales; __Lachnospiraceae; __Roseburia; __uncultured_bacterium
GQ267973	0	280	56	135	45	84	196	67	533	2	757	17	48	0	213	1225	1	Bacteria; __Firmicutes; __Bacilli; __Lactobacillales; __Streptococcaceae; __Streptococcus; __uncultured_bacterium
DQ807851	0	0	0	0	0	1	0	0	0	0	0	0	0	0	0	0	0	Bacteria; __Firmicutes; __Clostridia; __Clostridiales; __Lachnospiraceae; __uncultured; __uncultured_bacterium
DQ808862	0	0	0	0	0	0	0	0	0	0	0	0	0	0	0	0	0	Bacteria; __Firmicutes; __Clostridia; __Clostridiales; __Lachnospiraceae; __Lachnospira; __uncultured_bacterium
EU765284	0	0	0	0	0	0	0	0	0	0	0	0	0	0	0	0	0	Bacteria; __Firmicutes; __Clostridia; __Clostridiales; __Lachnospiraceae; __Incertae_Sedis; __uncultured_bacterium
DQ808866	0	0	0	0	0	0	0	0	0	0	0	0	0	0	0	0	0	Bacteria; __Firmicutes; __Clostridia; __Clostridiales; __Lachnospiraceae; __Incertae_Sedis; __uncultured_bacterium
ABIK02000013	2	51	156	560	56	20	230	0	11	7	6	33	93	13	185	57	0	Bacteria; __Firmicutes; __Erysipelotrichi; __Erysipelotrichales; __Erysipelotrichaceae; __Incertae_Sedis; __Clostridium; __Clostridium_spiroforme_DSM_1552
DQ794777	0	0	0	0	0	0	0	0	2	0	0	0	0	0	0	0	0	Bacteria; __Firmicutes; __Clostridia; __Clostridiales; __Lachnospiraceae; __Incertae_Sedis; __uncultured_bacterium
AY991927	0	0	0	0	0	1	0	0	0	0	0	0	0	0	0	0	0	Bacteria; __Firmicutes; __Clostridia; __Clostridiales; __Ruminococcaceae; __uncultured; __uncultured_bacterium
EU535895	0	2	0	0	0	0	0	0	0	0	0	0	0	0	0	0	0	Bacteria; __Proteobacteria; __Gammaproteobacteria; __Pseudomonadales; __Pseudomonadaceae; __Pseudomonas; __uncultured_bacterium
DQ796846	1	0	0	0	0	0	0	0	0	0	0	0	0	0	0	0	0	Bacteria; __Firmicutes; __Clostridia; __Clostridiales; __Lachnospiraceae; __Incertae_Sedis; __uncultured_bacterium
FJ366634	0	0	0	0	0	0	0	0	0	0	0	0	0	0	0	0	0	Bacteria; __Firmicutes; __Clostridia; __Clostridiales; __Ruminococcaceae; __uncultured; __uncultured_bacterium
HQ764867	0	0	0	0	0	0	0	0	0	0	0	0	0	0	0	0	0	Bacteria; __Firmicutes; __Clostridia; __Clostridiales; __Lachnospiraceae; __Incertae_Sedis; __uncultured_organism
DQ799171	3	0	0	7	0	0	0	0	30	1	0	1	43	0	10	14	0	Bacteria; __Firmicutes; __Erysipelotrichi; __Erysipelotrichales; __Erysipelotrichaceae; __Incertae_Sedis; __uncultured_bacterium
AY850433	0	0	0	0	0	0	0	0	0	0	0	4	0	0	0	0	0	Bacteria; __Firmicutes; __Clostridia; __Clostridiales; __Ruminococcaceae; __uncultured; __uncultured_bacterium
DQ807091	0	0	0	0	0	0	0	0	2	0	0	0	0	0	0	0	0	Bacteria; __Firmicutes; __Clostridia; __Clostridiales; __Lachnospiraceae; __Anaerostipes; __uncultured_bacterium
EU939391	0	35	30	348	164	0	0	0	0	0	6	0	0	0	0	3	0	Bacteria; __Firmicutes; __Clostridia; __Clostridiales; __Eubacteriaceae; __Eubacterium; __uncultured_bacterium
DQ798609	0	1	2	25	0	0	0	0	0	0	0	7	0	0	0	1	0	Bacteria; __Firmicutes; __Clostridia; __Clostridiales; __Ruminococcaceae; __uncultured; __uncultured_bacterium
DQ796445	0	0	0	0	0	0	0	0	0	0	0	0	0	0	0	0	1	Bacteria; __Bacteroidetes; __Bacteroidia; __Bacteroidales; __Prevotellaceae; __Prevotella; __uncultured_bacterium
DQ807098	0	0	0	0	0	0	0	0	0	0	0	4	0	0	0	0	0	Bacteria; __Verrucomicrobia; __Verrucomicrobiae; __Verrucomicrobiales; __Verrucomicrobiaceae; __Akkermansia; __uncultured_bacterium
DQ805081	2	0	0	0	0	0	0	0	0	0	0	0	0	0	0	0	0	Bacteria; __Firmicutes; __Clostridia; __Clostridiales; __Lachnospiraceae; __Blautia; __uncultured_bacterium
DQ802118	0	0	0	0	0	0	0	0	9	0	0	28	1	0	0	0	0	Bacteria; __Firmicutes; __Clostridia; __Clostridiales; __Veillonellaceae; __Dialister; __uncultured_bacterium
FJ368677	0	0	1	0	0	0	0	0	0	0	0	1	0	0	0	0	0	Bacteria; __Firmicutes; __Clostridia; __Clostridiales; __Ruminococcaceae; __Incertae_Sedis; __uncultured_bacterium
HQ761492	0	1	0	0	0	0	0	0	0	0	0	0	2	1	0	0	0	Bacteria; __Firmicutes; __Clostridia; __Clostridiales; __Lachnospiraceae; __Incertae_Sedis; __uncultured_organism
GU561308	0	2	2	4	1	0	0	0	0	0	0	0	1	0	5	0	0	Bacteria; __Actinobacteria; __Actinomycetales; __Actinomycetaceae; __Actinomyces; __Actinomyces_viscosus
GU179917	1	16	76	135	42	8	88	0	13	12	1	28	29	11	51	35	0	Bacteria; __Firmicutes; __Erysipelotrichi; __Erysipelotrichales; __Erysipelotrichaceae; __Incertae_Sedis; __uncultured_Firmicutes_bacterium
DQ802113	0	0	0	0	0	0	0	0	0	0	0	1	0	0	0	0	0	Bacteria; __Firmicutes; __Clostridia; __Clostridiales; __Lachnospiraceae; __Blautia; __uncultured_bacterium
EU773564	0	0	0	0	0	0	0	0	0	0	0	0	0	0	0	0	0	Bacteria; __Bacteroidetes; __Bacteroidia; __Bacteroidales; __Prevotellaceae; __Prevotella; __uncultured_bacterium
DQ802116	0	0	0	0	0	2	0	0	0	0	0	0	0	0	0	0	0	Bacteria; __Firmicutes; __Clostridia; __Clostridiales; __Lachnospiraceae; __Roseburia; __uncultured_bacterium
EU462904	0	0	0	0	0	0	0	0	0	0	0	0	0	0	0	0	0	Bacteria; __Firmicutes; __Clostridia; __Clostridiales; __Lachnospiraceae; __Blautia; __uncultured_bacterium
EU766033	0	0	0	0	0	0	0	0	0	0	0	0	0	0	0	0	0	Bacteria; __Bacteroidetes; __Bacteroidia; __Bacteroidales; __Bacteroidaceae; __Bacteroides; __uncultured_bacterium
FJ370254	47	0	0	0	0	11	0	0	0	0	0	0	0	0	0	0	0	Bacteria; __Firmicutes; __Clostridia; __Clostridiales; __Ruminococcaceae; __Faecalibacterium; __uncultured_bacterium
FJ558207	0	2	0	3	0	0	2	0	0	0	0	0	0	4	0	1	0	Bacteria; __Firmicutes; __Bacilli; __Lactobacillales; __Streptococcaceae; __Streptococcus; __uncultured_bacterium
EF404345	0	0	0	0	0	0	0	0	0	0	0	0	0	0	0	0	0	Bacteria; __Firmicutes; __Clostridia; __Clostridiales; __Lachnospiraceae; __Incertae_Sedis; __uncultured_bacterium
DQ807659	4	0	0	0	0	1	0	0	0	0	0	0	0	0	1	0	0	Bacteria; __Firmicutes; __Clostridia; __Clostridiales; __Lachnospiraceae; __Incertae_Sedis; __uncultured_bacterium
HQ751773	0	0	0	0	0	1	0	0	0	0	0	33	72	1	0	0	0	Bacteria; __Firmicutes; __Clostridia; __Clostridiales; __Lachnospiraceae; __Incertae_Sedis; __uncultured_organism
JQ085658	0	0	0	0	0	0	0	0	0	0	0	0	0	0	0	0	0	Bacteria; __Firmicutes; __Clostridia; __Clostridiales; __Veillonellaceae; __Dialister; __uncultured_bacterium
GQ139144	0	0	0	0	0	0	0	0	0	0	0	0	0	0	0	0	0	Bacteria; __Firmicutes; __Clostridia; __Clostridiales; __Clostridiaceae; __Clostridium; __uncultured_bacterium
DQ797759	0	0	0	0	0	0	0	0	0	0	0	0	0	0	0	0	0	Bacteria; __Bacteroidetes; __VC2.1_Bac22; __uncultured_bacterium
DQ797005	17	0	2	3	6	0	0	0	1	0	0	0	0	0	0	0	0	Bacteria; __Bacteroidetes; __Bacteroidia; __Bacteroidales; __Bacteroidaceae; __Bacteroides; __uncultured_bacterium
FJ362626	0	0	0	0	0	0	0	0	0	0	0	0	0	0	0	0	0	Bacteria; __Bacteroidetes; __Bacteroidia; __Bacteroidales; __Bacteroidaceae; __Bacteroides; __uncultured_bacterium
EU763523	0	0	0	0	0	0	0	0	0	0	0	0	0	0	0	0	0	Bacteria; __Firmicutes; __Clostridia; __Clostridiales; __Lachnospiraceae; __Incertae_Sedis; __uncultured_bacterium
HE604334	0	0	0	0	0	0	0	0	0	0	0	0	0	0	0	0	0	Bacteria; __Proteobacteria; __Gammaproteobacteria; __Enterobacteriales; __Enterobacteriaceae; __Enterobacter; __Pseudomonas; __Pseudomonas_sp._ERO07
EU767291	0	0	0	0	0	0	0	0	0	0	0	0	0	0	0	0	0	Bacteria; __Firmicutes; __Clostridia; __Clostridiales; __Ruminococcaceae; __Anaerotruncus; __uncultured_bacterium
DQ793544	0	0	0	0	0	0	0	0	0	0	0	12	0	0	0	0	0	Bacteria; __Verrucomicrobia; __Verrucomicrobiae; __Verrucomicrobiales; __Verrucomicrobiaceae; __Akkermansia; __uncultured_bacterium
EU774937	0	0	2	0	0	0	0	0	0	0	0	0	0	0	0	2	0	Bacteria; __Firmicutes; __Clostridia; __Clostridiales; __Lachnospiraceae; __Blautia; __uncultured_bacterium
GQ133496	0	0	0	0	0	0	0	0	0	0	0	0	0	0	0	0	0	Bacteria; __Firmicutes; __Clostridia; __Clostridiales; __Clostridiaceae; __Clostridium; __uncultured_bacterium
DQ793548	0	0	0	0	0	0	0	0	0	0	0	12	15	8	1	0	0	Bacteria; __Firmicutes; __Clostridia; __Clostridiales; __Lachnospiraceae; __Incertae_Sedis; __uncultured_bacterium
EU762830	0	0	0	0	0	0	0	0	0	0	0	0	0	0	0	0	0	Bacteria; __Tenericutes; __Mollicutes; __RF9; __uncultured_bacterium
DQ794355	0	0	0	0	0	0	1	0	0	0	1	0	0	0	0	0	0	Bacteria; __Firmicutes; __Bacilli; __Lactobacillales; __Streptococcaceae; __Streptococcus; __uncultured_bacterium
FJ368705	2	0	0	0	0	0	0	0	0	0	0	0	0	0	0	0	0	Bacteria; __Firmicutes; __Clostridia; __Clostridiales; __Lachnospiraceae; __Incertae_Sedis; __uncultured_bacterium
DQ801243	0	0	0	0	0	0	0	0	1	0	0	0	0	0	3	0	0	Bacteria; __Firmicutes; __Bacilli; __Lactobacillales; __Streptococcaceae; __Streptococcus; __uncultured_bacterium
HQ761768	0	0	0	0	0	0	0	0	0	0	0	0	0	0	0	0	0	Bacteria; __Firmicutes; __Clostridia; __Clostridiales; __Lachnospiraceae; __uncultured; __uncultured_organism
EU766108	0	0	0	0	0	0	0	0	0	0	0	0	0	0	0	0	0	Bacteria; __Firmicutes; __Clostridia; __Clostridiales; __Ruminococcaceae; __Anaerotruncus; __uncultured_bacterium
EU451025	0	0	0	0	0	0	0	0	0	0	0	0	0	0	1	0	0	Bacteria; __Firmicutes; __Clostridia; __Clostridiales; __Ruminococcaceae; __Oscillibacter; __uncultured_bacterium
DQ809932	9	0	0	0	0	0	0	0	0	0	0	0	0	0	0	0	0	Bacteria; __Firmicutes; __Clostridia; __Clostridiales; __Ruminococcaceae; __uncultured; __uncultured_bacterium
DQ800844	0	0	0	0	0	0	0	0	0	0	0	0	0	0	1	2	0	Bacteria; __Firmicutes; __Clostridia; __Clostridiales; __Lachnospiraceae; __Coprococcus; __uncultured_bacterium
EU766101	0	0	0	0	0	4	0	0	0	0	0	0	0	0	0	0	0	Bacteria; __Firmicutes; __Clostridia; __Clostridiales; __Ruminococcaceae; __uncultured; __uncultured_bacterium
DQ806139	0	0	0	0	0	0	0	0	0	0	0	0	0	0	0	0	0	Bacteria; __Firmicutes; __Clostridia; __Clostridiales; __Lachnospiraceae; __Blautia; __uncultured_bacterium
EU766105	0	0	0	0	0	0	0	0	0	0	0	0	0	0	0	0	0	Bacteria; __Firmicutes; __Clostridia; __Clostridiales; __Ruminococcaceae; __uncultured; __uncultured_bacterium
FJ365054	6	0	0	0	0	5	0	0	0	0	0	15	16	0	0	0	0	Bacteria; __Firmicutes; __Clostridia; __Clostridiales; __Ruminococcaceae; __uncultured; __uncultured_bacterium
DQ802599	1	24	0	2	0	0	0	0	0	0	0	0	0	0	0	0	0	Bacteria; __Firmicutes; __Clostridia; __Clostridiales; __Ruminococcaceae; __Subdoligranulum; __uncultured_bacterium
FJ366509	0	0	0	0	0	0	0	0	0	0	0	0	0	0	0	0	0	Bacteria; __Firmicutes; __Clostridia; __Clostridiales; __Lachnospiraceae; __Coprococcus; __uncultured_bacterium
DQ793496	0	0	0	0	0	0	0	0	0	0	0	0	0	0	0	0	0	Bacteria; __Firmicutes; __Clostridia; __Clostridiales; __Lachnospiraceae; __Incertae_Sedis; __uncultured_bacterium
DQ793495	0	0	0	0	0	0	0	0	0	0	0	0	0	0	0	0	0	Bacteria; __Firmicutes; __Clostridia; __Clostridiales; __Ruminococcaceae; __Faecalibacterium; __uncultured_bacterium
AF371803	0	0	0	0	0	0	0	0	0	0	0	0	0	0	0	0	0	Bacteria; __Firmicutes; __Clostridia; __Clostridiales; __Ruminococcaceae; __uncultured; __uncultured_bacterium
AF371804	0	0	0	0	0	0	0	0	0	0	0	0	0	0	0	0	0	Bacteria; __Firmicutes; __Clostridia; __Clostridiales; __Ruminococcaceae; __uncultured; __uncultured_bacterium
GQ134910	0	4	0	0	0	0	0	0	0	0	0	0	0	0	0	0	0	Bacteria; __Firmicutes; __Clostridia; __Clostridiales; __Clostridiaceae; __Clostridium; __uncultured_bacterium
EU764163	4	0	0	0	0	0	0	0	0	0	0	0	0	0	0	0	0	Bacteria; __Bacteroidetes; __Bacteroidia; __Bacteroidales; __Bacteroidaceae; __Bacteroides; __uncultured_bacterium
DQ803972	0	0	0	0	0	0	0	0	0	0	0	0	0	0	0	0	0	Bacteria; __Firmicutes; __Clostridia; __Clostridiales; __Lachnospiraceae; __Incertae_Sedis; __uncultured_bacterium
AY916297	0	0	0	0	0	0	0	0	0	0	0	0	0	0	0	0	0	Bacteria; __Bacteroidetes; __Bacteroidia; __Bacteroidales; __Porphyromonadaceae; __Parabacteroides; __uncultured_bacterium
AY916295	3	0	0	0	0	0	0	0	0	5	1	0	0	0	0	0	0	Bacteria; __Firmicutes; __Clostridia; __Clostridiales; __Family_XIII_Incertae_Sedis; __uncultured; __uncultured_bacterium
DQ799953	0	0	0	0	0	0	1	0	5	8	0	1	1	1	0	0	0	Bacteria; __Firmicutes; __Clostridia; __Clostridiales; __Lachnospiraceae; __Incertae_Sedis; __uncultured_bacterium
EU762361	0	0	0	0	0	0	0	0	1	0	0	1	2	0	0	0	0	Bacteria; __Firmicutes; __Clostridia; __Clostridiales; __Ruminococcaceae; __uncultured; __uncultured_bacterium
DQ799956	0	0	0	0	0	0	0	0	13	0	0	1	0	0	0	0	0	Bacteria; __Firmicutes; __Clostridia; __Clostridiales; __Lachnospiraceae; __uncultured; __uncultured_bacterium
EU765898	0	0	0	0	0	0	0	0	0	0	0	1	0	0	0	0	0	Bacteria; __Firmicutes; __Clostridia; __Clostridiales; __Lachnospiraceae; __Roseburia; __uncultured_bacterium
FJ366165	0	0	0	0	0	0	0	0	0	0	0	0	0	0	0	0	0	Bacteria; __Firmicutes; __Clostridia; __Clostridiales; __Ruminococcaceae; __uncultured; __uncultured_bacterium
DQ798095	2	0	0	0	0	0	0	0	0	0	0	0	0	0	0	0	0	Bacteria; __Firmicutes; __Clostridia; __Clostridiales; __Ruminococcaceae; __Ruminococcus; __uncultured_bacterium
DQ808587	0	0	0	0	0	0	0	0	0	0	0	0	0	0	0	0	0	Bacteria; __Firmicutes; __Clostridia; __Clostridiales; __Ruminococcaceae; __Faecalibacterium; __uncultured_bacterium
DQ825329	0	0	0	0	0	0	0	0	0	0	0	0	0	0	0	0	0	Bacteria; __Firmicutes; __Clostridia; __Clostridiales; __Ruminococcaceae; __Faecalibacterium; __uncultured_bacterium
DQ825328	0	0	0	0	0	0	0	0	0	0	0	0	0	0	0	0	0	Bacteria; __Firmicutes; __Clostridia; __Clostridiales; __Ruminococcaceae; __Faecalibacterium; __uncultured_bacterium
EU474348	0	0	0	0	0	0	0	0	0	0	0	0	0	0	0	0	0	Bacteria; __Firmicutes; __Clostridia; __Clostridiales; __Lachnospiraceae; __uncultured; __uncultured_bacterium
EU775530	47	0	0	0	0	16	0	0	0	0	0	0	0	0	0	0	0	Bacteria; __Firmicutes; __Clostridia; __Clostridiales; __Lachnospiraceae; __uncultured; __uncultured_bacterium
DQ809805	0	0	0	0	0	0	0	0	0	0	0	0	0	0	0	0	0	Bacteria; __Firmicutes; __Clostridia; __Clostridiales; __Ruminococcaceae; __Subdoligranulum; __uncultured_bacterium
GQ491483	0	0	0	0	0	0	0	0	1	0	0	0	0	0	0	0	0	Bacteria; __Firmicutes; __Clostridia; __Clostridiales; __Lachnospiraceae; __Incertae_Sedis; __uncultured_bacterium
EU467701	0	0	5	0	1	0	0	0	0	0	0	0	0	0	0	0	0	Bacteria; __Firmicutes; __Clostridia; __Clostridiales; __Lachnospiraceae; __Incertae_Sedis; __uncultured_bacterium
FJ370471	0	0	0	0	0	0	0	0	0	0	0	0	3	0	0	0	0	Bacteria; __Firmicutes; __Clostridia; __Clostridiales; __Lachnospiraceae; __Incertae_Sedis; __uncultured_bacterium
DQ797390	0	0	0	0	0	2	0	0	0	0	0	0	0	0	0	0	0	Bacteria; __Firmicutes; __Clostridia; __Clostridiales; __Lachnospiraceae; __uncultured; __uncultured_bacterium
DQ905890	0	0	0	0	0	0	0	0	0	0	0	0	0	0	0	0	0	Bacteria; __Bacteroidetes; __Bacteroidia; __Bacteroidales; __Bacteroidaceae; __Bacteroides; __uncultured_bacterium
DQ797825	1	0	2	2	1	0	0	0	0	0	0	0	0	0	0	0	0	Bacteria; __Firmicutes; __Clostridia; __Clostridiales; __Lachnospiraceae; __Incertae_Sedis; __uncultured_bacterium
DQ905369	1	0	0	0	0	1	0	0	3	6	0	0	7	1	0	0	0	Bacteria; __Firmicutes; __Clostridia; __Clostridiales; __Ruminococcaceae; __Incertae_Sedis; __uncultured_bacterium
FJ558499	0	0	0	0	0	0	2	1	0	0	0	0	0	0	0	0	0	Bacteria; __Firmicutes; __Bacilli; __Lactobacillales; __Streptococcaceae; __Streptococcus; __uncultured_bacterium
FJ362875	0	0	0	0	0	0	0	0	0	0	0	0	0	0	5	0	0	Bacteria; __Firmicutes; __Clostridia; __Clostridiales; __Lachnospiraceae; __Incertae_Sedis; __uncultured_bacterium
DQ803886	0	0	0	0	0	0	0	0	0	0	0	0	0	0	0	0	0	Bacteria; __Firmicutes; __Clostridia; __Clostridiales; __Ruminococcaceae; __Anaerotruncus; __uncultured_bacterium
HM218712	0	0	1	0	0	0	0	0	0	0	0	0	0	0	0	0	0	Bacteria; __Firmicutes; __Bacilli; __Lactobacillales; __Streptococcaceae; __Lactococcus; __Lactococcus_raffinolactis
EU460107	0	0	0	0	0	0	0	0	0	0	0	0	0	0	0	0	0	Bacteria; __Firmicutes; __Clostridia; __Clostridiales; __Ruminococcaceae; __uncultured; __uncultured_bacterium
DQ825224	1	0	0	0	0	0	0	0	0	0	0	0	0	0	1	0	0	Bacteria; __Firmicutes; __Clostridia; __Clostridiales; __Lachnospiraceae; __Incertae_Sedis; __uncultured_bacterium
EU505157	0	0	0	0	0	0	0	0	0	0	0	0	0	0	0	0	0	Bacteria; __Firmicutes; __Clostridia; __Clostridiales; __Ruminococcaceae; __Incertae_Sedis; __uncultured_bacterium
EU505150	0	0	0	0	0	0	0	0	0	0	0	0	0	0	0	0	0	Bacteria; __Bacteroidetes; __Bacteroidia; __Bacteroidales; __Bacteroidaceae; __Bacteroides; __uncultured_bacterium
FN563288	0	0	0	0	0	0	0	0	8	10	0	0	0	0	0	0	0	Bacteria; __Firmicutes; __Clostridia; __Clostridiales; __Lachnospiraceae; __Incertae_Sedis; __uncultured_bacterium
DQ801954	2	0	0	0	0	0	0	0	0	0	0	0	0	0	16	0	0	Bacteria; __Firmicutes; __Clostridia; __Clostridiales; __Lachnospiraceae; __Incertae_Sedis; __uncultured_bacterium
DQ456148	0	0	4	0	9	0	0	0	0	0	0	6	0	0	0	0	0	Bacteria; __Firmicutes; __Clostridia; __Clostridiales; __Ruminococcaceae; __uncultured; __uncultured_bacterium
AY916345	1	0	0	0	0	0	0	0	10	0	1	0	0	0	0	0	0	Bacteria; __Firmicutes; __Clostridia; __Clostridiales; __Ruminococcaceae; __Incertae_Sedis; __uncultured_bacterium
EU475509	0	0	0	0	0	0	0	0	0	0	0	0	0	0	1	0	0	Bacteria; __Firmicutes; __Clostridia; __Clostridiales; __Lachnospiraceae; __Dorea; __uncultured_bacterium
FJ367169	6	0	0	0	0	1	0	0	62	0	0	0	3	5	0	0	0	Bacteria; __Firmicutes; __Clostridia; __Clostridiales; __Ruminococcaceae; __Incertae_Sedis; __uncultured_bacterium
DQ796717	0	0	0	0	0	3	0	0	0	0	0	0	0	0	282	0	0	Bacteria; __Firmicutes; __Clostridia; __Clostridiales; __Lachnospiraceae; __Incertae_Sedis; __uncultured_bacterium
DQ809880	0	0	0	0	0	0	0	0	0	0	0	0	0	0	0	0	0	Bacteria; __Firmicutes; __Clostridia; __Clostridiales; __Lachnospiraceae; __Incertae_Sedis; __uncultured_bacterium
AY850405	0	0	0	0	0	0	0	0	0	0	0	0	0	0	0	0	0	Bacteria; __Bacteroidetes; __Bacteroidia; __Bacteroidales; __Bacteroidaceae; __Bacteroides; __uncultured_bacterium
HQ008637	0	0	0	1	0	0	0	0	0	0	0	0	0	0	1	0	0	Bacteria; __Firmicutes; __Bacilli; __Lactobacillales; __Enterococcaceae; __Enterococcus; __uncultured_bacterium
EF071283	0	0	0	0	0	0	0	0	0	0	0	16	978	0	0	0	0	Bacteria; __Bacteroidetes; __Bacteroidia; __Bacteroidales; __Porphyromonadaceae; __Barnesiella; __uncultured_Firmicutes_bacterium
AF371590	0	0	0	0	0	0	0	0	1	0	0	0	0	0	0	0	0	Bacteria; __Firmicutes; __Clostridia; __Clostridiales; __Lachnospiraceae; __uncultured; __uncultured_bacterium
DQ798090	1	0	0	0	0	0	0	0	0	0	0	0	0	0	0	0	0	Bacteria; __Actinobacteria; __Coriobacteriia; __Coriobacteriales; __Coriobacteriaceae; __Collinsella; __uncultured_bacterium
FJ680241	0	0	0	0	0	0	0	0	0	0	0	0	0	0	0	0	0	Bacteria; __Bacteroidetes; __Bacteroidia; __Bacteroidales; __Prevotellaceae; __Prevotella; __uncultured_bacterium
DQ797661	0	0	0	0	0	0	0	0	0	0	0	0	0	0	0	0	0	Bacteria; __Firmicutes; __Clostridia; __Clostridiales; __Lachnospiraceae; __uncultured; __uncultured_bacterium
EU468088	0	0	0	0	0	0	0	0	0	0	0	0	0	0	0	0	1	Bacteria; __Firmicutes; __Erysipelotrichi; __Erysipelotrichales; __Erysipelotrichaceae; __Incertae_Sedis; __uncultured_bacterium
DQ793530	0	0	0	0	0	0	0	0	0	0	0	0	0	0	0	0	0	Bacteria; __Firmicutes; __Clostridia; __Clostridiales; __Lachnospiraceae; __Incertae_Sedis; __uncultured_bacterium
DQ798212	5	0	0	0	0	0	0	0	0	0	0	0	0	0	0	0	0	Bacteria; __Firmicutes; __Clostridia; __Clostridiales; __Lachnospiraceae; __Incertae_Sedis; __uncultured_bacterium
EU767274	3	0	0	0	0	1	3	0	0	0	0	2	0	1	0	0	0	Bacteria; __Actinobacteria; __Bifidobacteriales; __Bifidobacteriaceae; __Bifidobacterium; __uncultured_bacterium
DQ798213	0	0	1	0	0	0	0	0	0	0	0	0	0	0	0	0	0	Bacteria; __Firmicutes; __Clostridia; __Clostridiales; __Lachnospiraceae; __Incertae_Sedis; __uncultured_bacterium
HQ758048	0	0	0	1	0	0	0	0	0	0	0	0	0	0	0	0	0	Bacteria; __Firmicutes; __Clostridia; __Clostridiales; __Veillonellaceae; __Veillonella; __uncultured_organism
EF096508	0	0	0	0	0	0	0	0	0	0	0	0	0	0	2	0	0	Bacteria; __Firmicutes; __Bacilli; __Lactobacillales; __Lactobacillaceae; __Lactobacillus; __uncultured_bacterium
EU773343	0	0	0	0	0	0	0	0	1	0	0	0	0	0	0	0	0	Bacteria; __Firmicutes; __Clostridia; __Clostridiales; __Lachnospiraceae; __uncultured; __uncultured_bacterium
GQ449074	1	1649	4634	248	2	0	0	0	6	3	0	2	4	0	0	2	0	Bacteria; __Firmicutes; __Clostridia; __Clostridiales; __Ruminococcaceae; __Subdoligranulum; __uncultured_bacterium
EU507365	0	0	0	0	0	0	0	0	0	0	0	0	0	0	0	0	0	Bacteria; __Firmicutes; __Clostridia; __Clostridiales; __Ruminococcaceae; __Incertae_Sedis; __uncultured_bacterium
FJ363281	20	0	0	0	1	147	0	0	30	0	0	0	0	2	0	0	0	Bacteria; __Bacteroidetes; __Bacteroidia; __Bacteroidales; __Bacteroidaceae; __Bacteroides; __uncultured_bacterium
EU451649	0	0	0	0	0	0	0	0	0	0	0	1	0	0	0	0	0	Bacteria; __Firmicutes; __Bacilli; __Lactobacillales; __Lactobacillaceae; __Lactobacillus; __uncultured_bacterium
EU775433	0	0	0	0	0	0	0	0	0	0	0	1	0	0	0	0	0	Bacteria; __Firmicutes; __Clostridia; __Clostridiales; __Lachnospiraceae; __uncultured; __uncultured_bacterium
DQ806560	1	0	0	0	0	4	0	0	1	0	0	0	0	0	693	2	0	Bacteria; __Bacteroidetes; __Bacteroidia; __Bacteroidales; __S24-7; __uncultured_bacterium
DQ801835	2	0	0	0	0	1	0	0	0	0	0	0	0	0	51	0	0	Bacteria; __Firmicutes; __Clostridia; __Clostridiales; __Lachnospiraceae; __Incertae_Sedis; __uncultured_bacterium
HM021515	0	0	0	0	0	0	0	0	0	0	0	0	0	0	0	0	0	Bacteria; __Bacteroidetes; __Bacteroidia; __Bacteroidales; __Prevotellaceae; __Prevotella; __uncultured_bacterium
DQ801832	1	0	0	0	0	0	0	0	0	0	0	0	0	0	0	0	0	Bacteria; __Firmicutes; __Clostridia; __Clostridiales; __Lachnospiraceae; __Pseudobutyrivibrio; __uncultured_bacterium
FJ504499	0	0	0	0	0	0	0	0	0	0	0	0	0	0	0	0	0	Bacteria; __Firmicutes; __Clostridia; __Clostridiales; __Lachnospiraceae; __uncultured; __uncultured_bacterium
HQ767656	18	34	333	594	1	6	36	2	256	1123	7	45	161	38	103	19	0	Bacteria; __Firmicutes; __Clostridia; __Clostridiales; __Lachnospiraceae; __Incertae_Sedis; __uncultured_organism
DQ825134	0	0	0	0	0	0	0	0	0	0	0	0	0	0	0	0	0	Bacteria; __Firmicutes; __Clostridia; __Clostridiales; __Lachnospiraceae; __Pseudobutyrivibrio; __uncultured_bacterium
FJ504885	5	0	0	0	0	0	0	0	0	0	0	15	22	0	0	0	0	Bacteria; __Firmicutes; __Clostridia; __Clostridiales; __Lachnospiraceae; __Incertae_Sedis; __uncultured_bacterium
FJ558274	0	0	0	0	0	1	0	0	0	1	0	1	0	0	0	1	0	Bacteria; __Firmicutes; __Bacilli; __Lactobacillales; __Streptococcaceae; __Streptococcus; __uncultured_bacterium
FN563350	1	12	37	16	1	0	0	0	362	804	9	24	72	209	3	1	0	Bacteria; __Firmicutes; __Clostridia; __Clostridiales; __Lachnospiraceae; __Incertae_Sedis; __uncultured_bacterium
DQ793538	0	0	0	0	0	0	0	0	0	0	0	2	0	0	0	0	0	Bacteria; __Verrucomicrobia; __Verrucomicrobiae; __Verrucomicrobiales; __Verrucomicrobiaceae; __Akkermansia; __uncultured_bacterium
DQ804536	0	0	0	0	0	0	0	0	0	0	0	0	0	0	0	0	0	Bacteria; __Firmicutes; __Clostridia; __Clostridiales; __Ruminococcaceae; __Faecalibacterium; __uncultured_bacterium
DQ804531	0	0	0	0	0	0	0	0	0	0	0	0	0	0	0	0	0	Bacteria; __Firmicutes; __Clostridia; __Clostridiales; __Lachnospiraceae; __uncultured; __uncultured_bacterium
DQ804530	0	0	0	0	0	0	0	0	0	0	0	0	0	0	0	0	0	Bacteria; __Firmicutes; __Clostridia; __Clostridiales; __Ruminococcaceae; __Faecalibacterium; __uncultured_bacterium
DQ795486	0	0	10	1	0	0	11	0	0	0	0	2	0	0	1	6	0	Bacteria; __Firmicutes; __Clostridia; __Clostridiales; __Lachnospiraceae; __Blautia; __uncultured_bacterium
DQ800055	0	0	0	0	0	0	0	0	0	0	0	0	0	0	0	0	0	Bacteria; __Firmicutes; __Clostridia; __Clostridiales; __Ruminococcaceae; __uncultured; __uncultured_bacterium
DQ805861	0	1	0	0	0	0	0	0	0	0	0	0	0	0	0	0	0	Bacteria; __Firmicutes; __Clostridia; __Clostridiales; __Lachnospiraceae; __uncultured; __uncultured_bacterium
DQ800051	0	0	0	0	0	0	0	0	0	0	0	0	0	0	0	0	0	Bacteria; __Bacteroidetes; __Bacteroidia; __Bacteroidales; __Bacteroidaceae; __Bacteroides; __uncultured_bacterium
DQ905197	0	0	0	0	0	0	0	0	0	0	0	0	0	0	0	0	0	Bacteria; __Firmicutes; __Clostridia; __Clostridiales; __Lachnospiraceae; __uncultured; __uncultured_bacterium
EU461761	0	0	0	0	0	0	0	0	0	0	0	0	0	0	0	0	0	Bacteria; __Bacteroidetes; __Bacteroidia; __Bacteroidales; __Prevotellaceae; __Prevotella; __uncultured_bacterium
DQ800059	1	0	0	0	0	0	0	0	0	0	0	0	0	0	0	0	0	Bacteria; __Firmicutes; __Clostridia; __Clostridiales; __Lachnospiraceae; __uncultured; __uncultured_bacterium
HQ407310	0	0	0	0	0	0	0	0	0	0	0	1	0	0	0	0	0	Bacteria; __Proteobacteria; __Gammaproteobacteria; __Enterobacteriales; __Enterobacteriaceae; __Proteus; __Proteus_mirabilis
FJ674112	0	0	0	0	0	0	0	0	0	0	0	0	0	0	0	0	0	Bacteria; __Firmicutes; __Clostridia; __Clostridiales; __Ruminococcaceae; __uncultured; __uncultured_bacterium
FJ366933	0	0	0	0	0	0	0	0	0	0	0	1	0	0	0	0	0	Bacteria; __Firmicutes; __Clostridia; __Clostridiales; __Lachnospiraceae; __Roseburia; __uncultured_bacterium
EU778165	0	0	2	1	0	0	0	0	0	0	0	0	0	0	0	0	0	Bacteria; __Firmicutes; __Bacilli; __Lactobacillales; __Streptococcaceae; __Streptococcus; __uncultured_bacterium
DQ805248	19	20	0	0	0	0	0	0	0	0	0	0	0	0	0	0	0	Bacteria; __Firmicutes; __Clostridia; __Clostridiales; __Ruminococcaceae; __Subdoligranulum; __uncultured_bacterium
DQ809025	1	0	0	0	0	0	0	0	0	0	0	0	0	0	0	0	0	Bacteria; __Firmicutes; __Clostridia; __Clostridiales; __Ruminococcaceae; __uncultured; __uncultured_bacterium
EU467095	0	0	0	0	0	0	0	0	0	0	0	0	0	0	0	0	0	Bacteria; __Firmicutes; __Clostridia; __Clostridiales; __Lachnospiraceae; __uncultured; __uncultured_bacterium
DQ808688	9	7	0	0	0	6	0	0	0	0	0	0	0	0	0	0	0	Bacteria; __Firmicutes; __Clostridia; __Clostridiales; __Ruminococcaceae; __Subdoligranulum; __uncultured_bacterium
DQ809020	0	0	0	0	0	0	0	0	0	0	0	0	0	0	0	0	0	Bacteria; __Firmicutes; __Clostridia; __Clostridiales; __Lachnospiraceae; __Roseburia; __uncultured_bacterium
EF604701	0	0	0	0	0	0	0	0	0	0	0	1	5	0	0	0	0	Bacteria; __Firmicutes; __Clostridia; __Clostridiales; __Ruminococcaceae; __uncultured; __uncultured_bacterium
DQ809022	0	0	0	0	0	0	0	0	0	0	0	0	0	0	0	2	0	Bacteria; __Firmicutes; __Clostridia; __Clostridiales; __Lachnospiraceae; __Blautia; __uncultured_bacterium
DQ809023	57	0	9	0	0	2	0	0	0	0	0	0	0	0	0	0	0	Bacteria; __Firmicutes; __Clostridia; __Clostridiales; __Ruminococcaceae; __Subdoligranulum; __uncultured_bacterium
DQ808513	0	0	0	0	0	0	0	0	0	0	0	0	0	0	0	0	0	Bacteria; __Firmicutes; __Clostridia; __Clostridiales; __Ruminococcaceae; __Ruminococcus; __uncultured_bacterium
AY976056	2	0	0	0	0	0	0	0	0	0	0	0	0	0	0	0	0	Bacteria; __Firmicutes; __Clostridia; __Clostridiales; __Family_XIII_Incertae_Sedis; __uncultured; __uncultured_bacterium
GQ492319	0	0	0	0	0	0	0	0	7	9	0	0	0	0	0	0	0	Bacteria; __Firmicutes; __Clostridia; __Clostridiales; __Lachnospiraceae; __Incertae_Sedis; __uncultured_bacterium
DQ802761	0	0	0	1	0	0	0	0	0	0	0	0	0	0	0	0	0	Bacteria; __Firmicutes; __Clostridia; __Clostridiales; __Lachnospiraceae; __Incertae_Sedis; __uncultured_bacterium
FJ367576	0	2	2	15	0	0	0	0	0	0	0	2	0	0	0	0	0	Bacteria; __Firmicutes; __Clostridia; __Clostridiales; __Ruminococcaceae; __uncultured; __uncultured_bacterium
DQ808516	0	0	0	0	0	0	0	0	0	0	0	0	0	0	0	0	0	Bacteria; __Bacteroidetes; __Bacteroidia; __Bacteroidales; __Bacteroidaceae; __Bacteroides; __uncultured_bacterium
EU771439	0	0	0	0	0	0	0	0	0	0	0	0	0	0	0	0	0	Bacteria; __Firmicutes; __Clostridia; __Clostridiales; __Christensenellaceae; __uncultured; __uncultured_bacterium
AY244773	0	1	0	0	0	2	0	0	0	0	0	0	0	0	0	0	0	Bacteria; __Firmicutes; __Clostridia; __Clostridiales; __Peptostreptococcaceae; __Incertae_Sedis; __[Clostridium]; __[Clostridium]_glycolicum
EU771434	0	0	0	0	0	0	0	0	0	0	0	0	0	0	0	0	0	Bacteria; __Firmicutes; __Clostridia; __Clostridiales; __Christensenellaceae; __uncultured; __uncultured_bacterium
FJ507577	0	0	0	0	0	0	0	0	1	0	0	0	0	0	0	0	0	Bacteria; __Bacteroidetes; __Bacteroidia; __Bacteroidales; __Bacteroidaceae; __Bacteroides; __uncultured_bacterium
EU778893	49	0	0	0	0	0	0	0	0	0	0	0	0	0	0	0	0	Bacteria; __Firmicutes; __Clostridia; __Clostridiales; __Ruminococcaceae; __Subdoligranulum; __uncultured_bacterium
JN656706	0	0	0	0	0	4	0	0	0	0	0	0	0	0	0	0	0	Bacteria; __Actinobacteria; __Bifidobacteriales; __Bifidobacteriaceae; __Bifidobacterium; __Bifidobacterium_breve
JN656707	620	0	0	4	0	5289	0	0	0	1	1	1	0	12	3	1	1	Bacteria; __Actinobacteria; __Bifidobacteriales; __Bifidobacteriaceae; __Bifidobacterium; __Bifidobacterium_longum
DQ800239	0	0	7	0	0	0	0	0	0	0	0	0	0	0	0	5	0	Bacteria; __Firmicutes; __Clostridia; __Clostridiales; __Lachnospiraceae; __Blautia; __uncultured_bacterium
DQ806910	1	0	0	0	0	0	0	0	1	0	0	0	0	0	0	0	0	Bacteria; __Firmicutes; __Clostridia; __Clostridiales; __Lachnospiraceae; __Blautia; __uncultured_bacterium
EU463357	0	0	0	0	0	0	0	0	1	0	0	0	0	0	0	0	0	Bacteria; __Firmicutes; __Clostridia; __Clostridiales; __Lachnospiraceae; __Incertae_Sedis; __uncultured_bacterium
DQ800057	0	0	0	0	0	0	0	0	0	0	0	0	0	0	0	0	0	Bacteria; __Firmicutes; __Clostridia; __Clostridiales; __Lachnospiraceae; __Lachnospira; __uncultured_bacterium
DQ802765	0	0	0	0	0	0	0	0	0	0	0	0	0	0	0	0	0	Bacteria; __Firmicutes; __Clostridia; __Clostridiales; __Lachnospiraceae; __Moryella; __uncultured_bacterium
DQ801639	0	0	0	0	0	6	0	0	0	0	0	0	1	0	0	0	0	Bacteria; __Firmicutes; __Clostridia; __Clostridiales; __Lachnospiraceae; __Incertae_Sedis; __uncultured_bacterium
DQ801638	0	0	0	0	0	0	0	0	0	0	0	0	0	0	0	0	0	Bacteria; __Firmicutes; __Clostridia; __Clostridiales; __Ruminococcaceae; __Faecalibacterium; __uncultured_bacterium
EU765108	6	13	0	0	0	0	0	0	0	0	0	0	0	0	0	0	0	Bacteria; __Firmicutes; __Clostridia; __Clostridiales; __Ruminococcaceae; __Faecalibacterium; __uncultured_bacterium
FJ370819	0	0	0	0	0	4	0	0	0	0	0	0	0	0	0	0	0	Bacteria; __Firmicutes; __Clostridia; __Clostridiales; __Lachnospiraceae; __Incertae_Sedis; __uncultured_bacterium
DQ804223	0	0	2	0	0	0	0	0	1	0	0	0	0	0	0	0	0	Bacteria; __Firmicutes; __Clostridia; __Clostridiales; __Lachnospiraceae; __Blautia; __uncultured_bacterium
HQ768144	0	0	0	0	0	0	0	0	0	0	0	0	0	0	0	0	0	Bacteria; __Bacteroidetes; __Bacteroidia; __Bacteroidales; __Prevotellaceae; __Prevotella; __uncultured_organism
BABB01006600	0	0	0	0	0	0	0	0	0	0	0	0	0	0	0	0	0	Bacteria; __Firmicutes; __Clostridia; __Clostridiales; __Lachnospiraceae; __Dorea; __human_gut_metagenome
DQ808199	0	0	0	1	0	0	0	0	0	0	0	0	0	0	0	0	0	Bacteria; __Firmicutes; __Clostridia; __Clostridiales; __Lachnospiraceae; __Blautia; __uncultured_bacterium
DQ808194	0	0	0	0	0	0	0	0	0	0	0	0	0	0	0	0	0	Bacteria; __Firmicutes; __Clostridia; __Clostridiales; __Lachnospiraceae; __Incertae_Sedis; __uncultured_bacterium
EU475236	2	1	0	0	0	0	0	0	0	0	0	0	0	0	0	0	0	Bacteria; __Firmicutes; __Clostridia; __Clostridiales; __Ruminococcaceae; __Subdoligranulum; __uncultured_bacterium
DQ806927	0	0	0	0	0	0	0	0	0	0	0	0	0	0	0	0	0	Bacteria; __Firmicutes; __Clostridia; __Clostridiales; __Lachnospiraceae; __Roseburia; __uncultured_bacterium
EF025267	0	29	3	0	0	0	0	0	0	0	0	0	0	0	1	0	0	Bacteria; __Firmicutes; __Clostridia; __Clostridiales; __Lachnospiraceae; __Incertae_Sedis; __uncultured_bacterium
DQ794434	1	0	0	0	0	1	0	0	0	0	0	10	4	0	3	0	0	Bacteria; __Firmicutes; __Clostridia; __Clostridiales; __Lachnospiraceae; __uncultured; __uncultured_bacterium
DQ805062	0	0	0	1	0	0	0	0	0	4	0	0	0	0	0	0	0	Bacteria; __Firmicutes; __Clostridia; __Clostridiales; __Lachnospiraceae; __Incertae_Sedis; __uncultured_bacterium
DQ794437	0	2	3	2	0	0	0	0	0	0	0	0	0	0	0	0	0	Bacteria; __Firmicutes; __Clostridia; __Clostridiales; __Ruminococcaceae; __Subdoligranulum; __uncultured_bacterium
EU473175	0	0	0	0	0	0	0	0	0	0	0	0	0	0	0	0	0	Bacteria; __Firmicutes; __Clostridia; __Clostridiales; __Clostridiaceae; __Clostridium; __uncultured_bacterium
DQ794928	0	0	0	0	0	0	0	0	0	0	0	0	0	0	0	0	0	Bacteria; __Firmicutes; __Clostridia; __Clostridiales; __Veillonellaceae; __Dialister; __uncultured_bacterium
EU801745	0	0	0	0	0	1	0	0	0	0	0	0	0	0	0	0	0	Bacteria; __Proteobacteria; __Betaproteobacteria; __Burkholderiales; __Oxalobacteraceae; __Massilia; __uncultured_bacterium
DQ800548	90	147	0	0	0	5	0	0	0	0	0	0	0	0	0	0	0	Bacteria; __Firmicutes; __Clostridia; __Clostridiales; __Ruminococcaceae; __Subdoligranulum; __uncultured_bacterium
DQ824030	0	0	0	0	0	0	0	0	27	1	0	0	2	0	0	0	0	Bacteria; __Firmicutes; __Clostridia; __Clostridiales; __Lachnospiraceae; __uncultured; __uncultured_bacterium
DQ809336	0	0	0	0	0	0	0	0	0	0	0	0	0	0	0	0	10	Bacteria; __Firmicutes; __Erysipelotrichi; __Erysipelotrichales; __Erysipelotrichaceae; __Catenibacterium; __uncultured_bacterium
AY991714	0	0	0	0	0	0	0	0	1	3	0	0	0	0	0	0	0	Bacteria; __Firmicutes; __Clostridia; __Clostridiales; __Lachnospiraceae; __Incertae_Sedis; __uncultured_bacterium
DQ804823	0	2	208	4	1	0	0	0	0	0	0	0	0	0	0	0	0	Bacteria; __Firmicutes; __Clostridia; __Clostridiales; __Lachnospiraceae; __Blautia; __uncultured_bacterium
DQ809547	0	0	0	0	0	0	0	0	0	0	0	0	0	0	0	0	0	Bacteria; __Firmicutes; __Clostridia; __Clostridiales; __Peptostreptococcaceae; __uncultured; __uncultured_bacterium
DQ804820	0	1	0	0	0	0	0	0	2	0	1	0	0	0	0	4	0	Bacteria; __Firmicutes; __Bacilli; __Lactobacillales; __Streptococcaceae; __Streptococcus; __uncultured_bacterium
DQ809482	4	0	26	3	0	0	15	0	0	0	0	18	0	0	0	154	0	Bacteria; __Firmicutes; __Clostridia; __Clostridiales; __Ruminococcaceae; __Ruminococcus; __uncultured_bacterium
EF096725	0	0	0	0	0	0	0	0	1	1	0	0	0	0	0	0	0	Bacteria; __Firmicutes; __Clostridia; __Clostridiales; __Lachnospiraceae; __uncultured; __uncultured_bacterium
FJ513005	1	0	0	0	0	0	0	0	0	0	0	0	0	0	0	0	0	Bacteria; __Firmicutes; __Clostridia; __Clostridiales; __Lachnospiraceae; __Incertae_Sedis; __uncultured_bacterium
DQ801120	0	0	0	0	0	0	0	0	0	0	0	0	0	0	0	0	0	Bacteria; __Firmicutes; __Clostridia; __Clostridiales; __Lachnospiraceae; __Incertae_Sedis; __uncultured_bacterium
DQ809489	0	0	0	0	0	0	0	0	0	0	0	0	0	0	0	0	0	Bacteria; __Firmicutes; __Clostridia; __Clostridiales; __Lachnospiraceae; __uncultured; __uncultured_bacterium
AY862393	0	0	0	0	0	0	0	0	0	0	0	0	0	0	0	0	0	Bacteria; __Firmicutes; __Clostridia; __Clostridiales; __Christensenellaceae; __uncultured; __uncultured_bacterium
EU778941	0	0	0	0	0	0	0	0	0	0	0	2	0	0	0	0	0	Bacteria; __Firmicutes; __Clostridia; __Clostridiales; __Lachnospiraceae; __uncultured; __uncultured_bacterium
FJ510599	0	0	0	0	0	1	0	0	0	0	0	0	0	0	0	0	0	Bacteria; __Firmicutes; __Clostridia; __Clostridiales; __Ruminococcaceae; __uncultured; __uncultured_bacterium
EU778942	0	0	0	0	1	0	0	0	1	0	0	0	0	0	0	0	0	Bacteria; __Firmicutes; __Erysipelotrichi; __Erysipelotrichales; __Erysipelotrichaceae; __Catenibacterium; __uncultured_bacterium
EU775341	0	1	0	0	0	0	0	0	0	0	0	0	0	0	0	0	0	Bacteria; __Firmicutes; __Clostridia; __Clostridiales; __Peptostreptococcaceae; __Incertae_Sedis; __uncultured_bacterium
DQ794885	0	0	0	0	0	0	0	0	0	0	0	0	0	0	0	0	0	Bacteria; __Bacteroidetes; __Bacteroidia; __Bacteroidales; __Porphyromonadaceae; __Barnesiella; __uncultured_bacterium
DQ800306	0	0	0	0	0	0	0	0	0	0	0	0	0	0	2	0	0	Bacteria; __Firmicutes; __Bacilli; __Bacillales; __Family_XI_Incertae_Sedis; __Gemella; __uncultured_bacterium
DQ794725	0	0	0	0	0	0	0	0	0	0	0	0	0	0	3	0	0	Bacteria; __Firmicutes; __Clostridia; __Clostridiales; __Lachnospiraceae; __Incertae_Sedis; __uncultured_bacterium
FJ880194	0	0	0	0	0	0	0	0	0	0	0	0	0	0	0	0	0	Bacteria; __Firmicutes; __Clostridia; __Clostridiales; __Ruminococcaceae; __uncultured; __uncultured_bacterium
EU541438	0	0	0	0	0	0	0	0	8	0	0	1	65	0	4	1	0	Bacteria; __Firmicutes; __Clostridia; __Clostridiales; __Ruminococcaceae; __Flavonifractor; __Flavonifractor_plautii
DQ794720	0	0	0	0	0	0	0	0	0	2	0	1	0	0	0	0	0	Bacteria; __Firmicutes; __Clostridia; __Clostridiales; __Lachnospiraceae; __Blautia; __uncultured_bacterium
GQ448253	0	1	0	0	0	0	0	0	0	0	0	10	1	0	1	0	0	Bacteria; __Firmicutes; __Bacilli; __Lactobacillales; __Lactobacillaceae; __Lactobacillus; __uncultured_bacterium
DQ794656	6	0	0	0	0	0	0	0	0	0	0	0	0	0	0	0	0	Bacteria; __Firmicutes; __Clostridia; __Clostridiales; __Lachnospiraceae; __Incertae_Sedis; __uncultured_bacterium
DQ801302	0	0	0	0	0	0	0	0	0	0	0	0	0	0	0	0	0	Bacteria; __Firmicutes; __Clostridia; __Clostridiales; __Lachnospiraceae; __Roseburia; __uncultured_bacterium
DQ801305	0	0	0	0	0	0	0	0	0	0	0	1	0	0	0	0	0	Bacteria; __Firmicutes; __Clostridia; __Clostridiales; __Ruminococcaceae; __uncultured; __uncultured_bacterium
DQ806467	0	0	0	0	0	2	0	0	0	0	0	0	0	0	0	0	0	Bacteria; __Firmicutes; __Clostridia; __Clostridiales; __Ruminococcaceae; __Subdoligranulum; __uncultured_bacterium
EU467507	1	0	0	0	0	1	0	0	0	0	0	0	0	0	0	0	0	Bacteria; __Firmicutes; __Clostridia; __Clostridiales; __Lachnospiraceae; __Blautia; __uncultured_bacterium
DQ824461	0	0	0	0	0	0	0	0	0	0	0	0	0	0	0	0	0	Bacteria; __Firmicutes; __Clostridia; __Clostridiales; __Lachnospiraceae; __Blautia; __uncultured_bacterium
DQ805663	4	0	0	0	0	3	0	0	0	0	0	0	0	0	0	0	0	Bacteria; __Bacteroidetes; __Bacteroidia; __Bacteroidales; __S24-7; __uncultured_bacterium
DQ673535	7	0	0	0	0	1	0	0	0	0	0	0	0	0	0	0	0	Bacteria; __Firmicutes; __Clostridia; __Clostridiales; __Ruminococcaceae; __Acetanaerobacterium; __uncultured_rumen_bacterium
EU778236	1	0	0	0	0	0	0	0	0	0	0	0	0	0	0	0	0	Bacteria; __Firmicutes; __Clostridia; __Clostridiales; __Ruminococcaceae; __Faecalibacterium; __uncultured_bacterium
FJ368283	0	0	0	0	0	0	0	0	0	0	0	0	14	0	0	0	0	Bacteria; __Firmicutes; __Clostridia; __Clostridiales; __Ruminococcaceae; __uncultured; __uncultured_bacterium
DQ808606	0	0	0	0	0	0	0	0	0	0	0	0	0	0	0	0	0	Bacteria; __Firmicutes; __Clostridia; __Clostridiales; __Christensenellaceae; __uncultured; __uncultured_bacterium
DQ810139	0	0	0	0	0	0	0	0	0	0	0	0	0	0	0	0	0	Bacteria; __Firmicutes; __Clostridia; __Clostridiales; __Lachnospiraceae; __Blautia; __uncultured_bacterium
DQ809156	2	0	0	0	0	0	0	0	0	0	0	0	0	0	0	0	0	Bacteria; __Firmicutes; __Clostridia; __Clostridiales; __Lachnospiraceae; __uncultured; __uncultured_bacterium
DQ809150	0	0	0	0	0	0	0	0	0	0	0	0	0	0	0	0	0	Bacteria; __Firmicutes; __Clostridia; __Clostridiales; __Lachnospiraceae; __uncultured; __uncultured_bacterium
DQ805461	2	0	0	0	0	0	0	0	0	0	0	0	0	0	0	0	0	Bacteria; __Actinobacteria; __Bifidobacteriales; __Bifidobacteriaceae; __Gardnerella; __uncultured_bacterium
EU765356	7	0	0	0	0	7	0	0	10	1	1	0	0	0	0	0	0	Bacteria; __Firmicutes; __Clostridia; __Clostridiales; __Ruminococcaceae; __uncultured; __uncultured_bacterium
EU765352	0	0	0	0	0	32	0	0	1	0	0	1	3	7	0	0	0	Bacteria; __Firmicutes; __Clostridia; __Clostridiales; __Ruminococcaceae; __Incertae_Sedis; __uncultured_bacterium
DQ799548	24	0	0	0	0	0	0	0	0	0	0	0	0	0	0	0	0	Bacteria; __Bacteroidetes; __Bacteroidia; __Bacteroidales; __Bacteroidaceae; __Bacteroides; __uncultured_bacterium
DQ795411	0	0	0	0	0	0	0	0	0	0	0	0	0	0	1	0	0	Bacteria; __Firmicutes; __Clostridia; __Clostridiales; __Lachnospiraceae; __Incertae_Sedis; __uncultured_bacterium
DQ799545	2	0	3	1	0	0	0	0	0	0	0	1	0	0	0	5	0	Bacteria; __Firmicutes; __Clostridia; __Clostridiales; __Lachnospiraceae; __Blautia; __uncultured_bacterium
EU507204	0	23	8	2	0	0	0	0	0	0	0	2	0	0	0	0	0	Bacteria; __Firmicutes; __Clostridia; __Clostridiales; __Peptostreptococcaceae; __Incertae_Sedis; __uncultured_bacterium
FJ370078	0	0	0	0	0	0	0	0	0	0	0	2	0	0	0	0	0	Bacteria; __Firmicutes; __Clostridia; __Clostridiales; __Lachnospiraceae; __Blautia; __uncultured_bacterium
DM464569	0	0	0	1	0	0	0	0	0	0	0	0	0	0	0	0	0	Bacteria; __Firmicutes; __Clostridia; __Clostridiales; __Lachnospiraceae; __Coprococcus; __Clostridium; __Clostridium_nexile
EU774103	156	0	0	0	0	0	0	0	0	0	0	0	0	0	0	0	0	Bacteria; __Firmicutes; __Clostridia; __Clostridiales; __Lachnospiraceae; __Blautia; __uncultured_bacterium
EU774102	1	0	0	0	0	0	0	0	0	0	0	0	0	0	0	0	0	Bacteria; __Firmicutes; __Clostridia; __Clostridiales; __Ruminococcaceae; __Faecalibacterium; __uncultured_bacterium
DQ810000	62	1	0	0	0	7	0	0	0	0	0	0	0	0	0	0	0	Bacteria; __Firmicutes; __Clostridia; __Clostridiales; __Lachnospiraceae; __Dorea; __uncultured_bacterium
DQ793841	0	0	0	0	0	0	0	0	0	0	0	0	0	0	0	0	0	Bacteria; __Firmicutes; __Clostridia; __Clostridiales; __Ruminococcaceae; __uncultured; __uncultured_bacterium
DQ810002	0	0	0	0	0	0	0	0	0	0	0	0	0	0	0	0	0	Bacteria; __Firmicutes; __Clostridia; __Clostridiales; __Lachnospiraceae; __Dorea; __uncultured_bacterium
EU774109	0	0	0	0	0	0	0	0	0	0	0	0	0	0	0	0	0	Bacteria; __Firmicutes; __Clostridia; __Clostridiales; __Lachnospiraceae; __Blautia; __uncultured_bacterium
DQ801017	4	0	0	3	0	0	0	0	16	0	0	2	11	0	6	10	0	Bacteria; __Firmicutes; __Erysipelotrichi; __Erysipelotrichales; __Erysipelotrichaceae; __Incertae_Sedis; __uncultured_bacterium
DQ799381	0	0	0	0	0	0	0	0	0	0	0	0	0	0	0	0	0	Bacteria; __Firmicutes; __Clostridia; __Clostridiales; __Lachnospiraceae; __Incertae_Sedis; __uncultured_bacterium
DQ799380	0	0	0	0	0	0	0	0	0	0	0	0	0	0	0	0	0	Bacteria; __Bacteroidetes; __Bacteroidia; __Bacteroidales; __Rikenellaceae; __Alistipes; __uncultured_bacterium
DQ801545	0	0	0	0	0	0	0	0	0	0	0	0	0	0	0	0	0	Bacteria; __Firmicutes; __Clostridia; __Clostridiales; __Lachnospiraceae; __Pseudobutyrivibrio; __uncultured_bacterium
FJ367597	0	2	1	2	0	0	0	0	0	0	0	0	0	0	0	0	0	Bacteria; __Firmicutes; __Clostridia; __Clostridiales; __Lachnospiraceae; __Incertae_Sedis; __uncultured_bacterium
DQ799766	0	0	0	0	0	0	0	0	0	0	0	0	0	0	0	0	0	Bacteria; __Firmicutes; __Clostridia; __Clostridiales; __Lachnospiraceae; __uncultured; __uncultured_bacterium
DQ807312	1	0	0	0	0	29	0	0	1	0	0	0	0	0	0	0	0	Bacteria; __Bacteroidetes; __Bacteroidia; __Bacteroidales; __Bacteroidaceae; __Bacteroides; __uncultured_bacterium
AM693191	0	0	0	0	0	0	0	0	0	0	0	0	0	0	0	0	0	Bacteria; __Firmicutes; __Clostridia; __Clostridiales; __Ruminococcaceae; __uncultured; __uncultured_bacterium
DQ807314	0	0	0	0	0	0	0	0	3	33	0	0	5	0	0	0	0	Bacteria; __Firmicutes; __Clostridia; __Clostridiales; __Lachnospiraceae; __uncultured; __uncultured_bacterium
DQ795892	0	0	0	0	0	0	0	0	0	0	0	0	0	0	0	0	0	Bacteria; __Firmicutes; __Clostridia; __Clostridiales; __Lachnospiraceae; __Anaerostipes; __uncultured_bacterium
DQ807319	0	0	0	0	0	1	0	0	0	0	0	0	2	0	0	0	0	Bacteria; __Bacteroidetes; __Bacteroidia; __Bacteroidales; __Porphyromonadaceae; __Barnesiella; __uncultured_bacterium
EU453839	0	0	0	0	0	0	0	0	0	0	0	6	0	0	0	0	0	Bacteria; __Firmicutes; __Bacilli; __Lactobacillales; __Lactobacillaceae; __Lactobacillus; __uncultured_bacterium
EU773484	0	0	1	0	0	0	0	0	0	0	0	0	0	0	0	3	0	Bacteria; __Firmicutes; __Clostridia; __Clostridiales; __Lachnospiraceae; __uncultured; __uncultured_bacterium
EU459317	0	0	0	0	0	0	0	0	0	0	0	0	0	0	0	0	0	Bacteria; __Firmicutes; __Clostridia; __Clostridiales; __Clostridiaceae; __Clostridium; __uncultured_bacterium
GQ267980	0	0	0	0	0	0	0	0	1	0	1	0	0	0	0	0	0	Bacteria; __Firmicutes; __Bacilli; __Lactobacillales; __Streptococcaceae; __Streptococcus; __uncultured_bacterium
DQ823763	2	0	4	0	0	0	0	0	0	0	0	1	0	0	0	10	0	Bacteria; __Firmicutes; __Clostridia; __Clostridiales; __Lachnospiraceae; __Blautia; __uncultured_bacterium
EU772779	1	0	1	0	0	0	0	0	0	0	0	0	0	0	0	0	0	Bacteria; __Firmicutes; __Clostridia; __Clostridiales; __Lachnospiraceae; __Pseudobutyrivibrio; __uncultured_bacterium
FJ365559	0	0	0	0	0	0	1	0	0	0	0	0	0	0	0	0	0	Bacteria; __Bacteroidetes; __VC2.1_Bac22; __uncultured_bacterium
EU462338	0	0	0	0	0	0	0	0	0	0	0	0	0	0	0	0	0	Bacteria; __Bacteroidetes; __Bacteroidia; __Bacteroidales; __Prevotellaceae; __Prevotella; __uncultured_bacterium
DQ806268	8	0	0	0	0	0	0	0	0	0	0	0	0	0	0	0	0	Bacteria; __Firmicutes; __Clostridia; __Clostridiales; __Lachnospiraceae; __Blautia; __uncultured_bacterium
GQ138766	0	0	0	0	0	0	0	0	0	0	0	0	0	0	0	0	0	Bacteria; __Firmicutes; __Clostridia; __Clostridiales; __Ruminococcaceae; __Oscillibacter; __uncultured_bacterium
EU764997	11	0	0	0	0	0	0	0	0	0	0	44	5	0	0	0	0	Bacteria; __Firmicutes; __Clostridia; __Clostridiales; __Lachnospiraceae; __Roseburia; __uncultured_bacterium
DQ808850	0	0	0	0	0	0	0	0	0	0	0	0	0	0	0	0	0	Bacteria; __Firmicutes; __Clostridia; __Clostridiales; __Ruminococcaceae; __Faecalibacterium; __uncultured_bacterium
DQ807794	1	0	3	0	0	0	0	0	0	0	0	1	0	0	1	1	0	Bacteria; __Firmicutes; __Clostridia; __Clostridiales; __Lachnospiraceae; __Blautia; __uncultured_bacterium
EU509792	0	0	0	0	0	0	0	0	0	0	0	0	0	0	0	0	0	Bacteria; __Firmicutes; __Clostridia; __Clostridiales; __Ruminococcaceae; __uncultured; __uncultured_bacterium
DQ807790	1	0	0	0	0	0	0	0	0	0	0	0	0	0	0	0	0	Bacteria; __Firmicutes; __Clostridia; __Clostridiales; __Lachnospiraceae; __Pseudobutyrivibrio; __uncultured_bacterium
DQ794681	0	0	0	0	0	0	0	0	0	0	0	0	0	0	0	0	0	Bacteria; __Firmicutes; __Clostridia; __Clostridiales; __Lachnospiraceae; __Anaerostipes; __uncultured_bacterium
DQ807792	5	0	26	3	0	0	50	0	0	0	0	6	0	2	0	0	0	Bacteria; __Firmicutes; __Clostridia; __Clostridiales; __Lachnospiraceae; __Blautia; __uncultured_bacterium
DQ808859	22	0	0	0	0	2	0	0	0	0	0	0	0	0	0	0	0	Bacteria; __Firmicutes; __Clostridia; __Clostridiales; __Ruminococcaceae; __Subdoligranulum; __uncultured_bacterium
DQ795195	0	0	0	0	0	0	0	0	0	0	0	1	0	0	0	0	0	Bacteria; __Firmicutes; __Clostridia; __Clostridiales; __Lachnospiraceae; __Pseudobutyrivibrio; __uncultured_bacterium
EU467693	2	0	0	1	0	1	0	0	0	0	0	0	0	0	0	0	0	Bacteria; __Firmicutes; __Clostridia; __Clostridiales; __Ruminococcaceae; __Anaerotruncus; __uncultured_bacterium
DQ796872	4	11	4	5	0	0	0	0	0	0	0	8	2	0	4	1	0	Bacteria; __Firmicutes; __Clostridia; __Clostridiales; __Peptostreptococcaceae; __uncultured; __uncultured_bacterium
DQ795704	0	0	1	1	0	0	0	0	2	1	0	0	0	0	2	0	0	Bacteria; __Firmicutes; __Clostridia; __Clostridiales; __Lachnospiraceae; __Incertae_Sedis; __uncultured_bacterium
DQ795254	2	0	0	0	0	0	1	0	0	0	0	0	0	0	0	1	0	Bacteria; __Firmicutes; __Clostridia; __Clostridiales; __Lachnospiraceae; __Incertae_Sedis; __uncultured_bacterium
AM278590	61	0	0	0	0	0	0	0	0	0	0	0	0	0	0	0	0	Bacteria; __Firmicutes; __Clostridia; __Clostridiales; __Peptococcaceae; __Peptococcus; __uncultured_bacterium
FJ367976	1	0	0	0	0	0	0	0	0	0	0	0	0	0	0	1	0	Bacteria; __Firmicutes; __Clostridia; __Clostridiales; __Lachnospiraceae; __Anaerostipes; __uncultured_bacterium
EU790199	0	0	0	0	0	0	0	0	0	0	0	0	1	0	0	0	0	Bacteria; __Proteobacteria; __Gammaproteobacteria; __Enterobacteriales; __Enterobacteriaceae; __Escherichia-Shigella; __uncultured_bacterium
DQ799618	0	0	0	0	0	0	0	0	0	0	0	0	0	0	0	0	0	Bacteria; __Firmicutes; __Clostridia; __Clostridiales; __Ruminococcaceae; __Incertae_Sedis; __uncultured_bacterium
DQ807591	0	0	0	0	0	0	0	0	0	0	0	0	0	0	0	0	0	Bacteria; __Bacteroidetes; __Bacteroidia; __Bacteroidales; __Bacteroidaceae; __Bacteroides; __uncultured_bacterium
DQ793625	0	0	0	0	0	0	0	0	0	0	0	0	0	0	0	0	0	Bacteria; __Bacteroidetes; __Bacteroidia; __Bacteroidales; __Rikenellaceae; __Alistipes; __uncultured_bacterium
DQ799611	0	0	0	0	0	0	0	0	0	0	0	0	1	0	0	0	0	Bacteria; __Firmicutes; __Clostridia; __Clostridiales; __Lachnospiraceae; __Incertae_Sedis; __uncultured_bacterium
GQ133790	0	0	0	0	0	0	0	0	0	0	0	0	0	0	1	0	0	Bacteria; __Firmicutes; __Clostridia; __Clostridiales; __Clostridiaceae; __Clostridium; __uncultured_bacterium
CU466602	0	0	0	0	0	2	0	0	0	0	0	0	0	0	0	0	0	Archaea; __Euryarchaeota; __Methanobacteria; __Methanobacteriales; __Methanobacteriaceae; __Methanobrevibacter; __uncultured_Methanobacteriales_archaeon
DQ810066	0	0	0	0	0	0	0	0	0	0	0	0	0	0	0	0	0	Bacteria; __Firmicutes; __Clostridia; __Clostridiales; __Lachnospiraceae; __uncultured; __uncultured_bacterium
DQ797154	0	0	1	0	0	0	0	0	0	0	0	0	0	0	0	0	0	Bacteria; __Firmicutes; __Clostridia; __Clostridiales; __Ruminococcaceae; __Subdoligranulum; __uncultured_bacterium
DQ807222	0	0	0	0	0	0	0	0	0	0	0	0	0	0	0	0	0	Bacteria; __Bacteroidetes; __Bacteroidia; __Bacteroidales; __Bacteroidaceae; __Bacteroides; __uncultured_bacterium
DQ796277	0	0	0	0	0	0	0	0	0	0	0	0	0	0	0	0	0	Bacteria; __Firmicutes; __Clostridia; __Clostridiales; __Ruminococcaceae; __Faecalibacterium; __uncultured_bacterium
DQ802164	0	0	0	0	0	0	0	0	0	0	0	0	0	0	0	0	0	Bacteria; __Firmicutes; __Clostridia; __Clostridiales; __Lachnospiraceae; __Blautia; __uncultured_bacterium
HQ762935	0	0	0	0	0	0	0	0	0	0	0	0	0	0	0	0	0	Bacteria; __Bacteroidetes; __Bacteroidia; __Bacteroidales; __Bacteroidaceae; __Bacteroides; __uncultured_organism
DQ793824	0	0	0	0	0	0	0	0	0	0	0	1	5	0	0	0	0	Bacteria; __Firmicutes; __Clostridia; __Clostridiales; __Lachnospiraceae; __Incertae_Sedis; __uncultured_bacterium
JF824799	0	0	0	0	0	0	0	0	0	0	0	0	0	0	0	0	0	Bacteria; __Bacteroidetes; __Bacteroidia; __Bacteroidales; __Rikenellaceae; __Alistipes; __Alistipes_sp._JC136
FJ508637	2	0	0	0	0	2	0	0	0	0	0	0	0	0	0	0	0	Bacteria; __Firmicutes; __Clostridia; __Clostridiales; __Ruminococcaceae; __Anaerofilum; __uncultured_bacterium
EU465696	1	0	0	0	0	1	0	0	0	0	0	0	0	0	0	0	0	Bacteria; __Firmicutes; __Clostridia; __Clostridiales; __Ruminococcaceae; __uncultured; __uncultured_bacterium
EU772687	0	0	0	0	0	0	0	0	0	0	0	0	0	0	0	0	0	Bacteria; __Firmicutes; __Clostridia; __Clostridiales; __Lachnospiraceae; __Pseudobutyrivibrio; __uncultured_bacterium
EU844260	0	0	0	0	0	0	0	0	0	0	0	0	0	0	0	0	0	Bacteria; __Firmicutes; __Clostridia; __Clostridiales; __Ruminococcaceae; __uncultured; __uncultured_bacterium
EU772895	0	0	0	1	1	0	0	0	0	0	0	0	0	0	0	0	0	Bacteria; __Firmicutes; __Clostridia; __Clostridiales; __Peptostreptococcaceae; __Incertae_Sedis; __uncultured_bacterium
FJ370268	4	1	3	2	1	3	0	0	20	2	0	2	0	0	8621	16	0	Bacteria; __Firmicutes; __Clostridia; __Clostridiales; __Lachnospiraceae; __Incertae_Sedis; __uncultured_bacterium
EU772991	1	0	0	0	0	0	0	0	0	0	0	0	0	0	0	0	0	Bacteria; __Firmicutes; __Clostridia; __Clostridiales; __Lachnospiraceae; __Incertae_Sedis; __uncultured_bacterium
AY850487	47	0	0	0	0	27	0	0	0	0	0	0	0	0	0	0	0	Bacteria; __Proteobacteria; __Deltaproteobacteria; __Desulfovibrionales; __Desulfovibrionaceae; __Bilophila; __uncultured_bacterium
DQ796796	0	0	0	0	0	0	0	0	0	0	0	0	0	0	0	0	0	Bacteria; __Firmicutes; __Clostridia; __Clostridiales; __Ruminococcaceae; __uncultured; __uncultured_bacterium
DQ798378	0	0	0	0	0	0	0	0	0	0	0	0	0	0	0	0	0	Bacteria; __Firmicutes; __Clostridia; __Clostridiales; __Lachnospiraceae; __Incertae_Sedis; __uncultured_bacterium
HQ757038	0	0	0	0	0	2	0	0	0	0	0	0	0	0	0	0	0	Bacteria; __Firmicutes; __Clostridia; __Clostridiales; __Lachnospiraceae; __Blautia; __uncultured_organism
FJ368697	1	0	0	0	0	1	0	0	0	0	0	0	0	0	0	0	0	Bacteria; __Firmicutes; __Clostridia; __Clostridiales; __Ruminococcaceae; __Faecalibacterium; __uncultured_bacterium
FJ362655	0	0	0	1	0	0	0	0	0	0	0	0	0	0	0	0	0	Bacteria; __Firmicutes; __Clostridia; __Clostridiales; __Ruminococcaceae; __uncultured; __uncultured_bacterium
EF511159	0	0	0	0	0	0	0	0	0	0	0	0	0	0	0	1	0	Bacteria; __Firmicutes; __Bacilli; __Lactobacillales; __P5D1-392; __uncultured_bacterium
DQ797014	3	0	0	0	0	1	0	0	0	0	0	0	0	0	0	0	0	Bacteria; __Firmicutes; __Clostridia; __Clostridiales; __Ruminococcaceae; __uncultured; __uncultured_bacterium
FJ366301	0	0	0	0	0	0	0	0	0	0	0	0	0	0	0	0	0	Bacteria; __Firmicutes; __Clostridia; __Clostridiales; __Ruminococcaceae; __uncultured; __uncultured_bacterium
FJ362651	1	0	0	0	0	1	0	0	0	0	0	0	0	0	1	1	0	Bacteria; __Firmicutes; __Clostridia; __Clostridiales; __Lachnospiraceae; __Incertae_Sedis; __uncultured_bacterium
EU507278	0	0	0	0	0	0	0	0	0	0	0	1	0	0	0	0	0	Bacteria; __Verrucomicrobia; __Verrucomicrobiae; __Verrucomicrobiales; __Verrucomicrobiaceae; __Akkermansia; __uncultured_bacterium
FJ366571	0	0	0	0	0	0	0	0	0	0	0	0	0	0	0	0	0	Bacteria; __Firmicutes; __Clostridia; __Clostridiales; __Christensenellaceae; __uncultured; __uncultured_bacterium
DQ809515	0	0	0	0	0	0	0	0	0	0	0	0	0	0	0	0	0	Bacteria; __Firmicutes; __Clostridia; __Clostridiales; __Ruminococcaceae; __Faecalibacterium; __uncultured_bacterium
EU772359	0	0	0	0	0	1	0	0	0	0	0	0	0	0	0	0	0	Bacteria; __Firmicutes; __Clostridia; __Clostridiales; __Lachnospiraceae; __uncultured; __uncultured_bacterium
FJ369620	0	0	0	0	0	0	0	0	0	0	0	2	0	0	0	0	0	Bacteria; __Verrucomicrobia; __Verrucomicrobiae; __Verrucomicrobiales; __Verrucomicrobiaceae; __Akkermansia; __uncultured_bacterium
JN173082	0	2	0	0	0	0	0	0	0	0	0	0	0	0	0	0	0	Bacteria; __Firmicutes; __Erysipelotrichi; __Erysipelotrichales; __Erysipelotrichaceae; __Turicibacter; __uncultured_Turicibacter_sp.
EU762353	0	0	0	0	0	0	0	0	0	0	0	0	0	0	0	0	0	Bacteria; __Bacteroidetes; __Bacteroidia; __Bacteroidales; __Bacteroidaceae; __Bacteroides; __uncultured_bacterium
DQ807131	0	0	1	0	0	3	0	0	3	1	0	0	0	0	236	2	0	Bacteria; __Firmicutes; __Clostridia; __Clostridiales; __Lachnospiraceae; __Incertae_Sedis; __uncultured_bacterium
HQ761577	0	0	0	0	0	0	0	0	0	0	0	0	0	0	0	0	0	Bacteria; __Firmicutes; __Clostridia; __Clostridiales; __Ruminococcaceae; __uncultured; __uncultured_organism
HQ761571	14	0	0	0	0	1	0	0	0	0	0	0	0	0	0	0	0	Bacteria; __Firmicutes; __Clostridia; __Clostridiales; __Lachnospiraceae; __uncultured; __uncultured_organism
DQ798708	0	1	0	0	0	0	0	0	0	0	0	0	0	0	0	0	0	Bacteria; __Firmicutes; __Clostridia; __Clostridiales; __Ruminococcaceae; __Subdoligranulum; __uncultured_bacterium
EU458476	0	0	0	0	0	0	0	0	0	0	0	0	0	0	0	0	0	Bacteria; __Firmicutes; __Clostridia; __Clostridiales; __Christensenellaceae; __uncultured; __uncultured_bacterium
DQ824259	0	0	5	0	7	0	0	0	0	0	0	0	0	0	0	0	0	Bacteria; __Bacteroidetes; __Bacteroidia; __Bacteroidales; __Bacteroidaceae; __Bacteroides; __uncultured_bacterium
DQ802764	0	0	2	0	0	0	0	0	0	0	0	0	0	0	0	0	0	Bacteria; __Firmicutes; __Clostridia; __Clostridiales; __Lachnospiraceae; __uncultured; __uncultured_bacterium
DQ805304	0	0	0	0	0	1	0	0	0	0	0	0	0	0	0	0	0	Bacteria; __Firmicutes; __Clostridia; __Clostridiales; __Lachnospiraceae; __Blautia; __uncultured_bacterium
HQ789284	0	0	0	0	0	0	0	0	0	0	0	1	0	0	0	0	0	Bacteria; __Firmicutes; __Clostridia; __Clostridiales; __Family_XI_Incertae_Sedis; __Anaerococcus; __uncultured_organism
FJ365060	0	0	0	0	0	0	0	0	0	0	0	0	0	0	0	0	0	Bacteria; __Firmicutes; __Clostridia; __Clostridiales; __Ruminococcaceae; __uncultured; __uncultured_bacterium
AY850404	0	0	0	0	1	0	0	0	0	0	0	0	0	0	0	0	0	Bacteria; __Bacteroidetes; __Bacteroidia; __Bacteroidales; __Bacteroidaceae; __Bacteroides; __uncultured_bacterium
EU462802	0	0	0	0	0	0	0	0	0	0	0	0	0	0	0	0	0	Bacteria; __Firmicutes; __Clostridia; __Clostridiales; __Lachnospiraceae; __uncultured; __uncultured_bacterium
DQ795876	0	0	0	0	0	0	0	0	0	0	0	0	0	0	0	0	0	Bacteria; __Firmicutes; __Clostridia; __Clostridiales; __Lachnospiraceae; __uncultured; __uncultured_bacterium
FJ947528	0	0	0	0	0	0	0	0	0	0	0	0	0	1	50	4	0	Bacteria; __Firmicutes; __Clostridia; __Clostridiales; __Lachnospiraceae; __Anaerostipes; __Anaerostipes_butyraticus
AF371818	0	0	0	0	0	0	0	0	0	0	0	0	0	0	0	0	0	Bacteria; __Firmicutes; __Clostridia; __Clostridiales; __Ruminococcaceae; __uncultured; __uncultured_bacterium
DQ809228	1	0	0	0	0	0	0	0	0	0	0	0	0	0	0	0	0	Bacteria; __Bacteroidetes; __Bacteroidia; __Bacteroidales; __Bacteroidaceae; __Bacteroides; __uncultured_bacterium
DQ806363	0	0	0	0	0	0	0	0	0	0	0	0	0	0	0	0	0	Bacteria; __Firmicutes; __Clostridia; __Clostridiales; __Ruminococcaceae; __Faecalibacterium; __uncultured_bacterium
FJ371808	3	0	0	0	0	12	0	0	0	0	0	0	0	0	0	0	0	Bacteria; __Firmicutes; __Clostridia; __Clostridiales; __Ruminococcaceae; __Papillibacter; __uncultured_bacterium
FJ365262	0	0	0	0	0	0	0	0	0	0	0	0	0	0	0	0	0	Bacteria; __Firmicutes; __Clostridia; __Clostridiales; __Ruminococcaceae; __uncultured; __uncultured_bacterium
FJ978652	0	0	0	0	0	0	0	0	0	0	0	0	0	0	0	0	0	Bacteria; __Firmicutes; __Clostridia; __Clostridiales; __Lachnospiraceae; __Roseburia; __uncultured_bacterium
EU469472	0	0	0	0	0	0	0	0	0	0	0	0	0	0	0	0	0	Bacteria; __Firmicutes; __Clostridia; __Clostridiales; __Lachnospiraceae; __Blautia; __uncultured_bacterium
AF371814	0	0	0	0	0	0	0	0	0	0	0	0	0	0	0	0	0	Bacteria; __Firmicutes; __Clostridia; __Clostridiales; __Ruminococcaceae; __uncultured; __uncultured_bacterium
DQ803963	0	0	0	0	0	0	0	0	0	0	0	3	0	0	0	0	0	Bacteria; __Verrucomicrobia; __Verrucomicrobiae; __Verrucomicrobiales; __Verrucomicrobiaceae; __Akkermansia; __uncultured_bacterium
HQ751940	1	178	0	800	1	0	1	0	600	692	0	3	0	0	0	1	0	Bacteria; __Firmicutes; __Clostridia; __Clostridiales; __Lachnospiraceae; __uncultured; __uncultured_organism
EU776718	0	0	0	0	0	0	0	0	0	0	0	0	0	0	0	0	0	Bacteria; __Firmicutes; __Clostridia; __Clostridiales; __Lachnospiraceae; __uncultured; __uncultured_bacterium
EU465745	0	0	0	0	0	0	0	0	0	0	0	0	0	0	0	0	0	Bacteria; __Firmicutes; __Clostridia; __Clostridiales; __Christensenellaceae; __uncultured; __uncultured_bacterium
DQ802781	0	0	0	0	0	1	0	0	0	0	0	1	1	0	0	0	0	Bacteria; __Firmicutes; __Clostridia; __Clostridiales; __Lachnospiraceae; __Anaerostipes; __uncultured_bacterium
FJ558197	0	0	0	0	0	0	0	0	0	0	0	0	0	0	1	1	0	Bacteria; __Firmicutes; __Bacilli; __Lactobacillales; __Streptococcaceae; __Streptococcus; __uncultured_bacterium
EU507673	0	7	2	0	0	0	0	0	0	0	0	2	0	0	0	0	0	Bacteria; __Firmicutes; __Clostridia; __Clostridiales; __Peptostreptococcaceae; __Incertae_Sedis; __uncultured_bacterium
DQ824252	0	0	0	0	0	0	0	0	0	0	0	1	0	0	0	0	0	Bacteria; __Bacteroidetes; __Bacteroidia; __Bacteroidales; __Bacteroidaceae; __Bacteroides; __uncultured_bacterium
EF445181	1	0	0	0	0	0	0	0	0	0	0	0	0	0	0	0	0	Bacteria; __Firmicutes; __Clostridia; __Clostridiales; __Ruminococcaceae; __Anaerotruncus; __uncultured_bacterium
DQ823971	0	0	0	0	0	0	0	0	0	0	0	2	0	0	0	0	0	Bacteria; __Verrucomicrobia; __Verrucomicrobiae; __Verrucomicrobiales; __Verrucomicrobiaceae; __Akkermansia; __uncultured_bacterium
DQ823977	0	0	0	0	0	0	0	0	0	0	0	0	0	0	2	0	0	Bacteria; __Firmicutes; __Clostridia; __Clostridiales; __Ruminococcaceae; __Ruminococcus; __uncultured_bacterium
DQ804578	0	0	0	0	0	0	0	0	0	0	0	0	0	0	0	0	0	Bacteria; __Firmicutes; __Clostridia; __Clostridiales; __Lachnospiraceae; __Roseburia; __uncultured_bacterium
DQ798412	0	0	0	0	0	0	0	0	0	0	0	0	0	0	0	0	0	Bacteria; __Firmicutes; __Clostridia; __Clostridiales; __Ruminococcaceae; __Faecalibacterium; __uncultured_bacterium
DQ796651	1	0	0	0	0	0	0	0	0	0	0	0	0	0	0	0	0	Bacteria; __Firmicutes; __Clostridia; __Clostridiales; __Ruminococcaceae; __Subdoligranulum; __uncultured_bacterium
DQ793444	0	0	0	0	0	0	0	0	0	0	0	0	0	0	1	0	0	Bacteria; __Firmicutes; __Clostridia; __Clostridiales; __Ruminococcaceae; __Ruminococcus; __uncultured_bacterium
DQ796654	2	0	0	0	0	0	0	0	0	0	0	0	0	0	13	0	0	Bacteria; __Firmicutes; __Clostridia; __Clostridiales; __Lachnospiraceae; __Incertae_Sedis; __uncultured_bacterium
HQ761636	0	1	5	0	0	0	3	0	45	121	0	5	3	4	0	0	0	Bacteria; __Firmicutes; __Clostridia; __Clostridiales; __Lachnospiraceae; __Incertae_Sedis; __uncultured_organism
DQ809818	3	1	0	0	0	1	0	0	0	0	0	0	0	0	0	0	0	Bacteria; __Firmicutes; __Clostridia; __Clostridiales; __Lachnospiraceae; __Incertae_Sedis; __uncultured_bacterium
DQ808652	0	0	0	0	0	0	0	0	0	0	0	0	0	0	0	0	0	Bacteria; __Firmicutes; __Clostridia; __Clostridiales; __Lachnospiraceae; __uncultured; __uncultured_bacterium
EU775506	0	0	0	0	0	0	0	0	0	0	0	0	0	0	0	0	0	Bacteria; __Firmicutes; __Clostridia; __Clostridiales; __Lachnospiraceae; __Anaerostipes; __uncultured_bacterium
EU775507	0	0	0	0	0	0	0	0	0	0	0	0	0	0	3	0	0	Bacteria; __Firmicutes; __Clostridia; __Clostridiales; __Ruminococcaceae; __Ruminococcus; __uncultured_bacterium
EU775504	0	0	0	0	0	2	0	0	0	0	0	0	0	0	0	0	0	Bacteria; __Firmicutes; __Clostridia; __Clostridiales; __Ruminococcaceae; __Subdoligranulum; __uncultured_bacterium
DQ796493	0	0	0	0	0	0	0	0	0	0	0	0	0	0	0	0	0	Bacteria; __Firmicutes; __Clostridia; __Clostridiales; __Clostridiaceae; __Clostridium; __uncultured_bacterium
DQ803563	0	0	0	1	0	0	0	0	2	3	0	0	0	0	0	0	0	Bacteria; __Firmicutes; __Clostridia; __Clostridiales; __Lachnospiraceae; __Incertae_Sedis; __uncultured_bacterium
AB006125	6	0	0	7	2	8	13	0	15	0	0	14	153	11	0	0	0	Bacteria; __Firmicutes; __Bacilli; __Lactobacillales; __Streptococcaceae; __Streptococcus; __Streptococcus_parasanguinis
DQ800188	0	0	0	0	0	0	0	0	0	0	0	0	0	0	0	0	0	Bacteria; __Firmicutes; __Clostridia; __Clostridiales; __Ruminococcaceae; __Faecalibacterium; __uncultured_bacterium
FJ983115	0	0	1	4	0	0	0	0	1	0	0	0	0	0	0	0	0	Bacteria; __Firmicutes; __Bacilli; __Lactobacillales; __Streptococcaceae; __Streptococcus; __uncultured_bacterium
AY989947	0	0	0	0	0	0	0	0	0	0	1	0	0	0	0	0	0	Bacteria; __Firmicutes; __Clostridia; __Clostridiales; __Lachnospiraceae; __uncultured; __uncultured_bacterium
DQ797836	0	0	0	0	0	0	0	0	0	0	0	0	0	0	0	0	0	Bacteria; __Firmicutes; __Clostridia; __Clostridiales; __Ruminococcaceae; __Subdoligranulum; __uncultured_bacterium
DQ797381	0	0	0	0	0	0	0	0	0	0	0	0	0	0	0	0	0	Bacteria; __Firmicutes; __Clostridia; __Clostridiales; __Lachnospiraceae; __Roseburia; __uncultured_bacterium
FJ558312	0	0	0	0	4	0	12	0	1	11	0	0	3	15	2	5	0	Bacteria; __Firmicutes; __Bacilli; __Lactobacillales; __Streptococcaceae; __Streptococcus; __uncultured_bacterium
GQ492628	0	0	0	0	0	0	0	0	0	0	0	0	0	0	0	0	0	Bacteria; __Firmicutes; __Clostridia; __Clostridiales; __Lachnospiraceae; __uncultured; __uncultured_bacterium
FJ370232	0	0	0	0	0	0	0	0	0	0	0	2	0	0	0	0	0	Bacteria; __Firmicutes; __Clostridia; __Clostridiales; __Lachnospiraceae; __uncultured; __uncultured_bacterium
DQ805717	2	1	0	0	0	0	0	0	0	0	0	0	0	0	0	0	0	Bacteria; __Bacteroidetes; __Bacteroidia; __Bacteroidales; __Porphyromonadaceae; __Barnesiella; __uncultured_bacterium
FP929060	47	0	0	0	0	0	0	0	0	0	0	424	162	4	2	0	0	Bacteria; __Firmicutes; __Clostridia; __Clostridiales; __Lachnospiraceae; __Incertae_Sedis; __butyrate-producing_bacterium_SM4/1
EF406682	0	0	0	0	0	0	0	0	0	1	0	1	0	0	0	0	0	Bacteria; __Proteobacteria; __Gammaproteobacteria; __Enterobacteriales; __Enterobacteriaceae; __Escherichia-Shigella; __uncultured_bacterium
DQ803897	0	0	0	0	0	0	0	0	0	0	0	0	0	0	0	0	0	Bacteria; __Firmicutes; __Clostridia; __Clostridiales; __Lachnospiraceae; __Incertae_Sedis; __uncultured_bacterium
EU764516	0	0	0	0	0	0	0	0	0	0	0	0	0	0	0	0	0	Bacteria; __Firmicutes; __Clostridia; __Clostridiales; __Lachnospiraceae; __Roseburia; __uncultured_bacterium
DQ809261	0	0	0	0	0	0	0	0	0	0	0	0	0	0	0	0	0	Bacteria; __Firmicutes; __Clostridia; __Clostridiales; __Ruminococcaceae; __uncultured; __uncultured_bacterium
DQ805921	0	0	0	0	0	1	0	0	0	0	0	0	0	0	0	0	0	Bacteria; __Firmicutes; __Clostridia; __Clostridiales; __Lachnospiraceae; __Incertae_Sedis; __uncultured_bacterium
GU145273	0	0	0	0	0	0	0	0	0	0	0	0	1	0	0	0	0	Bacteria; __Firmicutes; __Bacilli; __Lactobacillales; __Lactobacillaceae; __Lactobacillus; __Lactobacillus_sp._MWBPC_1-3-1
AY880043	0	0	0	0	0	0	0	0	0	0	0	0	0	0	0	0	0	Bacteria; __Firmicutes; __Clostridia; __Clostridiales; __Family_XI_Incertae_Sedis; __Helcococcus; __bacterium_N14-24
EU775643	0	0	0	0	0	2	0	0	0	0	0	0	0	0	0	0	0	Bacteria; __Firmicutes; __Clostridia; __Clostridiales; __Peptostreptococcaceae; __uncultured; __uncultured_bacterium
EU503555	0	0	0	0	0	0	0	0	0	0	0	0	0	0	0	0	0	Bacteria; __Firmicutes; __Clostridia; __Clostridiales; __Lachnospiraceae; __Blautia; __uncultured_bacterium
FJ362835	0	0	0	0	0	0	0	0	0	0	0	0	0	0	0	0	0	Bacteria; __Firmicutes; __Clostridia; __Clostridiales; __Lachnospiraceae; __Coprococcus; __uncultured_bacterium
DQ825232	0	0	0	0	0	1	0	0	0	0	0	0	0	0	0	0	0	Bacteria; __Firmicutes; __Clostridia; __Clostridiales; __Lachnospiraceae; __Pseudobutyrivibrio; __uncultured_bacterium
EU453332	0	0	0	0	0	0	0	0	0	0	0	0	0	0	0	0	0	Bacteria; __Firmicutes; __Clostridia; __Clostridiales; __Ruminococcaceae; __Incertae_Sedis; __uncultured_bacterium
DQ824326	2	1	4	4	0	0	0	0	0	0	0	0	0	0	0	0	0	Bacteria; __Firmicutes; __Clostridia; __Clostridiales; __Ruminococcaceae; __Subdoligranulum; __uncultured_bacterium
GQ871738	17	0	0	0	0	3	0	0	0	0	0	0	0	0	0	0	0	Bacteria; __Firmicutes; __Clostridia; __Clostridiales; __Ruminococcaceae; __Anaerotruncus; __uncultured_bacterium
DQ803787	0	0	0	0	0	0	0	0	0	0	0	0	0	0	0	0	0	Bacteria; __Firmicutes; __Clostridia; __Clostridiales; __Lachnospiraceae; __uncultured; __uncultured_bacterium
DQ327276	0	40	4	1	2	0	0	0	43	2	306	1	0	0	6	2	0	Bacteria; __Firmicutes; __Bacilli; __Lactobacillales; __Streptococcaceae; __Streptococcus; __uncultured_bacterium
DQ798568	2	0	0	0	0	31	0	0	0	0	0	0	0	0	0	0	0	Bacteria; __Firmicutes; __Clostridia; __Clostridiales; __Lachnospiraceae; __uncultured; __uncultured_bacterium
DQ797630	0	0	0	0	0	0	0	0	0	0	0	0	0	0	0	0	0	Bacteria; __Firmicutes; __Clostridia; __Clostridiales; __Lachnospiraceae; __uncultured; __uncultured_bacterium
EU776518	0	0	0	1	0	0	0	0	0	0	0	0	0	0	0	0	0	Bacteria; __Firmicutes; __Clostridia; __Clostridiales; __Clostridiaceae; __Clostridium; __uncultured_bacterium
DQ796727	0	0	0	0	0	0	0	0	0	0	0	0	0	0	0	0	0	Bacteria; __Firmicutes; __Clostridia; __Clostridiales; __Lachnospiraceae; __Marvinbryantia; __uncultured_bacterium
DQ803789	1	0	0	0	0	0	0	0	2	0	0	1	2	0	1	0	0	Bacteria; __Firmicutes; __Clostridia; __Clostridiales; __Ruminococcaceae; __Incertae_Sedis; __uncultured_bacterium
DQ794767	0	0	0	0	0	0	0	0	0	0	0	0	0	0	0	0	0	Bacteria; __Firmicutes; __Clostridia; __Clostridiales; __Ruminococcaceae; __Faecalibacterium; __uncultured_bacterium
AB574480	0	0	0	0	1	0	0	0	35	0	0	0	0	0	0	0	0	Bacteria; __Bacteroidetes; __Bacteroidia; __Bacteroidales; __Bacteroidaceae; __Bacteroides; __Bacteroides_sp._JCM_17102
DQ824329	3	0	3	0	0	0	0	0	0	0	0	8	0	0	0	1	0	Bacteria; __Bacteroidetes; __Bacteroidia; __Bacteroidales; __S24-7; __uncultured_bacterium
DQ794768	0	0	0	0	0	1	0	0	0	0	0	0	0	1	0	0	0	Bacteria; __Firmicutes; __Clostridia; __Clostridiales; __Lachnospiraceae; __Blautia; __uncultured_bacterium
EU767248	7	0	0	0	0	0	0	0	0	0	0	0	0	0	0	0	0	Bacteria; __Firmicutes; __Clostridia; __Clostridiales; __Christensenellaceae; __Christensenella; __uncultured_bacterium
JN084207	0	0	0	0	0	31	0	0	0	0	0	0	0	0	10	2	0	Bacteria; __Bacteroidetes; __Bacteroidia; __Bacteroidales; __Bacteroidaceae; __Bacteroides; __Bacteroides_vulgatus
GQ492079	0	0	0	0	0	3	0	0	3	0	0	0	0	0	0	0	0	Bacteria; __Firmicutes; __Erysipelotrichi; __Erysipelotrichales; __Erysipelotrichaceae; __Incertae_Sedis; __uncultured_bacterium
EF203955	6	0	0	0	0	0	0	0	0	0	0	0	0	0	0	0	0	Bacteria; __Actinobacteria; __Bifidobacteriales; __Bifidobacteriaceae; __Bifidobacterium; __Bifidobacterium_longum_subsp._infantis
GQ493302	764	0	0	0	0	378	0	0	0	0	0	0	0	0	0	1	0	Bacteria; __Firmicutes; __Clostridia; __Clostridiales; __Veillonellaceae; __Phascolarctobacterium; __uncultured_bacterium
DQ807572	0	0	0	0	0	0	0	0	0	0	0	0	0	0	0	0	0	Bacteria; __Firmicutes; __Clostridia; __Clostridiales; __Ruminococcaceae; __Incertae_Sedis; __uncultured_bacterium
DQ803640	0	0	8	0	0	0	0	0	0	0	0	0	0	0	0	0	0	Bacteria; __Firmicutes; __Clostridia; __Clostridiales; __Lachnospiraceae; __Blautia; __uncultured_bacterium
DQ808454	0	0	0	0	0	0	0	0	0	0	0	0	0	0	0	0	0	Bacteria; __Firmicutes; __Clostridia; __Clostridiales; __Lachnospiraceae; __Blautia; __uncultured_bacterium
DQ808459	0	0	0	0	0	0	0	0	0	0	0	0	0	0	0	0	0	Bacteria; __Firmicutes; __Clostridia; __Clostridiales; __Lachnospiraceae; __uncultured; __uncultured_bacterium
GQ492256	0	0	0	0	0	5	0	0	0	0	0	0	6	0	0	0	0	Bacteria; __Firmicutes; __Clostridia; __Clostridiales; __Ruminococcaceae; __uncultured; __uncultured_bacterium
DQ325997	0	0	0	0	0	1	0	0	0	0	0	0	0	0	4	0	0	Bacteria; __Firmicutes; __Clostridia; __Clostridiales; __Lachnospiraceae; __Incertae_Sedis; __uncultured_bacterium
EU764777	0	0	0	0	0	0	0	0	0	0	0	0	0	0	0	0	0	Bacteria; __Firmicutes; __Clostridia; __Clostridiales; __Lachnospiraceae; __Roseburia; __uncultured_bacterium
EU764208	1	0	0	0	0	0	0	0	0	0	0	0	0	0	0	0	0	Bacteria; __Firmicutes; __Clostridia; __Clostridiales; __Ruminococcaceae; __Subdoligranulum; __uncultured_bacterium
EU459789	0	0	0	0	0	0	0	0	0	0	0	0	0	0	0	0	0	Bacteria; __Firmicutes; __Erysipelotrichi; __Erysipelotrichales; __Erysipelotrichaceae; __Catenibacterium; __uncultured_bacterium
EU531873	0	0	0	0	0	9	0	0	0	0	0	0	0	0	0	0	0	Bacteria; __Firmicutes; __Clostridia; __Clostridiales; __Ruminococcaceae; __uncultured; __uncultured_bacterium
DQ800048	1	0	0	0	0	0	0	0	0	0	0	0	0	0	0	0	0	Bacteria; __Actinobacteria; __Coriobacteriia; __Coriobacteriales; __Coriobacteriaceae; __Collinsella; __uncultured_bacterium
DQ825121	1	0	0	0	0	2	0	0	0	2	0	0	0	0	1	0	0	Bacteria; __Firmicutes; __Clostridia; __Clostridiales; __Lachnospiraceae; __Dorea; __uncultured_bacterium
EU509786	0	0	0	0	0	0	0	0	0	1	0	0	0	0	0	0	0	Bacteria; __Firmicutes; __Clostridia; __Clostridiales; __Lachnospiraceae; __uncultured; __uncultured_bacterium
AY916240	0	0	0	0	0	0	0	0	0	0	0	0	0	0	0	0	0	Bacteria; __Firmicutes; __Clostridia; __Clostridiales; __Lachnospiraceae; __uncultured; __uncultured_bacterium
DQ797522	0	0	0	0	0	0	0	0	0	0	0	0	0	0	0	0	0	Bacteria; __Firmicutes; __Clostridia; __Clostridiales; __Christensenellaceae; __uncultured; __uncultured_bacterium
EU358695	0	0	0	0	0	0	0	0	0	0	0	0	0	0	0	0	0	Bacteria; __Firmicutes; __Clostridia; __Clostridiales; __Peptostreptococcaceae; __uncultured; __uncultured_bacterium
FN563347	3	0	0	0	0	0	0	0	0	0	0	0	0	0	0	0	0	Bacteria; __Firmicutes; __Clostridia; __Clostridiales; __Lachnospiraceae; __uncultured; __uncultured_bacterium
DQ808645	0	0	0	0	0	0	0	0	0	0	0	0	0	0	0	0	0	Bacteria; __Firmicutes; __Clostridia; __Clostridiales; __Ruminococcaceae; __Ruminococcus; __uncultured_bacterium
HQ792125	0	0	0	0	0	0	0	0	0	0	0	0	0	0	0	0	0	Bacteria; __Firmicutes; __Clostridia; __Clostridiales; __Ruminococcaceae; __Subdoligranulum; __uncultured_organism
EF025221	0	0	0	0	0	0	0	0	0	1	0	0	0	0	0	0	0	Bacteria; __Proteobacteria; __Gammaproteobacteria; __Enterobacteriales; __Enterobacteriaceae; __Escherichia-Shigella; __uncultured_bacterium
AY895194	1	377	1242	186	997	0	0	0	52	1	7	0	0	0	0	0	0	Bacteria; __Bacteroidetes; __Bacteroidia; __Bacteroidales; __Bacteroidaceae; __Bacteroides; __Bacteroides_sp._4072
EU475401	0	0	0	0	0	0	0	0	0	0	0	0	0	0	0	0	0	Bacteria; __Firmicutes; __Clostridia; __Clostridiales; __Ruminococcaceae; __uncultured; __uncultured_bacterium
DQ808214	13	0	0	0	0	0	0	0	0	0	0	0	0	0	0	0	0	Bacteria; __Firmicutes; __Clostridia; __Clostridiales; __Lachnospiraceae; __Blautia; __uncultured_bacterium
HQ789890	0	0	0	0	0	0	0	0	1	1	0	0	0	0	0	0	0	Bacteria; __Firmicutes; __Clostridia; __Clostridiales; __Lachnospiraceae; __uncultured; __uncultured_organism
DQ823993	0	0	0	0	0	0	0	0	0	0	0	10	0	0	0	0	0	Bacteria; __Verrucomicrobia; __Verrucomicrobiae; __Verrucomicrobiales; __Verrucomicrobiaceae; __Akkermansia; __uncultured_bacterium
DQ804783	0	0	0	0	0	0	0	0	0	0	0	0	0	0	0	0	0	Bacteria; __Firmicutes; __Clostridia; __Clostridiales; __Ruminococcaceae; __Faecalibacterium; __uncultured_bacterium
HQ765610	0	0	0	0	0	0	0	0	0	0	0	0	0	0	0	0	0	Bacteria; __Bacteroidetes; __Bacteroidia; __Bacteroidales; __Porphyromonadaceae; __Barnesiella; __uncultured_organism
DQ805250	141	0	0	0	0	2	0	0	0	0	0	0	0	1	0	0	0	Bacteria; __Firmicutes; __Clostridia; __Clostridiales; __Lachnospiraceae; __Incertae_Sedis; __uncultured_bacterium
FJ509217	0	0	0	0	0	0	0	0	0	0	0	0	0	0	0	0	0	Bacteria; __Firmicutes; __Clostridia; __Clostridiales; __Lachnospiraceae; __Incertae_Sedis; __uncultured_bacterium
DQ809036	1	0	0	0	0	0	0	0	0	0	0	0	0	0	0	0	0	Bacteria; __Bacteroidetes; __Bacteroidia; __Bacteroidales; __Bacteroidaceae; __Bacteroides; __uncultured_bacterium
DQ809034	0	0	0	0	0	0	0	0	0	0	0	0	0	0	0	1	0	Bacteria; __Firmicutes; __Clostridia; __Clostridiales; __Lachnospiraceae; __Incertae_Sedis; __uncultured_bacterium
DQ809032	3	10	0	0	0	0	0	0	0	0	0	0	0	0	0	0	0	Bacteria; __Firmicutes; __Clostridia; __Clostridiales; __Ruminococcaceae; __Subdoligranulum; __uncultured_bacterium
DQ809030	0	0	0	0	0	0	0	0	0	0	0	0	0	0	0	0	0	Bacteria; __Bacteroidetes; __Bacteroidia; __Bacteroidales; __Rikenellaceae; __Alistipes; __uncultured_bacterium
GQ327169	0	0	0	0	0	0	0	0	0	0	0	0	0	0	0	0	0	Bacteria; __Firmicutes; __Clostridia; __Clostridiales; __Ruminococcaceae; __Ruminococcus; __uncultured_rumen_bacterium
FJ894608	0	0	0	0	1	0	0	0	0	0	0	0	0	0	0	0	0	Bacteria; __Bacteroidetes; __Bacteroidia; __Bacteroidales; __Prevotellaceae; __uncultured; __uncultured_bacterium
DQ808523	1	0	0	0	0	0	0	0	0	0	0	4	5	0	0	0	0	Bacteria; __Bacteroidetes; __Bacteroidia; __Bacteroidales; __Porphyromonadaceae; __Barnesiella; __uncultured_bacterium
HQ764906	0	0	0	0	0	0	0	0	0	0	0	0	1	0	0	0	0	Bacteria; __Firmicutes; __Clostridia; __Clostridiales; __Ruminococcaceae; __Incertae_Sedis; __uncultured_organism
DQ798157	0	0	0	0	0	0	0	0	0	0	0	0	0	0	0	0	0	Bacteria; __Firmicutes; __Clostridia; __Clostridiales; __Ruminococcaceae; __Faecalibacterium; __uncultured_bacterium
AM183103	0	1	0	0	0	0	0	0	0	0	0	0	0	0	0	0	0	Bacteria; __Firmicutes; __Clostridia; __Clostridiales; __Peptostreptococcaceae; __uncultured; __uncultured_bacterium
EU768353	10	0	0	0	0	98	0	0	0	0	0	0	0	0	0	0	0	Bacteria; __Firmicutes; __Erysipelotrichi; __Erysipelotrichales; __Erysipelotrichaceae; __uncultured; __uncultured_bacterium
DQ455895	0	7	0	0	0	0	0	0	0	0	0	0	0	0	0	0	0	Bacteria; __Firmicutes; __Clostridia; __Clostridiales; __Ruminococcaceae; __Faecalibacterium; __uncultured_bacterium
DQ799796	0	0	0	2	0	0	0	0	1	5	0	0	1	0	0	0	0	Bacteria; __Firmicutes; __Clostridia; __Clostridiales; __Lachnospiraceae; __Blautia; __uncultured_bacterium
EU771945	0	0	1	0	0	0	0	0	0	0	0	0	0	0	0	0	0	Bacteria; __Firmicutes; __Clostridia; __Clostridiales; __Lachnospiraceae; __uncultured; __uncultured_bacterium
GQ448821	0	0	0	0	0	0	0	0	0	0	0	0	0	0	0	0	0	Bacteria; __Firmicutes; __Clostridia; __Clostridiales; __Ruminococcaceae; __Faecalibacterium; __uncultured_bacterium
DQ800223	0	0	0	0	0	0	0	0	0	0	0	0	0	0	2	0	0	Bacteria; __Firmicutes; __Clostridia; __Clostridiales; __Lachnospiraceae; __Roseburia; __uncultured_bacterium
HQ787905	1	1	18	5	1	0	0	0	16	332	2	1	117	29	0	0	0	Bacteria; __Firmicutes; __Clostridia; __Clostridiales; __Lachnospiraceae; __Incertae_Sedis; __uncultured_organism
FJ507854	0	0	0	0	0	0	0	0	0	0	0	0	0	0	0	0	0	Bacteria; __Firmicutes; __Clostridia; __Clostridiales; __Lachnospiraceae; __Butyrivibrio; __uncultured_bacterium
FJ557405	0	1	0	0	0	0	2	0	0	0	0	2	0	0	5	7	0	Bacteria; __Firmicutes; __Bacilli; __Lactobacillales; __Streptococcaceae; __Streptococcus; __uncultured_bacterium
HQ749069	0	0	0	0	0	0	0	0	334	0	0	1	0	0	0	0	0	Bacteria; __Firmicutes; __Clostridia; __Clostridiales; __Veillonellaceae; __Anaeroglobus; __uncultured_organism
EF098235	0	0	0	0	0	0	1	0	0	0	0	0	0	0	0	0	0	Bacteria; __Firmicutes; __Clostridia; __Clostridiales; __Lachnospiraceae; __uncultured; __uncultured_bacterium
EU472567	0	0	0	0	0	0	0	0	0	0	0	0	0	0	0	0	0	Bacteria; __Firmicutes; __Clostridia; __Clostridiales; __Lachnospiraceae; __uncultured; __uncultured_bacterium
DQ798942	2	0	0	0	0	1	0	0	0	0	0	2	0	0	0	0	0	Bacteria; __Firmicutes; __Clostridia; __Clostridiales; __Lachnospiraceae; __Anaerostipes; __uncultured_bacterium
DQ801172	1	0	1	0	0	0	0	0	0	0	0	0	0	0	0	0	0	Bacteria; __Firmicutes; __Clostridia; __Clostridiales; __Ruminococcaceae; __Ruminococcus; __uncultured_bacterium
EF025273	0	0	0	0	0	0	0	0	0	0	0	0	3	0	0	0	0	Bacteria; __Firmicutes; __Clostridia; __Clostridiales; __Lachnospiraceae; __Coprococcus; __uncultured_bacterium
DQ806675	3	0	0	0	0	0	0	0	0	0	0	0	0	0	0	0	0	Bacteria; __Firmicutes; __Clostridia; __Clostridiales; __Lachnospiraceae; __uncultured; __uncultured_bacterium
DQ794397	0	0	0	0	0	0	0	0	0	0	0	0	0	0	1	0	0	Bacteria; __Firmicutes; __Clostridia; __Clostridiales; __Lachnospiraceae; __Roseburia; __uncultured_bacterium
DQ794396	0	0	0	0	0	0	0	0	0	0	0	3	0	2	0	0	0	Bacteria; __Verrucomicrobia; __Verrucomicrobiae; __Verrucomicrobiales; __Verrucomicrobiaceae; __Akkermansia; __uncultured_bacterium
BAAX01002886	0	0	0	0	0	0	0	0	0	0	0	0	0	0	2	0	1	Bacteria; __Bacteroidetes; __Bacteroidia; __Bacteroidales; __Prevotellaceae; __Prevotella; __human_gut_metagenome
DQ795369	0	0	0	0	0	0	0	0	0	0	0	0	0	0	0	0	0	Bacteria; __Firmicutes; __Clostridia; __Clostridiales; __Lachnospiraceae; __Incertae_Sedis; __uncultured_bacterium
EU506864	0	0	0	0	0	0	0	0	0	0	0	1	0	0	0	0	0	Bacteria; __Firmicutes; __Clostridia; __Clostridiales; __Lachnospiraceae; __uncultured; __uncultured_bacterium
DQ794428	1	0	0	0	0	1	0	0	0	0	0	0	0	0	0	0	0	Bacteria; __Firmicutes; __Clostridia; __Clostridiales; __Ruminococcaceae; __uncultured; __uncultured_bacterium
FJ558090	0	0	0	0	0	0	0	0	0	0	0	0	0	4	0	0	0	Bacteria; __Firmicutes; __Clostridia; __Clostridiales; __Family_XI_Incertae_Sedis; __Parvimonas; __uncultured_bacterium
DQ809323	0	0	0	0	0	0	0	0	0	0	0	0	0	0	0	0	0	Bacteria; __Firmicutes; __Clostridia; __Clostridiales; __Ruminococcaceae; __uncultured; __uncultured_bacterium
DQ801171	0	0	0	0	0	0	0	0	0	0	0	0	0	0	0	0	0	Bacteria; __Firmicutes; __Clostridia; __Clostridiales; __Lachnospiraceae; __Pseudobutyrivibrio; __uncultured_bacterium
EU768098	0	0	0	0	0	2	0	0	0	0	0	0	0	0	0	0	0	Bacteria; __Firmicutes; __Clostridia; __Clostridiales; __Ruminococcaceae; __Subdoligranulum; __uncultured_bacterium
DQ804815	0	0	2	0	2	0	0	0	4	3	0	2	0	0	0	0	0	Bacteria; __Firmicutes; __Clostridia; __Clostridiales; __Lachnospiraceae; __Blautia; __uncultured_bacterium
DQ804812	41	0	0	0	0	0	10	0	0	0	0	0	0	0	0	0	0	Bacteria; __Firmicutes; __Clostridia; __Clostridiales; __Lachnospiraceae; __Pseudobutyrivibrio; __uncultured_bacterium
GQ493125	0	0	0	0	0	0	0	0	0	0	0	0	0	0	0	0	0	Bacteria; __Firmicutes; __Clostridia; __Clostridiales; __Lachnospiraceae; __Blautia; __uncultured_bacterium
DQ808623	0	0	0	0	0	0	0	0	0	0	0	0	0	0	0	0	0	Bacteria; __Firmicutes; __Clostridia; __Clostridiales; __Lachnospiraceae; __Incertae_Sedis; __uncultured_bacterium
EU768253	0	0	0	0	0	0	0	0	0	0	0	0	0	0	0	0	0	Bacteria; __Firmicutes; __Clostridia; __Clostridiales; __Ruminococcaceae; __Anaerotruncus; __uncultured_bacterium
FJ368873	2	0	0	0	0	22	0	0	0	0	0	0	0	0	0	0	0	Bacteria; __Bacteroidetes; __Bacteroidia; __Bacteroidales; __Porphyromonadaceae; __Parabacteroides; __uncultured_bacterium
EU775648	0	0	0	0	0	0	0	0	0	0	0	0	0	0	0	1	0	Bacteria; __Firmicutes; __Bacilli; __Lactobacillales; __Streptococcaceae; __Streptococcus; __uncultured_bacterium
EU467261	0	0	0	0	0	0	0	0	0	0	0	0	0	0	0	0	0	Bacteria; __Bacteroidetes; __Bacteroidia; __Bacteroidales; __Prevotellaceae; __Prevotella; __uncultured_bacterium
EU663601	1	0	0	0	0	0	0	0	0	0	0	0	0	0	0	0	0	Bacteria; __Bacteroidetes; __Bacteroidia; __Bacteroidales; __Bacteroidaceae; __Bacteroides; __uncultured_bacterium
EU459672	0	0	0	0	0	0	0	0	0	0	0	0	0	0	0	0	0	Bacteria; __Firmicutes; __Clostridia; __Clostridiales; __Ruminococcaceae; __uncultured; __uncultured_bacterium
FJ370235	0	0	0	0	0	0	0	0	0	0	0	0	0	0	0	0	0	Bacteria; __Firmicutes; __Clostridia; __Clostridiales; __Lachnospiraceae; __Dorea; __uncultured_bacterium
DQ798080	0	0	0	0	0	0	0	0	0	0	0	0	0	0	0	0	0	Bacteria; __Firmicutes; __Clostridia; __Clostridiales; __Ruminococcaceae; __Faecalibacterium; __uncultured_bacterium
FJ369666	0	0	0	0	0	0	0	0	0	0	0	1	0	0	0	0	0	Bacteria; __Firmicutes; __Clostridia; __Clostridiales; __Veillonellaceae; __Dialister; __uncultured_bacterium
EU777481	0	0	0	0	0	0	0	0	0	0	0	0	0	0	0	0	0	Bacteria; __Firmicutes; __Clostridia; __Clostridiales; __Christensenellaceae; __uncultured; __uncultured_bacterium
EU778931	0	0	0	0	0	2	0	0	9	0	0	0	0	0	9	0	0	Bacteria; __Bacteroidetes; __Bacteroidia; __Bacteroidales; __Bacteroidaceae; __Bacteroides; __uncultured_bacterium
EU778932	0	0	0	0	0	0	0	0	0	0	0	0	0	0	0	0	0	Bacteria; __Firmicutes; __Clostridia; __Clostridiales; __Ruminococcaceae; __Subdoligranulum; __uncultured_bacterium
EU777482	0	0	0	0	0	0	0	0	0	0	0	0	0	0	0	0	0	Bacteria; __Firmicutes; __Clostridia; __Clostridiales; __Ruminococcaceae; __uncultured; __uncultured_bacterium
DQ798089	1	0	0	0	0	0	0	0	0	0	0	0	0	0	0	0	0	Bacteria; __Firmicutes; __Clostridia; __Clostridiales; __Ruminococcaceae; __Ruminococcus; __uncultured_bacterium
DQ057421	0	1	0	0	0	0	0	0	4	0	0	0	0	0	0	0	0	Bacteria; __Firmicutes; __Clostridia; __Clostridiales; __Lachnospiraceae; __uncultured; __uncultured_bacterium
GQ897892	0	0	0	0	0	0	0	0	0	0	0	0	0	0	0	0	0	Bacteria; __Firmicutes; __Clostridia; __Clostridiales; __Peptostreptococcaceae; __Incertae_Sedis; __uncultured_bacterium
DQ795063	0	0	0	0	0	0	0	0	0	0	0	0	0	0	0	0	0	Bacteria; __Firmicutes; __Clostridia; __Clostridiales; __Ruminococcaceae; __Faecalibacterium; __uncultured_bacterium
EU467517	0	0	0	0	0	0	0	0	0	0	0	0	0	0	0	0	0	Bacteria; __Firmicutes; __Erysipelotrichi; __Erysipelotrichales; __Erysipelotrichaceae; __Incertae_Sedis; __uncultured_bacterium
DQ794642	0	0	0	0	0	0	0	0	0	0	0	0	0	0	0	0	0	Bacteria; __Firmicutes; __Clostridia; __Clostridiales; __Lachnospiraceae; __uncultured; __uncultured_bacterium
DQ808586	0	0	0	0	0	0	0	0	0	0	0	0	0	0	0	0	0	Bacteria; __Firmicutes; __Clostridia; __Clostridiales; __Lachnospiraceae; __Coprococcus; __uncultured_bacterium
DQ824415	0	0	0	0	0	0	0	0	0	0	0	0	0	0	0	0	0	Bacteria; __Firmicutes; __Clostridia; __Clostridiales; __Ruminococcaceae; __Ruminococcus; __uncultured_bacterium
DQ800415	0	0	3	0	1	0	0	0	1	6	0	0	0	0	0	0	0	Bacteria; __Firmicutes; __Clostridia; __Clostridiales; __Lachnospiraceae; __Blautia; __uncultured_bacterium
DQ805670	0	0	0	0	0	0	0	0	0	0	0	0	0	0	0	0	0	Bacteria; __Firmicutes; __Clostridia; __Clostridiales; __Lachnospiraceae; __Incertae_Sedis; __uncultured_bacterium
EU775370	0	0	0	0	0	0	0	0	0	0	0	0	0	0	0	0	0	Bacteria; __Firmicutes; __Erysipelotrichi; __Erysipelotrichales; __Erysipelotrichaceae; __Incertae_Sedis; __uncultured_bacterium
DQ806786	0	0	0	0	0	0	0	0	0	0	0	7	0	0	0	0	0	Bacteria; __Verrucomicrobia; __Verrucomicrobiae; __Verrucomicrobiales; __Verrucomicrobiaceae; __Akkermansia; __uncultured_bacterium
FJ504989	4	0	0	0	0	0	0	0	0	0	0	0	0	0	0	0	0	Bacteria; __Firmicutes; __Clostridia; __Clostridiales; __Ruminococcaceae; __Faecalibacterium; __uncultured_bacterium
EU776992	0	0	0	0	0	0	0	0	2	3	0	0	0	0	0	0	0	Bacteria; __Bacteroidetes; __Bacteroidia; __Bacteroidales; __S24-7; __uncultured_bacterium
DQ797207	0	0	0	0	0	0	0	0	0	0	0	0	0	0	0	0	0	Bacteria; __Firmicutes; __Clostridia; __Clostridiales; __Lachnospiraceae; __Coprococcus; __uncultured_bacterium
DQ807676	0	0	3	0	0	0	0	0	0	0	0	2	0	0	0	16	0	Bacteria; __Firmicutes; __Clostridia; __Clostridiales; __Lachnospiraceae; __Blautia; __uncultured_bacterium
DQ326887	0	0	0	0	0	0	0	0	0	0	0	0	0	0	0	0	0	Bacteria; __Firmicutes; __Clostridia; __Clostridiales; __Lachnospiraceae; __Coprococcus; __uncultured_bacterium
EU461738	0	0	0	0	0	0	0	0	0	0	0	0	0	0	0	0	0	Bacteria; __Firmicutes; __Erysipelotrichi; __Erysipelotrichales; __Erysipelotrichaceae; __Catenibacterium; __uncultured_bacterium
DQ798889	0	0	0	0	0	0	0	0	0	0	0	1	0	0	0	0	0	Bacteria; __Firmicutes; __Clostridia; __Clostridiales; __Lachnospiraceae; __Blautia; __uncultured_bacterium
EU474222	0	0	0	0	0	0	0	0	0	0	1	0	0	0	0	0	0	Bacteria; __Firmicutes; __Clostridia; __Clostridiales; __Lachnospiraceae; __uncultured; __uncultured_bacterium
DQ799574	0	0	0	0	0	0	0	0	0	0	0	0	0	0	0	1	0	Bacteria; __Firmicutes; __Clostridia; __Clostridiales; __Lachnospiraceae; __Blautia; __uncultured_bacterium
DQ057400	0	0	0	0	0	0	0	0	1	0	0	0	0	0	4	0	0	Bacteria; __Firmicutes; __Clostridia; __Clostridiales; __Lachnospiraceae; __Incertae_Sedis; __uncultured_bacterium
EU766443	0	0	0	0	0	0	0	0	0	0	0	0	0	0	0	0	0	Bacteria; __Firmicutes; __Clostridia; __Clostridiales; __Lachnospiraceae; __uncultured; __uncultured_bacterium
DQ799579	0	0	0	0	0	0	0	0	0	0	0	0	0	0	0	0	0	Bacteria; __Firmicutes; __Clostridia; __Clostridiales; __Lachnospiraceae; __Blautia; __uncultured_bacterium
DQ795460	0	0	0	1	0	0	0	0	0	0	0	0	0	0	0	0	0	Bacteria; __Firmicutes; __Clostridia; __Clostridiales; __Lachnospiraceae; __Incertae_Sedis; __uncultured_bacterium
DQ794241	1	0	0	0	0	0	0	0	0	0	0	0	0	0	0	0	0	Bacteria; __Bacteroidetes; __Bacteroidia; __Bacteroidales; __Rikenellaceae; __Alistipes; __uncultured_bacterium
DQ071475	0	0	0	0	0	0	0	0	0	0	0	2	3	0	0	0	0	Bacteria; __Firmicutes; __Clostridia; __Clostridiales; __Lachnospiraceae; __Coprococcus; __uncultured_bacterium
HQ759410	7	0	0	5	0	0	0	0	0	0	0	0	0	0	0	0	0	Bacteria; __Firmicutes; __Clostridia; __Clostridiales; __Ruminococcaceae; __uncultured; __uncultured_organism
DQ793851	0	0	1	0	0	0	0	0	0	0	0	0	0	0	0	0	0	Bacteria; __Firmicutes; __Clostridia; __Clostridiales; __Lachnospiraceae; __uncultured; __uncultured_bacterium
DQ071473	3	0	0	0	0	0	0	0	0	0	0	0	0	0	0	0	0	Bacteria; __Actinobacteria; __Coriobacteriia; __Coriobacteriales; __Coriobacteriaceae; __Olsenella; __uncultured_bacterium
DQ801576	2	0	0	0	0	0	0	0	0	0	0	0	0	0	0	0	0	Bacteria; __Firmicutes; __Clostridia; __Clostridiales; __Ruminococcaceae; __Faecalibacterium; __uncultured_bacterium
DQ794711	0	0	3	0	0	0	2	0	0	0	0	1	0	0	0	2	0	Bacteria; __Firmicutes; __Clostridia; __Clostridiales; __Lachnospiraceae; __Blautia; __uncultured_bacterium
DQ805783	0	0	0	0	0	0	0	0	0	0	0	0	0	0	0	0	0	Bacteria; __Firmicutes; __Clostridia; __Clostridiales; __Ruminococcaceae; __uncultured; __uncultured_bacterium
DQ801575	2	0	0	0	0	0	0	0	0	0	0	0	0	0	0	0	0	Bacteria; __Firmicutes; __Clostridia; __Clostridiales; __Ruminococcaceae; __Faecalibacterium; __uncultured_bacterium
DQ805784	0	0	0	0	0	0	0	0	0	0	0	0	0	0	0	0	0	Bacteria; __Firmicutes; __Clostridia; __Clostridiales; __Lachnospiraceae; __Incertae_Sedis; __uncultured_bacterium
DQ801570	0	0	1	0	0	0	0	0	0	0	0	0	0	0	0	0	0	Bacteria; __Firmicutes; __Clostridia; __Clostridiales; __Ruminococcaceae; __Subdoligranulum; __uncultured_bacterium
DQ810018	0	0	0	0	0	0	0	0	0	0	0	0	0	0	0	0	0	Bacteria; __Firmicutes; __Clostridia; __Clostridiales; __Lachnospiraceae; __Blautia; __uncultured_bacterium
EU939405	0	0	0	2	1	0	0	0	2	5	0	6846	28	1	0	0	0	Bacteria; __Verrucomicrobia; __Verrucomicrobiae; __Verrucomicrobiales; __Verrucomicrobiaceae; __Akkermansia; __uncultured_bacterium
DQ801209	0	0	0	0	0	0	0	0	0	0	0	0	0	0	0	0	0	Bacteria; __Firmicutes; __Clostridia; __Clostridiales; __Lachnospiraceae; __Anaerostipes; __uncultured_bacterium
DQ795607	1	0	0	0	0	0	0	0	0	0	0	2	0	0	0	0	0	Bacteria; __Firmicutes; __Clostridia; __Clostridiales; __Lachnospiraceae; __Blautia; __uncultured_bacterium
DQ807306	3	0	1	0	0	0	0	0	0	0	0	3	8	0	1	0	0	Bacteria; __Bacteroidetes; __Bacteroidia; __Bacteroidales; __Porphyromonadaceae; __Barnesiella; __uncultured_bacterium
DQ801200	0	0	0	0	0	0	0	0	0	0	0	0	0	0	0	0	0	Bacteria; __Firmicutes; __Clostridia; __Clostridiales; __Ruminococcaceae; __Faecalibacterium; __uncultured_bacterium
DQ801201	1	0	0	0	0	0	0	0	0	0	0	0	0	0	0	0	0	Bacteria; __Firmicutes; __Clostridia; __Clostridiales; __Ruminococcaceae; __Faecalibacterium; __uncultured_bacterium
DQ799592	0	0	0	0	0	0	0	0	0	3	0	0	0	0	0	0	0	Bacteria; __Firmicutes; __Clostridia; __Clostridiales; __Lachnospiraceae; __Incertae_Sedis; __uncultured_bacterium
DQ806251	0	0	0	0	0	0	0	0	0	0	0	5	0	0	0	0	0	Bacteria; __Verrucomicrobia; __Verrucomicrobiae; __Verrucomicrobiales; __Verrucomicrobiaceae; __Akkermansia; __uncultured_bacterium
EU772169	0	0	0	0	0	0	0	0	0	0	0	0	0	0	0	0	0	Bacteria; __Firmicutes; __Clostridia; __Clostridiales; __Ruminococcaceae; __uncultured; __uncultured_bacterium
DQ803781	0	0	0	0	0	0	0	0	0	0	0	2	0	0	0	0	0	Bacteria; __Verrucomicrobia; __Verrucomicrobiae; __Verrucomicrobiales; __Verrucomicrobiaceae; __Akkermansia; __uncultured_bacterium
DQ801206	1	0	0	0	0	3	0	0	0	0	0	0	0	0	0	0	0	Bacteria; __Bacteroidetes; __Bacteroidia; __Bacteroidales; __Porphyromonadaceae; __Parabacteroides; __uncultured_bacterium
DQ796451	0	0	0	0	0	0	0	0	0	0	0	0	0	0	0	0	0	Bacteria; __Firmicutes; __Clostridia; __Clostridiales; __Lachnospiraceae; __uncultured; __uncultured_bacterium
AB092693	0	0	0	0	0	0	0	0	0	4	0	5	0	0	0	0	0	Bacteria; __Firmicutes; __Bacilli; __Lactobacillales; __Enterococcaceae; __Enterococcus; __Enterococcus_faecalis
HQ764995	0	0	1	0	0	0	0	0	0	3	0	0	0	0	0	0	0	Bacteria; __Firmicutes; __Clostridia; __Clostridiales; __Lachnospiraceae; __Incertae_Sedis; __uncultured_organism
EU842956	0	0	0	0	0	0	0	0	0	0	0	0	0	0	0	0	0	Bacteria; __Firmicutes; __Clostridia; __Clostridiales; __Ruminococcaceae; __uncultured; __uncultured_bacterium
EU456053	0	0	0	0	0	0	0	0	0	0	0	0	0	0	1	0	0	Bacteria; __Firmicutes; __Bacilli; __Lactobacillales; __Lactobacillaceae; __Lactobacillus; __uncultured_bacterium
AF385517	0	0	0	0	0	0	0	0	0	0	0	2	0	0	0	0	0	Bacteria; __Actinobacteria; __Actinomycetales; __Actinomycetaceae; __Actinomyces; __Actinomyces_sp._oral_clone_DR002
FJ370302	0	0	0	0	0	0	0	0	0	0	0	7	18	3	1	0	0	Bacteria; __Firmicutes; __Clostridia; __Clostridiales; __Lachnospiraceae; __Anaerostipes; __uncultured_bacterium
ADFR01000011	0	0	0	0	0	0	0	0	0	0	0	0	0	0	0	0	0	Bacteria; __Firmicutes; __Erysipelotrichi; __Erysipelotrichales; __Erysipelotrichaceae; __Bulleidia; __Bulleidia_extructa_W1219
AY916330	0	0	0	0	0	0	0	0	0	0	0	0	0	0	0	0	0	Bacteria; __Bacteroidetes; __Bacteroidia; __Bacteroidales; __Porphyromonadaceae; __Butyricimonas; __uncultured_bacterium
DQ823754	0	0	0	0	0	0	0	0	0	0	0	0	0	0	0	0	0	Bacteria; __Firmicutes; __Clostridia; __Clostridiales; __Lachnospiraceae; __uncultured; __uncultured_bacterium
DQ808847	0	0	0	0	0	0	0	0	0	0	0	0	0	0	0	0	0	Bacteria; __Firmicutes; __Clostridia; __Clostridiales; __Lachnospiraceae; __uncultured; __uncultured_bacterium
EU462328	0	0	0	0	0	0	0	0	0	0	0	0	0	0	0	0	0	Bacteria; __Firmicutes; __Clostridia; __Clostridiales; __Lachnospiraceae; __Roseburia; __uncultured_bacterium
DQ806565	0	0	0	0	0	0	0	0	0	0	0	0	0	0	0	0	0	Bacteria; __Firmicutes; __Clostridia; __Clostridiales; __Christensenellaceae; __uncultured; __uncultured_bacterium
GQ448326	0	0	0	0	0	0	0	0	0	0	0	0	0	0	0	0	0	Bacteria; __Firmicutes; __Clostridia; __Clostridiales; __Ruminococcaceae; __Faecalibacterium; __uncultured_bacterium
DQ795080	0	0	0	0	0	0	0	0	0	0	0	0	0	0	0	0	0	Bacteria; __Bacteroidetes; __VC2.1_Bac22; __uncultured_bacterium
DQ824320	0	1	0	0	0	0	0	0	0	0	0	0	0	0	0	0	0	Bacteria; __Firmicutes; __Bacilli; __Lactobacillales; __Streptococcaceae; __Streptococcus; __uncultured_bacterium
EU776322	0	0	0	0	0	0	0	0	0	0	0	0	0	0	0	0	0	Bacteria; __Firmicutes; __Clostridia; __Clostridiales; __Ruminococcaceae; __Ruminococcus; __uncultured_bacterium
DQ796860	0	0	0	0	0	3	0	0	0	0	0	0	0	0	31	0	0	Bacteria; __Firmicutes; __Clostridia; __Clostridiales; __Lachnospiraceae; __Oribacterium; __uncultured_bacterium
EU767882	2	0	0	0	0	0	0	0	0	0	0	0	0	0	0	0	0	Bacteria; __Firmicutes; __Clostridia; __Clostridiales; __Lachnospiraceae; __uncultured; __uncultured_bacterium
DQ801940	0	0	0	0	0	0	0	0	0	0	0	0	0	0	0	0	0	Bacteria; __Firmicutes; __Clostridia; __Clostridiales; __Ruminococcaceae; __Faecalibacterium; __uncultured_bacterium
HQ790022	16	0	0	0	0	0	0	0	0	0	0	2	0	0	0	0	0	Bacteria; __Firmicutes; __Clostridia; __Clostridiales; __Lachnospiraceae; __uncultured; __uncultured_organism
DQ805274	1	0	0	0	0	0	0	0	0	0	0	0	0	0	0	0	0	Bacteria; __Firmicutes; __Clostridia; __Clostridiales; __Lachnospiraceae; __Incertae_Sedis; __uncultured_bacterium
DQ795263	0	0	0	0	0	0	0	0	0	0	0	0	0	0	1	0	0	Bacteria; __Firmicutes; __Clostridia; __Clostridiales; __Lachnospiraceae; __Blautia; __uncultured_bacterium
DQ795260	1	0	0	0	0	0	0	0	0	1	0	0	0	0	2	0	0	Bacteria; __Firmicutes; __Clostridia; __Clostridiales; __Lachnospiraceae; __Incertae_Sedis; __uncultured_bacterium
DQ795266	1	3	0	0	0	0	0	0	2	0	0	1	0	0	0	0	0	Bacteria; __Firmicutes; __Clostridia; __Clostridiales; __Family_XIII_Incertae_Sedis; __Incertae_Sedis; __uncultured_bacterium
DQ809462	1	0	0	0	0	0	0	0	0	0	0	0	0	0	0	0	0	Bacteria; __Actinobacteria; __Coriobacteriia; __Coriobacteriales; __Coriobacteriaceae; __Collinsella; __uncultured_bacterium
HQ118100	0	1	0	0	0	0	0	0	1	3	0	3	0	0	0	0	0	Bacteria; __Firmicutes; __Bacilli; __Lactobacillales; __Enterococcaceae; __Enterococcus; __Enterococcus_faecalis
FJ367636	0	0	1	0	0	0	0	0	0	0	0	0	0	0	64	0	0	Bacteria; __Firmicutes; __Clostridia; __Clostridiales; __Lachnospiraceae; __Incertae_Sedis; __uncultured_bacterium
DQ798975	0	0	0	0	0	2	0	0	0	0	0	0	0	0	0	0	0	Bacteria; __Bacteroidetes; __Bacteroidia; __Bacteroidales; __Bacteroidaceae; __Bacteroides; __uncultured_bacterium
AF371831	0	0	0	0	0	0	0	0	0	0	0	0	0	0	0	0	0	Bacteria; __Firmicutes; __Clostridia; __Clostridiales; __Christensenellaceae; __uncultured; __uncultured_bacterium
EU768074	0	0	0	0	0	0	0	0	0	0	0	2	3	0	0	0	0	Bacteria; __Bacteroidetes; __Bacteroidia; __Bacteroidales; __Bacteroidaceae; __Bacteroides; __uncultured_bacterium
DQ807412	0	0	0	0	0	0	0	0	0	0	0	0	0	0	0	0	0	Bacteria; __Bacteroidetes; __Bacteroidia; __Bacteroidales; __Porphyromonadaceae; __Barnesiella; __uncultured_bacterium
DQ326950	0	0	0	0	9	0	1	0	1	1	0	0	0	0	0	0	0	Bacteria; __Firmicutes; __Clostridia; __Clostridiales; __Lachnospiraceae; __Blautia; __uncultured_bacterium
DQ823683	2	0	0	0	0	0	0	0	0	0	0	0	0	0	0	0	0	Bacteria; __Firmicutes; __Clostridia; __Clostridiales; __Ruminococcaceae; __Subdoligranulum; __uncultured_bacterium
HQ759446	0	0	0	0	0	0	0	0	0	0	0	0	0	0	0	0	0	Bacteria; __Firmicutes; __Clostridia; __Clostridiales; __Lachnospiraceae; __Blautia; __uncultured_organism
DQ793631	0	0	0	3	3	0	0	0	0	0	0	0	0	0	0	0	0	Bacteria; __Firmicutes; __Clostridia; __Clostridiales; __Ruminococcaceae; __uncultured; __uncultured_bacterium
DQ804738	0	0	3	0	0	0	0	0	0	0	0	0	0	0	0	0	0	Bacteria; __Firmicutes; __Clostridia; __Clostridiales; __Lachnospiraceae; __Blautia; __uncultured_bacterium
EU763611	0	0	0	0	0	1	0	0	0	0	0	0	0	0	0	0	0	Bacteria; __Firmicutes; __Clostridia; __Clostridiales; __Lachnospiraceae; __Pseudobutyrivibrio; __uncultured_bacterium
FJ562154	0	0	0	0	0	0	0	0	0	0	0	0	0	0	0	0	0	Bacteria; __Cyanobacteria; __Chloroplast; __uncultured_bacterium
DQ794105	6	0	0	4	1	0	0	0	88	0	0	12	67	0	21	36	0	Bacteria; __Firmicutes; __Erysipelotrichi; __Erysipelotrichales; __Erysipelotrichaceae; __Incertae_Sedis; __uncultured_bacterium
FJ368653	0	0	4	0	0	0	0	0	0	0	0	0	0	0	0	0	0	Bacteria; __Firmicutes; __Clostridia; __Clostridiales; __Lachnospiraceae; __uncultured; __uncultured_bacterium
DQ326550	0	0	0	0	0	0	0	0	0	0	0	0	0	0	0	0	0	Bacteria; __Firmicutes; __Clostridia; __Clostridiales; __Lachnospiraceae; __Marvinbryantia; __uncultured_bacterium
AY916339	0	0	0	0	0	0	0	0	0	0	0	0	0	0	0	0	0	Bacteria; __Tenericutes; __Mollicutes; __RF9; __uncultured_bacterium
EU767505	4824	3249	4945	2467	12768	4	1	2	0	2	72	0	1	1	1	11	0	Bacteria; __Bacteroidetes; __Bacteroidia; __Bacteroidales; __Bacteroidaceae; __Bacteroides; __uncultured_bacterium
DQ795289	0	0	0	0	0	0	0	0	0	0	0	0	0	0	0	0	0	Bacteria; __Firmicutes; __Clostridia; __Clostridiales; __Lachnospiraceae; __Roseburia; __uncultured_bacterium
DQ807235	0	0	0	0	0	0	0	0	0	0	0	1	0	0	0	0	0	Bacteria; __Firmicutes; __Clostridia; __Clostridiales; __Lachnospiraceae; __Blautia; __uncultured_bacterium
DQ807234	0	0	0	0	0	0	0	0	1	0	0	0	0	0	0	0	0	Bacteria; __Firmicutes; __Clostridia; __Clostridiales; __Lachnospiraceae; __Incertae_Sedis; __uncultured_bacterium
DQ796267	0	0	0	0	0	0	0	0	0	0	0	0	0	0	0	0	0	Bacteria; __Actinobacteria; __Coriobacteriia; __Coriobacteriales; __Coriobacteriaceae; __Collinsella; __uncultured_bacterium
EU461213	0	0	0	0	0	0	0	0	0	0	0	0	0	0	0	0	0	Bacteria; __Firmicutes; __Clostridia; __Clostridiales; __Ruminococcaceae; __Incertae_Sedis; __uncultured_bacterium
DQ796264	0	0	0	0	0	0	0	0	0	0	0	0	0	0	0	0	0	Bacteria; __Firmicutes; __Clostridia; __Clostridiales; __Peptostreptococcaceae; __uncultured; __uncultured_bacterium
EU766054	4	0	0	0	0	19	0	0	0	0	0	0	0	0	2	0	0	Bacteria; __Bacteroidetes; __Bacteroidia; __Bacteroidales; __Bacteroidaceae; __Bacteroides; __uncultured_bacterium
DQ441353	0	0	0	0	0	0	0	0	0	0	0	0	0	0	0	0	0	Bacteria; __Firmicutes; __Clostridia; __Clostridiales; __Ruminococcaceae; __uncultured; __uncultured_bacterium
DQ326792	0	0	0	0	0	0	0	0	0	0	0	0	0	0	0	0	0	Bacteria; __Firmicutes; __Clostridia; __Clostridiales; __Family_XIII_Incertae_Sedis; __Incertae_Sedis; __uncultured_bacterium
DQ804323	0	0	14	0	0	0	0	0	0	0	0	0	0	0	0	0	0	Bacteria; __Firmicutes; __Clostridia; __Clostridiales; __Lachnospiraceae; __Blautia; __uncultured_bacterium
DQ802172	0	0	0	0	0	0	0	0	0	0	0	0	0	0	0	0	0	Bacteria; __Firmicutes; __Clostridia; __Clostridiales; __Ruminococcaceae; __Faecalibacterium; __uncultured_bacterium
DQ802171	0	0	0	0	0	0	0	0	0	0	0	0	0	0	0	0	0	Bacteria; __Firmicutes; __Clostridia; __Clostridiales; __Lachnospiraceae; __Blautia; __uncultured_bacterium
DQ795287	0	0	0	0	0	0	0	0	0	0	0	0	0	0	0	0	0	Bacteria; __Firmicutes; __Clostridia; __Clostridiales; __Lachnospiraceae; __Blautia; __uncultured_bacterium
GQ449212	2	0	0	0	0	0	0	0	0	0	0	0	0	0	0	0	0	Bacteria; __Proteobacteria; __Betaproteobacteria; __Burkholderiales; __Alcaligenaceae; __Parasutterella; __uncultured_bacterium
FJ362881	0	0	0	0	0	0	0	0	0	0	0	0	0	0	0	0	0	Bacteria; __Firmicutes; __Clostridia; __Clostridiales; __Ruminococcaceae; __uncultured; __uncultured_bacterium
DQ326300	0	0	0	0	0	0	0	0	0	0	0	0	0	0	0	0	0	Bacteria; __Firmicutes; __Clostridia; __Clostridiales; __Lachnospiraceae; __Blautia; __uncultured_bacterium
GQ338720	0	0	0	0	0	0	0	0	0	0	0	0	0	2	0	0	0	Bacteria; __Firmicutes; __Clostridia; __Clostridiales; __Veillonellaceae; __Veillonella; __uncultured_bacterium
GQ338727	113	0	1	0	0	89	24	0	0	3	0	52	55	23	1	0	0	Bacteria; __Firmicutes; __Clostridia; __Clostridiales; __Lachnospiraceae; __Anaerostipes; __uncultured_bacterium
DQ810030	3	0	9	3	0	0	0	0	0	0	0	7	0	0	1	57	0	Bacteria; __Firmicutes; __Clostridia; __Clostridiales; __Lachnospiraceae; __uncultured; __uncultured_bacterium
HM355667	0	0	0	1	0	0	0	0	0	0	0	0	0	0	0	0	0	Bacteria; __Firmicutes; __Bacilli; __Bacillales; __Staphylococcaceae; __Staphylococcus; __Staphylococcus_epidermidis
DQ796294	0	0	0	0	0	0	0	0	0	0	0	0	0	0	0	0	0	Bacteria; __Firmicutes; __Clostridia; __Clostridiales; __Lachnospiraceae; __Coprococcus; __uncultured_bacterium
EU778614	0	0	0	0	0	0	0	0	0	0	0	0	0	0	0	0	0	Bacteria; __Bacteroidetes; __Bacteroidia; __Bacteroidales; __Rikenellaceae; __Alistipes; __uncultured_bacterium
DQ793705	1	0	0	0	0	28	0	0	147	0	0	169	763	0	0	0	0	Bacteria; __Firmicutes; __Clostridia; __Clostridiales; __Ruminococcaceae; __Incertae_Sedis; __uncultured_bacterium
HQ759566	69	1	2	0	14	0	0	0	0	0	0	0	0	0	0	0	0	Bacteria; __Bacteroidetes; __Bacteroidia; __Bacteroidales; __Bacteroidaceae; __Bacteroides; __uncultured_organism
DQ806009	17	0	0	0	0	5	0	0	316	3	0	3	13	4	0	0	0	Bacteria; __Firmicutes; __Clostridia; __Clostridiales; __Ruminococcaceae; __Incertae_Sedis; __uncultured_bacterium
GQ159537	1	0	0	0	0	1	0	0	2	0	0	1	0	0	849	3	0	Bacteria; __Firmicutes; __Clostridia; __Clostridiales; __Lachnospiraceae; __Incertae_Sedis; __uncultured_bacterium
DQ795458	0	0	0	0	0	0	0	0	0	0	0	0	0	0	0	0	0	Bacteria; __Firmicutes; __Clostridia; __Clostridiales; __Lachnospiraceae; __Pseudobutyrivibrio; __uncultured_bacterium
GQ175436	0	0	0	0	0	0	0	0	0	0	0	0	0	0	0	0	0	Bacteria; __Firmicutes; __Clostridia; __Clostridiales; __uncultured; __uncultured_bacterium
DQ797027	0	0	0	0	0	0	0	0	0	0	0	0	0	0	0	0	0	Bacteria; __Firmicutes; __Clostridia; __Clostridiales; __Ruminococcaceae; __Faecalibacterium; __uncultured_bacterium
HQ790773	0	0	0	0	0	0	0	0	0	0	0	0	0	0	0	0	0	Bacteria; __Firmicutes; __Clostridia; __Clostridiales; __Ruminococcaceae; __uncultured; __uncultured_organism
FJ362860	0	0	0	0	0	0	0	0	0	0	0	0	0	0	0	0	0	Bacteria; __Firmicutes; __Clostridia; __Clostridiales; __Lachnospiraceae; __uncultured; __uncultured_bacterium
FJ362864	0	0	0	0	0	0	0	0	0	0	0	0	0	0	0	0	0	Bacteria; __Firmicutes; __Clostridia; __Clostridiales; __Lachnospiraceae; __Blautia; __uncultured_bacterium
EU461679	0	0	0	0	0	0	0	0	0	0	0	0	0	0	0	0	0	Bacteria; __Bacteroidetes; __Bacteroidia; __Bacteroidales; __Prevotellaceae; __Prevotella; __uncultured_bacterium
FJ683053	0	0	0	0	0	0	0	0	0	0	0	0	0	0	0	0	0	Bacteria; __Tenericutes; __Mollicutes; __RF9; __uncultured_bacterium
AB023972	0	0	0	0	0	0	0	0	0	0	0	0	0	0	0	0	0	Bacteria; __Firmicutes; __Clostridia; __Clostridiales; __Lachnospiraceae; __Incertae_Sedis; __Clostridium; __Clostridium_hylemonae
DQ793521	0	0	0	0	0	0	0	0	0	0	0	0	0	0	0	0	0	Bacteria; __Firmicutes; __Clostridia; __Clostridiales; __Ruminococcaceae; __Ruminococcus; __uncultured_bacterium
EU775425	0	0	0	0	0	0	0	0	0	0	0	0	0	0	0	0	0	Bacteria; __Firmicutes; __Clostridia; __Clostridiales; __Ruminococcaceae; __Incertae_Sedis; __uncultured_bacterium
DQ807120	0	0	0	0	0	0	0	0	0	0	0	0	0	0	0	0	0	Bacteria; __Firmicutes; __Clostridia; __Clostridiales; __Lachnospiraceae; __Incertae_Sedis; __uncultured_bacterium
DQ809950	30	0	0	0	0	1	0	0	0	0	0	0	0	0	0	0	0	Bacteria; __Firmicutes; __Clostridia; __Clostridiales; __Ruminococcaceae; __Ruminococcus; __uncultured_bacterium
DQ807126	0	0	0	0	0	0	0	0	0	0	0	0	0	0	0	0	0	Bacteria; __Firmicutes; __Clostridia; __Clostridiales; __Lachnospiraceae; __Anaerostipes; __uncultured_bacterium
GQ417357	0	0	0	0	0	0	0	0	0	0	0	1	0	0	0	0	0	Bacteria; __Proteobacteria; __Gammaproteobacteria; __Enterobacteriales; __Enterobacteriaceae; __Citrobacter; __uncultured_Citrobacter_sp.
HQ762853	0	0	0	0	0	0	0	0	0	0	0	2	0	0	1	0	0	Bacteria; __Firmicutes; __Clostridia; __Clostridiales; __Lachnospiraceae; __uncultured; __uncultured_organism
HQ741415	18	17	3	2	0	0	0	0	0	0	0	1	0	0	6	0	1	Bacteria; __Firmicutes; __Clostridia; __Clostridiales; __Clostridiaceae; __Clostridium; __uncultured_bacterium
DQ802777	0	0	0	0	0	0	0	0	0	0	0	0	0	0	0	0	0	Bacteria; __Firmicutes; __Clostridia; __Clostridiales; __Lachnospiraceae; __Incertae_Sedis; __uncultured_bacterium
EU762699	4	4	24	18	0	1	0	0	139	1	0	95	1539	2	180	20	0	Bacteria; __Firmicutes; __Clostridia; __Clostridiales; __Ruminococcaceae; __Flavonifractor; __uncultured_bacterium
DQ795845	0	0	0	0	0	0	0	0	0	0	0	3	0	0	0	0	0	Bacteria; __Firmicutes; __Clostridia; __Clostridiales; __Lachnospiraceae; __uncultured; __uncultured_bacterium
DQ809606	0	0	0	0	0	0	0	0	0	0	0	0	0	0	19	0	0	Bacteria; __Firmicutes; __Clostridia; __Clostridiales; __Lachnospiraceae; __Incertae_Sedis; __uncultured_bacterium
DQ800829	32	0	0	0	0	0	0	0	0	0	0	0	0	0	0	0	0	Bacteria; __Actinobacteria; __Coriobacteriia; __Coriobacteriales; __Coriobacteriaceae; __Collinsella; __uncultured_bacterium
AY977923	0	6	4	3	0	0	0	0	0	0	0	0	0	0	0	0	0	Bacteria; __Firmicutes; __Clostridia; __Clostridiales; __Lachnospiraceae; __uncultured; __uncultured_bacterium
HQ760982	0	0	0	0	0	0	0	0	0	0	0	0	0	0	0	0	0	Bacteria; __Bacteroidetes; __Bacteroidia; __Bacteroidales; __Bacteroidaceae; __Bacteroides; __uncultured_organism
FJ365271	0	0	0	0	0	0	0	0	0	0	0	144	4	0	0	0	0	Bacteria; __Verrucomicrobia; __Verrucomicrobiae; __Verrucomicrobiales; __Verrucomicrobiaceae; __Akkermansia; __uncultured_bacterium
GQ491319	0	0	6	2	0	0	0	0	2	38	0	0	26	2	0	0	0	Bacteria; __Firmicutes; __Clostridia; __Clostridiales; __Lachnospiraceae; __Incertae_Sedis; __uncultured_bacterium
FJ365277	0	0	0	0	0	0	0	0	0	0	0	0	0	0	0	0	0	Bacteria; __Firmicutes; __Clostridia; __Clostridiales; __Ruminococcaceae; __uncultured; __uncultured_bacterium
AF371821	0	0	0	0	0	0	0	0	0	0	0	0	0	0	0	0	0	Bacteria; __Firmicutes; __Clostridia; __Clostridiales; __Ruminococcaceae; __uncultured; __uncultured_bacterium
DQ802799	1	0	0	0	0	0	0	0	0	0	0	0	0	0	0	0	0	Bacteria; __Firmicutes; __Clostridia; __Clostridiales; __Lachnospiraceae; __Anaerostipes; __uncultured_bacterium
DQ800747	0	0	0	0	0	0	0	0	0	0	0	0	0	0	0	0	0	Bacteria; __Firmicutes; __Clostridia; __Clostridiales; __Lachnospiraceae; __Incertae_Sedis; __uncultured_bacterium
DQ797283	0	1	0	0	0	0	0	0	0	0	0	0	0	0	0	0	0	Bacteria; __Firmicutes; __Clostridia; __Clostridiales; __Ruminococcaceae; __Subdoligranulum; __uncultured_bacterium
DQ808321	0	0	0	0	0	0	0	0	0	0	0	0	0	0	0	0	0	Bacteria; __Firmicutes; __Clostridia; __Clostridiales; __Lachnospiraceae; __uncultured; __uncultured_bacterium
DQ802792	0	0	0	0	0	0	0	0	0	0	0	0	0	0	0	0	0	Bacteria; __Firmicutes; __Clostridia; __Clostridiales; __Lachnospiraceae; __Dorea; __uncultured_bacterium
DQ797736	0	2	0	0	0	0	0	0	0	0	0	0	0	0	0	0	0	Bacteria; __Firmicutes; __Clostridia; __Clostridiales; __Ruminococcaceae; __Incertae_Sedis; __uncultured_bacterium
DQ824323	0	0	0	0	0	0	0	0	0	0	0	0	0	0	0	0	0	Bacteria; __Firmicutes; __Clostridia; __Clostridiales; __Lachnospiraceae; __Blautia; __uncultured_bacterium
EU763168	5	3	2	2	8	0	0	0	0	1	0	0	0	0	0	0	0	Bacteria; __Bacteroidetes; __Bacteroidia; __Bacteroidales; __Bacteroidaceae; __Bacteroides; __uncultured_bacterium
DQ797732	1	0	0	0	0	0	0	0	0	0	0	0	0	0	0	0	0	Bacteria; __Firmicutes; __Clostridia; __Clostridiales; __Ruminococcaceae; __Subdoligranulum; __uncultured_bacterium
DQ824243	1	0	0	1	0	1	0	0	0	0	0	0	0	0	0	0	0	Bacteria; __Firmicutes; __Clostridia; __Clostridiales; __Ruminococcaceae; __Incertae_Sedis; __uncultured_bacterium
DQ799971	0	0	0	0	0	0	0	0	0	0	0	0	0	0	0	0	0	Bacteria; __Firmicutes; __Clostridia; __Clostridiales; __Lachnospiraceae; __Incertae_Sedis; __uncultured_bacterium
DQ798405	26	0	0	0	0	0	0	0	0	0	0	0	0	0	0	0	0	Bacteria; __Firmicutes; __Clostridia; __Clostridiales; __Lachnospiraceae; __Incertae_Sedis; __uncultured_bacterium
FJ366212	4	0	0	0	0	0	0	0	0	0	0	1	0	0	0	0	0	Bacteria; __Firmicutes; __Clostridia; __Clostridiales; __Ruminococcaceae; __Incertae_Sedis; __uncultured_bacterium
DQ793450	0	0	0	0	0	0	0	0	0	0	0	0	0	0	0	0	0	Bacteria; __Firmicutes; __Clostridia; __Clostridiales; __Ruminococcaceae; __uncultured; __uncultured_bacterium
DQ798400	0	0	0	0	0	0	0	0	0	0	0	0	0	0	0	0	0	Bacteria; __Bacteroidetes; __Bacteroidia; __Bacteroidales; __Rikenellaceae; __Alistipes; __uncultured_bacterium
DQ796279	0	0	0	0	0	0	0	0	0	0	0	0	0	0	0	0	0	Bacteria; __Firmicutes; __Clostridia; __Clostridiales; __Ruminococcaceae; __uncultured; __uncultured_bacterium
AB606378	0	0	0	0	0	0	0	0	0	0	0	0	0	0	0	0	0	Bacteria; __Firmicutes; __Clostridia; __Clostridiales; __Ruminococcaceae; __uncultured; __uncultured_bacterium
DQ825341	0	1	1	0	0	0	0	0	0	0	0	0	0	0	0	0	0	Bacteria; __Firmicutes; __Clostridia; __Clostridiales; __Ruminococcaceae; __Subdoligranulum; __uncultured_bacterium
EU766274	0	3	20	2	22	0	0	0	3	0	0	0	0	0	0	0	0	Bacteria; __Bacteroidetes; __Bacteroidia; __Bacteroidales; __Bacteroidaceae; __Bacteroides; __uncultured_bacterium
DQ794378	0	0	0	0	0	0	0	0	0	0	0	0	0	0	0	0	0	Bacteria; __Firmicutes; __Clostridia; __Clostridiales; __Ruminococcaceae; __Faecalibacterium; __uncultured_bacterium
EF451053	0	0	0	0	0	0	0	0	18	15	0	7	0	0	0	0	0	Bacteria; __Firmicutes; __Clostridia; __Clostridiales; __Lachnospiraceae; __Incertae_Sedis; __Clostridiaceae_bacterium_END-2
EF405324	58	0	0	0	0	206	0	0	0	0	0	0	0	1	7	0	0	Bacteria; __Firmicutes; __Clostridia; __Clostridiales; __Lachnospiraceae; __Incertae_Sedis; __uncultured_bacterium
GQ871735	0	0	0	0	0	0	0	0	0	0	0	0	0	0	0	0	0	Bacteria; __Firmicutes; __Clostridia; __Clostridiales; __Ruminococcaceae; __Subdoligranulum; __uncultured_bacterium
DQ802318	0	0	0	0	0	0	0	0	0	0	0	0	0	0	20	0	0	Bacteria; __Firmicutes; __Clostridia; __Clostridiales; __Lachnospiraceae; __Incertae_Sedis; __uncultured_bacterium
EU771528	0	0	0	0	0	5	0	0	0	0	0	0	0	0	0	0	0	Bacteria; __Firmicutes; __Clostridia; __Clostridiales; __Ruminococcaceae; __uncultured; __uncultured_bacterium
EU765836	0	0	0	0	0	1	0	0	2	1	0	0	0	0	3	0	0	Bacteria; __Firmicutes; __Clostridia; __Clostridiales; __Lachnospiraceae; __Incertae_Sedis; __uncultured_bacterium
DQ798048	0	0	0	0	0	0	0	0	0	0	0	0	0	0	0	0	0	Bacteria; __Bacteroidetes; __Bacteroidia; __Bacteroidales; __Bacteroidaceae; __Bacteroides; __uncultured_bacterium
HQ716308	0	0	0	0	0	0	0	0	0	0	0	0	0	0	0	0	0	Bacteria; __Firmicutes; __Clostridia; __Clostridiales; __Ruminococcaceae; __uncultured; __uncultured_bacterium
DQ905342	0	0	0	0	0	0	0	0	0	0	0	0	0	0	0	0	0	Bacteria; __Firmicutes; __Clostridia; __Clostridiales; __Ruminococcaceae; __uncultured; __uncultured_bacterium
EU771521	0	0	0	0	0	0	0	0	0	0	0	0	0	0	0	0	0	Bacteria; __Firmicutes; __Clostridia; __Clostridiales; __Ruminococcaceae; __Incertae_Sedis; __uncultured_bacterium
FJ363931	0	0	0	0	0	0	0	0	0	0	0	0	0	0	0	0	0	Bacteria; __Firmicutes; __Clostridia; __Clostridiales; __Lachnospiraceae; __Pseudobutyrivibrio; __uncultured_bacterium
DQ825202	0	1	2	0	0	0	0	0	0	0	0	0	0	0	0	0	0	Bacteria; __Firmicutes; __Clostridia; __Clostridiales; __Ruminococcaceae; __Faecalibacterium; __uncultured_bacterium
DQ014707	0	0	0	0	0	0	0	0	0	1	0	0	0	0	0	0	0	Bacteria; __Firmicutes; __Clostridia; __Clostridiales; __Lachnospiraceae; __Incertae_Sedis; __uncultured_bacterium
DQ806411	0	0	0	0	0	0	0	0	0	0	0	0	0	0	0	0	0	Bacteria; __Firmicutes; __Clostridia; __Clostridiales; __Ruminococcaceae; __uncultured; __uncultured_bacterium
DQ801973	5	0	0	0	0	31	0	0	0	0	0	0	0	0	0	0	0	Bacteria; __Firmicutes; __Clostridia; __Clostridiales; __Lachnospiraceae; __uncultured; __uncultured_bacterium
EU706274	0	0	0	0	0	0	0	0	0	0	0	0	0	6	9	1	0	Bacteria; __Firmicutes; __Clostridia; __Clostridiales; __Lachnospiraceae; __Oribacterium; __uncultured_Oribacterium_sp.
DQ824332	9	0	0	0	0	155	0	0	0	0	0	0	0	2	85	14	0	Bacteria; __Bacteroidetes; __Bacteroidia; __Bacteroidales; __Bacteroidaceae; __Bacteroides; __uncultured_bacterium
DQ824335	1	0	0	0	0	0	0	0	0	0	0	0	0	0	0	0	0	Bacteria; __Actinobacteria; __Coriobacteriia; __Coriobacteriales; __Coriobacteriaceae; __uncultured; __uncultured_bacterium
EU775633	0	0	0	0	0	0	0	0	0	0	0	1	0	0	0	0	0	Bacteria; __Proteobacteria; __Gammaproteobacteria; __Enterobacteriales; __Enterobacteriaceae; __Enterobacter; __uncultured_bacterium
AY850423	0	0	0	0	0	0	0	0	0	0	0	0	0	0	0	0	0	Bacteria; __Bacteroidetes; __Bacteroidia; __Bacteroidales; __Porphyromonadaceae; __Odoribacter; __uncultured_bacterium
DQ456162	0	0	0	0	0	0	0	0	0	0	0	13	14	18	0	0	0	Bacteria; __Firmicutes; __Clostridia; __Clostridiales; __Lachnospiraceae; __uncultured; __uncultured_bacterium
AY850425	0	0	0	0	0	0	0	0	0	0	0	0	0	0	0	0	0	Bacteria; __Bacteroidetes; __Bacteroidia; __Bacteroidales; __Rikenellaceae; __Alistipes; __uncultured_bacterium
GQ871728	0	0	0	0	0	0	0	0	0	0	0	0	69	0	44	0	0	Bacteria; __Firmicutes; __Clostridia; __Clostridiales; __Lachnospiraceae; __Incertae_Sedis; __uncultured_bacterium
AY916321	3	0	0	0	0	0	0	0	0	0	0	0	0	0	0	0	0	Bacteria; __Firmicutes; __Clostridia; __Clostridiales; __Ruminococcaceae; __uncultured; __uncultured_bacterium
DQ456166	0	0	1	0	0	0	0	0	1	1	0	1	0	0	0	0	0	Bacteria; __Firmicutes; __Clostridia; __Clostridiales; __Ruminococcaceae; __uncultured; __uncultured_bacterium
DQ804334	0	0	0	0	0	0	0	0	0	0	0	0	0	0	0	0	0	Bacteria; __Firmicutes; __Clostridia; __Clostridiales; __Lachnospiraceae; __Blautia; __uncultured_bacterium
HQ419280	0	0	0	0	0	0	0	0	0	0	0	0	0	0	0	0	0	Bacteria; __Proteobacteria; __Gammaproteobacteria; __Enterobacteriales; __Enterobacteriaceae; __Enterobacter; __Enterobacter_sp._NISOC_03
AY959016	0	0	0	0	0	0	0	0	0	0	0	0	0	0	0	0	0	Bacteria; __Firmicutes; __Clostridia; __Clostridiales; __Family_XI_Incertae_Sedis; __Finegoldia; __uncultured_bacterium
GQ139181	0	0	0	0	0	0	0	0	0	0	0	0	0	0	0	0	0	Bacteria; __Firmicutes; __Clostridia; __Clostridiales; __Ruminococcaceae; __Ruminococcus; __uncultured_bacterium
FJ363598	3	0	0	0	0	0	0	0	0	0	0	0	0	0	0	0	0	Bacteria; __Firmicutes; __Clostridia; __Clostridiales; __Lachnospiraceae; __Incertae_Sedis; __uncultured_bacterium
DQ803420	0	0	0	0	0	0	0	0	0	1	0	0	0	0	0	0	0	Bacteria; __Firmicutes; __Clostridia; __Clostridiales; __Lachnospiraceae; __Blautia; __uncultured_bacterium
EU774138	0	0	0	0	0	0	0	0	0	0	0	0	0	0	0	0	0	Bacteria; __Firmicutes; __Clostridia; __Clostridiales; __Clostridiaceae; __Clostridium; __uncultured_bacterium
GQ492155	0	0	0	0	0	0	0	0	0	0	0	0	0	0	0	0	0	Bacteria; __Verrucomicrobia; __Verrucomicrobiae; __Verrucomicrobiales; __Verrucomicrobiaceae; __Akkermansia; __uncultured_bacterium
FJ364690	0	0	0	0	0	0	0	0	1	0	0	0	0	0	0	0	0	Bacteria; __Firmicutes; __Erysipelotrichi; __Erysipelotrichales; __Erysipelotrichaceae; __Incertae_Sedis; __uncultured_bacterium
EU765900	0	0	0	0	0	0	0	0	0	0	0	0	0	0	0	0	0	Bacteria; __Firmicutes; __Clostridia; __Clostridiales; __Lachnospiraceae; __Incertae_Sedis; __uncultured_bacterium
EU766900	0	0	0	0	0	0	0	0	1	0	0	0	0	0	28	0	0	Bacteria; __Firmicutes; __Clostridia; __Clostridiales; __Lachnospiraceae; __Incertae_Sedis; __uncultured_bacterium
DQ799214	0	0	0	0	0	0	0	0	1	0	0	0	0	0	0	0	0	Bacteria; __Firmicutes; __Clostridia; __Clostridiales; __Lachnospiraceae; __Roseburia; __uncultured_bacterium
EU761627	0	0	0	0	0	0	0	0	0	0	0	0	0	1	0	0	0	Bacteria; __Firmicutes; __Clostridia; __Clostridiales; __Lachnospiraceae; __Incertae_Sedis; __uncultured_bacterium
DQ808443	0	0	0	0	0	0	0	0	0	0	0	0	0	0	0	0	0	Bacteria; __Firmicutes; __Clostridia; __Clostridiales; __Ruminococcaceae; __Incertae_Sedis; __uncultured_bacterium
DQ808339	0	0	0	0	0	0	0	0	0	0	0	0	0	0	0	0	0	Bacteria; __Verrucomicrobia; __Verrucomicrobiae; __Verrucomicrobiales; __Verrucomicrobiaceae; __Akkermansia; __uncultured_bacterium
EU507304	1	0	0	2	0	0	0	0	0	2	1	2906	44	0	0	0	0	Bacteria; __Verrucomicrobia; __Verrucomicrobiae; __Verrucomicrobiales; __Verrucomicrobiaceae; __Akkermansia; __uncultured_bacterium
DQ807704	0	0	0	0	0	0	0	0	0	0	0	0	0	0	0	0	0	Bacteria; __Firmicutes; __Erysipelotrichi; __Erysipelotrichales; __Erysipelotrichaceae; __uncultured; __uncultured_bacterium
GQ493338	6	48	106	93	202	5	7	0	123	28	0	53	179	22	0	3	8	Bacteria; __Firmicutes; __Erysipelotrichi; __Erysipelotrichales; __Erysipelotrichaceae; __Incertae_Sedis; __uncultured_bacterium
GQ492242	0	0	5	1	0	0	0	0	0	1	0	0	0	0	0	0	0	Bacteria; __Firmicutes; __Clostridia; __Clostridiales; __Lachnospiraceae; __uncultured; __uncultured_bacterium
EU464228	0	0	0	0	0	2	0	0	0	0	0	0	0	0	0	0	0	Bacteria; __Firmicutes; __Clostridia; __Clostridiales; __Ruminococcaceae; __Incertae_Sedis; __uncultured_bacterium
EU509207	0	0	0	2	11	0	0	0	34	32	0	6	55	0	0	0	0	Bacteria; __Firmicutes; __Clostridia; __Clostridiales; __Ruminococcaceae; __Incertae_Sedis; __uncultured_bacterium
EU771634	0	0	0	0	0	0	0	0	0	0	0	0	0	0	0	0	0	Bacteria; __Firmicutes; __Clostridia; __Clostridiales; __Lachnospiraceae; __Incertae_Sedis; __uncultured_bacterium
HQ757832	0	0	0	0	0	0	0	0	0	0	0	0	0	0	0	1	0	Bacteria; __Firmicutes; __Bacilli; __Lactobacillales; __Streptococcaceae; __Streptococcus; __uncultured_organism
GQ492083	0	21	0	0	0	0	0	0	0	0	0	0	0	0	0	0	0	Bacteria; __Firmicutes; __Clostridia; __Clostridiales; __Lachnospiraceae; __Incertae_Sedis; __uncultured_bacterium
DQ805866	4	0	0	0	1	0	0	0	0	0	0	0	0	0	0	0	0	Bacteria; __Firmicutes; __Clostridia; __Clostridiales; __Lachnospiraceae; __Incertae_Sedis; __uncultured_bacterium
DQ801818	0	0	0	0	0	0	0	0	0	0	0	0	0	0	0	0	0	Bacteria; __Firmicutes; __Clostridia; __Clostridiales; __Lachnospiraceae; __Coprococcus; __uncultured_bacterium
AY850523	4	0	0	0	0	0	0	0	0	0	0	0	0	0	0	0	0	Bacteria; __Firmicutes; __Clostridia; __Clostridiales; __Ruminococcaceae; __Anaerotruncus; __uncultured_bacterium
DQ809990	0	0	0	0	0	0	0	0	0	0	0	0	0	0	0	0	0	Bacteria; __Firmicutes; __Clostridia; __Clostridiales; __Lachnospiraceae; __Incertae_Sedis; __uncultured_bacterium
AY959170	0	0	0	0	0	0	0	0	0	0	0	0	0	0	0	0	5	Bacteria; __Firmicutes; __Bacilli; __Bacillales; __Staphylococcaceae; __Staphylococcus; __uncultured_bacterium
DQ825113	1	0	0	0	0	0	0	0	0	0	0	0	0	0	0	0	0	Bacteria; __Firmicutes; __Clostridia; __Clostridiales; __Lachnospiraceae; __uncultured; __uncultured_bacterium
DQ825110	0	0	0	1	0	0	0	0	0	0	0	0	0	0	0	9	0	Bacteria; __Firmicutes; __Clostridia; __Clostridiales; __Lachnospiraceae; __Incertae_Sedis; __uncultured_bacterium
DQ797516	0	0	1	1	0	0	0	0	0	0	0	0	0	0	0	0	0	Bacteria; __Firmicutes; __Clostridia; __Clostridiales; __Lachnospiraceae; __uncultured; __uncultured_bacterium
DQ797517	4	0	0	0	0	0	0	0	0	0	0	0	0	0	0	0	0	Bacteria; __Bacteroidetes; __Bacteroidia; __Bacteroidales; __S24-7; __uncultured_bacterium
DQ800036	0	0	0	0	0	1	0	0	0	0	0	0	0	0	0	0	0	Bacteria; __Firmicutes; __Clostridia; __Clostridiales; __Lachnospiraceae; __Incertae_Sedis; __uncultured_bacterium
JF505955	0	0	0	0	0	0	0	0	0	0	0	0	0	0	0	0	0	Bacteria; __Proteobacteria; __Gammaproteobacteria; __Enterobacteriales; __Enterobacteriaceae; __Enterobacter; __Enterobacter_ludwigii
FJ363028	0	0	0	0	0	0	0	0	0	0	0	0	0	0	0	0	0	Bacteria; __Bacteroidetes; __Bacteroidia; __Bacteroidales; __Rikenellaceae; __Alistipes; __uncultured_bacterium
FJ753784	30	0	0	0	1	166	0	0	0	0	0	0	0	1	0	0	0	Bacteria; __Bacteroidetes; __Bacteroidia; __Bacteroidales; __Porphyromonadaceae; __Parabacteroides; __swine_fecal_bacterium_SD-Xyl5
FJ372212	14	0	0	0	0	0	0	0	0	0	0	54	0	0	0	0	0	Bacteria; __Firmicutes; __Clostridia; __Clostridiales; __Lachnospiraceae; __Roseburia; __uncultured_bacterium
HQ741797	0	0	0	0	0	0	0	0	0	0	0	0	0	0	0	0	0	Bacteria; __Firmicutes; __Clostridia; __Clostridiales; __Clostridiaceae; __Clostridium; __uncultured_bacterium
EU507340	0	0	0	0	0	0	0	0	1	0	0	0	0	0	0	0	0	Bacteria; __Firmicutes; __Clostridia; __Clostridiales; __Ruminococcaceae; __uncultured; __uncultured_bacterium
DQ809277	1	0	0	0	0	0	0	0	0	0	0	0	0	0	0	0	0	Bacteria; __Bacteroidetes; __Bacteroidia; __Bacteroidales; __Porphyromonadaceae; __Barnesiella; __uncultured_bacterium
FJ505487	0	0	2	3	23	0	0	0	0	0	0	0	0	2	0	0	0	Bacteria; __Firmicutes; __Clostridia; __Clostridiales; __Ruminococcaceae; __Pseudoflavonifractor; __uncultured_bacterium
EU453733	1	0	0	0	0	0	0	0	0	0	0	0	0	0	0	0	0	Bacteria; __Bacteroidetes; __Bacteroidia; __Bacteroidales; __S24-7; __uncultured_bacterium
DQ804024	0	0	6	0	0	0	0	0	0	0	0	2	0	0	0	0	0	Bacteria; __Firmicutes; __Clostridia; __Clostridiales; __Lachnospiraceae; __Blautia; __uncultured_bacterium
DQ823982	76	0	0	0	0	19	0	0	0	0	0	0	0	0	0	0	1	Bacteria; __Actinobacteria; __Coriobacteriia; __Coriobacteriales; __Coriobacteriaceae; __uncultured; __uncultured_bacterium
DQ797040	0	0	0	0	0	0	0	0	0	0	0	0	0	0	0	0	0	Bacteria; __Firmicutes; __Clostridia; __Clostridiales; __Ruminococcaceae; __uncultured; __uncultured_bacterium
FJ558307	2	173	5	89	10	5	11	3	9	0	0	4	12	1	184	236	0	Bacteria; __Firmicutes; __Bacilli; __Lactobacillales; __Streptococcaceae; __Streptococcus; __uncultured_bacterium
FJ558306	0	29	0	0	0	0	0	0	0	0	0	0	0	0	0	0	0	Bacteria; __Firmicutes; __Clostridia; __Clostridiales; __Veillonellaceae; __Veillonella; __uncultured_bacterium
EU472377	0	0	0	0	0	0	0	0	0	0	0	0	0	0	0	0	0	Bacteria; __Firmicutes; __Clostridia; __Clostridiales; __Peptostreptococcaceae; __uncultured; __uncultured_bacterium
EU777672	0	0	0	0	0	0	0	0	0	1	0	0	0	0	0	0	0	Bacteria; __Firmicutes; __Erysipelotrichi; __Erysipelotrichales; __Erysipelotrichaceae; __Turicibacter; __uncultured_bacterium
EU774257	0	0	0	0	0	0	0	0	0	0	0	0	0	0	0	0	0	Bacteria; __Firmicutes; __Clostridia; __Clostridiales; __Christensenellaceae; __uncultured; __uncultured_bacterium
DQ805260	0	0	0	0	0	0	0	0	0	0	0	0	0	0	0	0	0	Bacteria; __Firmicutes; __Clostridia; __Clostridiales; __Ruminococcaceae; __Subdoligranulum; __uncultured_bacterium
DQ808533	0	0	0	0	0	0	0	0	0	0	0	0	0	0	0	0	0	Bacteria; __Firmicutes; __Clostridia; __Clostridiales; __Lachnospiraceae; __Roseburia; __uncultured_bacterium
DQ808535	0	0	0	0	0	0	0	0	0	0	0	0	0	0	0	0	0	Bacteria; __Firmicutes; __Clostridia; __Clostridiales; __Lachnospiraceae; __uncultured; __uncultured_bacterium
EU774782	1	0	0	0	0	1	0	0	0	0	0	0	0	0	0	0	0	Bacteria; __Firmicutes; __Clostridia; __Clostridiales; __Christensenellaceae; __uncultured; __uncultured_bacterium
EU475381	0	0	0	0	1	0	0	0	0	0	0	0	0	0	0	0	0	Bacteria; __Bacteroidetes; __Bacteroidia; __Bacteroidales; __Bacteroidaceae; __Bacteroides; __uncultured_bacterium
DQ798160	1	0	0	0	0	0	0	0	0	0	0	0	0	0	0	0	0	Bacteria; __Firmicutes; __Clostridia; __Clostridiales; __Ruminococcaceae; __Subdoligranulum; __uncultured_bacterium
EU771457	0	0	0	0	0	0	0	0	0	0	0	0	0	0	0	0	0	Bacteria; __Firmicutes; __Clostridia; __Clostridiales; __Ruminococcaceae; __uncultured; __uncultured_bacterium
DQ794400	1	0	0	0	0	0	0	0	0	0	0	2	0	0	0	4	0	Bacteria; __Firmicutes; __Clostridia; __Clostridiales; __Lachnospiraceae; __Moryella; __uncultured_bacterium
HQ790805	0	28	118	19	111	0	0	0	0	0	2	0	0	0	0	0	0	Bacteria; __Bacteroidetes; __Bacteroidia; __Bacteroidales; __Bacteroidaceae; __Bacteroides; __uncultured_organism
HQ763187	5	0	0	0	0	0	0	0	0	0	0	0	0	0	0	0	0	Bacteria; __Firmicutes; __Clostridia; __Clostridiales; __Lachnospiraceae; __Dorea; __uncultured_organism
EU774344	0	0	0	0	0	0	0	0	0	0	0	0	1	0	0	0	0	Bacteria; __Firmicutes; __Clostridia; __Clostridiales; __Ruminococcaceae; __uncultured; __uncultured_bacterium
AM932664	0	0	0	1	0	0	0	0	1	1	0	0	0	0	0	0	0	Bacteria; __Bacteroidetes; __Bacteroidia; __Bacteroidales; __S24-7; __uncultured_bacterium
EU771988	0	0	0	0	0	0	0	0	0	0	0	0	10	0	0	0	0	Bacteria; __Firmicutes; __Clostridia; __Clostridiales; __Ruminococcaceae; __uncultured; __uncultured_bacterium
DQ456371	0	0	0	0	0	0	0	0	0	0	0	1	1	0	0	0	0	Bacteria; __Firmicutes; __Clostridia; __Clostridiales; __Ruminococcaceae; __uncultured; __uncultured_bacterium
EU776904	0	0	0	0	0	0	0	0	0	0	0	0	0	0	0	0	0	Bacteria; __Firmicutes; __Clostridia; __Clostridiales; __Lachnospiraceae; __uncultured; __uncultured_bacterium
HQ741249	0	1	0	0	0	0	0	0	0	0	0	0	112	8	0	0	0	Bacteria; __Firmicutes; __Clostridia; __Clostridiales; __Clostridiaceae; __Clostridium; __uncultured_bacterium
DQ456379	0	0	0	0	0	0	0	0	0	0	0	0	0	0	2	0	0	Bacteria; __Firmicutes; __Clostridia; __Clostridiales; __Lachnospiraceae; __Blautia; __uncultured_bacterium
HQ759624	0	0	0	0	0	0	0	0	0	0	0	0	0	0	0	0	0	Bacteria; __Bacteroidetes; __Bacteroidia; __Bacteroidales; __Porphyromonadaceae; __Odoribacter; __uncultured_organism
EU775298	0	1	0	0	0	0	0	0	0	0	0	0	0	0	0	0	0	Bacteria; __Firmicutes; __Clostridia; __Clostridiales; __Clostridiaceae; __Clostridium; __uncultured_bacterium
DQ806712	303	0	0	0	0	6	0	0	2	0	0	0	0	0	615	2	0	Bacteria; __Firmicutes; __Clostridia; __Clostridiales; __Lachnospiraceae; __Incertae_Sedis; __uncultured_bacterium
EU764193	4	0	0	0	0	0	0	0	0	0	0	1	2	1	0	0	0	Bacteria; __Firmicutes; __Clostridia; __Clostridiales; __Lachnospiraceae; __Anaerostipes; __uncultured_bacterium
HQ788529	0	0	0	0	0	0	0	0	0	0	0	0	0	0	0	0	0	Bacteria; __Proteobacteria; __Betaproteobacteria; __Burkholderiales; __Alcaligenaceae; __Sutterella; __uncultured_organism
DQ807018	0	0	0	0	0	0	0	0	0	0	0	0	0	0	0	2	0	Bacteria; __Firmicutes; __Clostridia; __Clostridiales; __Lachnospiraceae; __Blautia; __uncultured_bacterium
DQ800040	0	0	0	0	0	5	0	0	0	0	0	0	0	0	1	0	0	Bacteria; __Firmicutes; __Clostridia; __Clostridiales; __Lachnospiraceae; __uncultured; __uncultured_bacterium
FJ372108	0	0	0	0	0	0	0	0	0	0	0	0	0	0	0	0	0	Bacteria; __Firmicutes; __Clostridia; __Clostridiales; __Lachnospiraceae; __uncultured; __uncultured_bacterium
EU767258	1	0	0	0	0	0	0	0	0	0	0	0	0	0	0	0	0	Bacteria; __Firmicutes; __Clostridia; __Clostridiales; __Lachnospiraceae; __uncultured; __uncultured_bacterium
EU475703	0	0	0	0	0	0	0	0	0	0	0	0	0	0	0	0	0	Bacteria; __Firmicutes; __Clostridia; __Clostridiales; __Ruminococcaceae; __uncultured; __uncultured_bacterium
EU767875	0	0	0	0	0	0	0	0	0	0	0	0	0	0	0	0	0	Bacteria; __Bacteroidetes; __Bacteroidia; __Bacteroidales; __Bacteroidaceae; __Bacteroides; __uncultured_bacterium
DQ794417	6	0	0	0	0	0	0	0	0	0	0	0	0	0	0	0	0	Bacteria; __Firmicutes; __Clostridia; __Clostridiales; __Lachnospiraceae; __Incertae_Sedis; __uncultured_bacterium
AB494866	0	0	0	0	0	0	0	0	2	0	0	0	0	0	0	0	0	Bacteria; __Firmicutes; __Clostridia; __Clostridiales; __Lachnospiraceae; __uncultured; __uncultured_bacterium
DQ807441	0	0	0	0	0	0	0	0	0	0	0	0	0	0	0	0	0	Bacteria; __Firmicutes; __Clostridia; __Clostridiales; __Lachnospiraceae; __Incertae_Sedis; __uncultured_bacterium
DQ797448	0	0	0	0	0	0	0	0	0	0	0	0	0	0	0	0	0	Bacteria; __Firmicutes; __Clostridia; __Clostridiales; __Lachnospiraceae; __Roseburia; __uncultured_bacterium
EU773008	0	10	0	0	0	0	0	0	0	0	0	0	0	0	0	0	1	Bacteria; __Firmicutes; __Clostridia; __Clostridiales; __Clostridiaceae; __Clostridium; __uncultured_bacterium
DQ804800	0	0	0	0	0	0	0	0	0	0	0	0	0	0	0	0	0	Bacteria; __Firmicutes; __Clostridia; __Clostridiales; __Lachnospiraceae; __Blautia; __uncultured_bacterium
GU272382	0	0	0	0	0	1	0	0	0	0	0	0	0	0	0	0	0	Bacteria; __Firmicutes; __Bacilli; __Lactobacillales; __Streptococcaceae; __Lactococcus; __Lactococcus_sp._TP2MJ
DQ804804	0	0	0	0	0	0	0	0	0	3	0	0	0	0	0	0	0	Bacteria; __Firmicutes; __Clostridia; __Clostridiales; __Lachnospiraceae; __Dorea; __uncultured_bacterium
DQ808153	1	0	0	0	0	0	0	0	0	0	0	0	0	0	0	0	0	Bacteria; __Firmicutes; __Clostridia; __Clostridiales; __Lachnospiraceae; __Blautia; __uncultured_bacterium
FJ368864	4	0	0	0	0	0	0	0	2	0	0	0	0	0	0	0	0	Bacteria; __Firmicutes; __Clostridia; __Clostridiales; __Ruminococcaceae; __uncultured; __uncultured_bacterium
DQ808155	0	0	0	0	0	0	0	0	0	0	0	0	0	0	0	0	0	Bacteria; __Firmicutes; __Clostridia; __Clostridiales; __Lachnospiraceae; __Roseburia; __uncultured_bacterium
EU765012	0	0	0	0	0	0	0	0	0	0	0	0	0	0	0	0	0	Bacteria; __Firmicutes; __Clostridia; __Clostridiales; __Lachnospiraceae; __uncultured; __uncultured_bacterium
DQ793990	0	0	0	0	0	0	0	0	0	0	0	0	0	0	0	0	0	Bacteria; __Firmicutes; __Clostridia; __Clostridiales; __Ruminococcaceae; __Ruminococcus; __uncultured_bacterium
EU775363	0	0	0	0	0	0	0	0	0	0	0	0	0	0	0	0	0	Bacteria; __Firmicutes; __Clostridia; __Clostridiales; __Ruminococcaceae; __uncultured; __uncultured_bacterium
DQ806465	0	0	0	0	0	0	0	0	0	0	0	0	0	0	0	0	0	Bacteria; __Verrucomicrobia; __Verrucomicrobiae; __Verrucomicrobiales; __Verrucomicrobiaceae; __Akkermansia; __uncultured_bacterium
EU775365	0	0	0	0	0	0	0	0	0	0	0	0	0	0	0	0	0	Bacteria; __Firmicutes; __Clostridia; __Clostridiales; __Ruminococcaceae; __Ruminococcus; __uncultured_bacterium
DQ800364	0	0	0	0	0	0	0	0	0	0	0	0	0	0	0	0	0	Bacteria; __Firmicutes; __Clostridia; __Clostridiales; __Veillonellaceae; __Dialister; __uncultured_bacterium
DQ801226	0	0	0	0	0	0	0	0	0	0	0	0	0	0	0	0	0	Bacteria; __Firmicutes; __Clostridia; __Clostridiales; __Lachnospiraceae; __uncultured; __uncultured_bacterium
DQ794706	0	0	0	0	0	0	0	0	0	0	0	0	0	0	0	0	0	Bacteria; __Firmicutes; __Clostridia; __Clostridiales; __Ruminococcaceae; __Subdoligranulum; __uncultured_bacterium
DQ809797	0	0	0	0	0	0	0	0	0	0	0	1	0	0	0	0	0	Bacteria; __Firmicutes; __Clostridia; __Clostridiales; __Peptostreptococcaceae; __uncultured; __uncultured_bacterium
DQ794256	2	0	0	0	0	0	0	0	0	0	0	0	0	0	0	0	0	Bacteria; __Firmicutes; __Clostridia; __Clostridiales; __Ruminococcaceae; __Subdoligranulum; __uncultured_bacterium
DQ057415	0	0	0	0	0	0	0	0	0	0	0	2	38	0	0	0	0	Bacteria; __Firmicutes; __Clostridia; __Clostridiales; __Ruminococcaceae; __uncultured; __uncultured_bacterium
DQ057412	0	0	0	1	0	0	0	0	0	1	0	0	433	2	165	0	0	Bacteria; __Firmicutes; __Clostridia; __Clostridiales; __Lachnospiraceae; __Incertae_Sedis; __uncultured_bacterium
DQ800498	0	0	0	0	0	0	0	0	0	0	0	0	0	0	0	0	0	Bacteria; __Actinobacteria; __Coriobacteriia; __Coriobacteriales; __Coriobacteriaceae; __uncultured; __uncultured_bacterium
EU778928	3	0	0	0	0	0	0	0	0	0	0	0	0	0	0	0	0	Bacteria; __Bacteroidetes; __Bacteroidia; __Bacteroidales; __Bacteroidaceae; __Bacteroides; __uncultured_bacterium
JF920373	0	4	0	0	0	0	0	0	0	0	0	0	0	0	0	0	0	Bacteria; __Firmicutes; __Clostridia; __Clostridiales; __Lachnospiraceae; __Anaerosporobacter; __uncultured_bacterium
DJ348825	0	0	0	0	0	0	0	0	0	0	0	0	0	0	0	0	0	Bacteria; __Firmicutes; __Clostridia; __Clostridiales; __Family_XI_Incertae_Sedis; __Anaerococcus; __Anaerococcus_prevotii
EU773915	0	0	7	0	0	0	0	0	1	4	0	0	0	0	0	0	0	Bacteria; __Firmicutes; __Clostridia; __Clostridiales; __Lachnospiraceae; __Blautia; __uncultured_bacterium
DQ326165	0	0	0	0	0	0	0	0	0	0	0	0	1	0	0	0	0	Bacteria; __Firmicutes; __Clostridia; __Clostridiales; __Ruminococcaceae; __uncultured; __uncultured_bacterium
JF920374	0	4	1	0	0	0	0	0	0	0	0	0	0	0	0	0	0	Bacteria; __Firmicutes; __Clostridia; __Clostridiales; __Lachnospiraceae; __Anaerosporobacter; __uncultured_bacterium
DQ806419	0	0	0	0	0	0	0	0	0	0	0	0	0	0	0	0	0	Bacteria; __Firmicutes; __Clostridia; __Clostridiales; __Lachnospiraceae; __uncultured; __uncultured_bacterium
DQ798922	0	0	2	1	0	0	2	0	0	0	0	1	0	0	0	12	0	Bacteria; __Firmicutes; __Clostridia; __Clostridiales; __Lachnospiraceae; __Blautia; __uncultured_bacterium
DQ810137	0	0	1	0	0	0	0	0	0	0	0	0	0	0	0	0	0	Bacteria; __Firmicutes; __Clostridia; __Clostridiales; __Clostridiaceae; __Clostridium; __uncultured_bacterium
DQ809171	0	0	0	0	0	0	0	0	0	0	0	0	0	0	0	0	0	Bacteria; __Firmicutes; __Clostridia; __Clostridiales; __Lachnospiraceae; __Roseburia; __uncultured_bacterium
DQ824402	0	0	0	0	0	0	0	0	0	0	0	2	0	0	0	0	0	Bacteria; __Firmicutes; __Clostridia; __Clostridiales; __Ruminococcaceae; __uncultured; __uncultured_bacterium
DQ794076	0	0	0	0	0	0	0	0	0	0	0	0	0	0	0	0	0	Bacteria; __Firmicutes; __Clostridia; __Clostridiales; __Ruminococcaceae; __Faecalibacterium; __uncultured_bacterium
EF098520	1	0	0	1	0	0	1	0	0	0	0	0	0	0	0	0	0	Bacteria; __Proteobacteria; __Epsilonproteobacteria; __Campylobacterales; __Helicobacteraceae; __Helicobacter; __uncultured_bacterium
DQ806797	0	0	0	0	0	0	0	0	0	0	0	0	0	0	0	0	0	Bacteria; __Firmicutes; __Clostridia; __Clostridiales; __Lachnospiraceae; __Blautia; __uncultured_bacterium
FJ369234	0	0	0	0	0	0	0	0	0	0	0	0	0	0	0	0	0	Bacteria; __Firmicutes; __Clostridia; __Clostridiales; __Lachnospiraceae; __Incertae_Sedis; __uncultured_bacterium
DQ805446	0	0	0	0	0	0	0	0	0	0	0	0	0	0	0	0	0	Bacteria; __Firmicutes; __Erysipelotrichi; __Erysipelotrichales; __Erysipelotrichaceae; __uncultured; __uncultured_bacterium
DQ794893	0	0	0	0	0	0	0	0	1	0	0	0	0	0	0	0	0	Bacteria; __Firmicutes; __Clostridia; __Clostridiales; __Veillonellaceae; __Dialister; __uncultured_bacterium
GQ448520	0	0	0	0	0	0	0	0	0	0	0	1	0	0	0	0	0	Bacteria; __Firmicutes; __Clostridia; __Clostridiales; __Lachnospiraceae; __uncultured; __uncultured_bacterium
DQ809774	0	0	0	0	0	2	0	0	0	0	0	0	0	0	0	0	0	Bacteria; __Firmicutes; __Clostridia; __Clostridiales; __Lachnospiraceae; __Incertae_Sedis; __uncultured_bacterium
DQ809775	0	0	0	0	0	0	0	0	0	0	0	0	0	0	0	0	0	Bacteria; __Firmicutes; __Clostridia; __Clostridiales; __Peptostreptococcaceae; __uncultured; __uncultured_bacterium
DQ806799	0	0	0	0	0	0	0	0	0	0	0	1	0	0	0	0	0	Bacteria; __Firmicutes; __Clostridia; __Clostridiales; __Ruminococcaceae; __Incertae_Sedis; __uncultured_bacterium
DQ794895	0	0	0	0	0	0	0	0	0	0	0	0	0	0	0	0	0	Bacteria; __Firmicutes; __Clostridia; __Clostridiales; __Lachnospiraceae; __uncultured; __uncultured_bacterium
DQ799564	1	0	0	0	0	0	0	0	0	0	0	0	0	0	0	0	0	Bacteria; __Firmicutes; __Clostridia; __Clostridiales; __Ruminococcaceae; __Faecalibacterium; __uncultured_bacterium
DQ799561	1	0	1	0	0	0	0	0	0	0	0	0	0	0	0	0	0	Bacteria; __Firmicutes; __Clostridia; __Clostridiales; __Lachnospiraceae; __uncultured; __uncultured_bacterium
DQ798681	0	0	0	0	0	0	0	0	0	0	0	0	0	0	0	0	0	Bacteria; __Firmicutes; __Clostridia; __Clostridiales; __Lachnospiraceae; __uncultured; __uncultured_bacterium
EU490610	1	0	0	0	0	0	0	0	0	5	0	0	6	0	0	0	0	Bacteria; __Proteobacteria; __Gammaproteobacteria; __Enterobacteriales; __Enterobacteriaceae; __Escherichia-Shigella; __Pectobacterium; __Pectobacterium_wasabiae
EU768401	2	0	0	0	0	0	0	0	0	0	0	0	0	0	0	0	0	Bacteria; __Bacteroidetes; __Bacteroidia; __Bacteroidales; __Porphyromonadaceae; __Barnesiella; __uncultured_bacterium
EU656094	0	0	0	0	0	0	0	0	0	0	0	0	0	0	1	0	0	Bacteria; __Firmicutes; __Clostridia; __Clostridiales; __uncultured; __uncultured_bacterium
EU475263	0	0	0	0	0	0	0	0	0	1	0	0	0	0	0	0	0	Bacteria; __Firmicutes; __Clostridia; __Clostridiales; __Lachnospiraceae; __uncultured; __uncultured_bacterium
DQ793864	0	0	0	0	0	0	0	0	0	0	0	0	0	0	0	0	0	Bacteria; __Firmicutes; __Clostridia; __Clostridiales; __Ruminococcaceae; __Faecalibacterium; __uncultured_bacterium
DQ799363	0	1	3	1	0	0	2	0	0	0	0	4	0	0	0	20	0	Bacteria; __Firmicutes; __Clostridia; __Clostridiales; __Lachnospiraceae; __uncultured; __uncultured_bacterium
EU776854	0	0	0	0	0	0	0	0	0	0	0	0	0	0	0	0	0	Bacteria; __Firmicutes; __Clostridia; __Clostridiales; __Lachnospiraceae; __uncultured; __uncultured_bacterium
EU774165	0	0	0	0	0	0	0	0	0	0	0	0	0	0	0	0	0	Bacteria; __Firmicutes; __Clostridia; __Clostridiales; __Ruminococcaceae; __uncultured; __uncultured_bacterium
DQ799360	3	0	0	0	0	0	0	0	0	0	0	0	0	0	0	0	0	Bacteria; __Firmicutes; __Clostridia; __Clostridiales; __Ruminococcaceae; __Ruminococcus; __uncultured_bacterium
EU777589	0	0	0	0	0	0	0	0	0	0	0	0	0	0	0	0	0	Bacteria; __Firmicutes; __Clostridia; __Clostridiales; __Lachnospiraceae; __Incertae_Sedis; __uncultured_bacterium
EU776853	0	0	0	0	0	0	0	0	0	0	0	1	0	0	0	0	0	Bacteria; __Firmicutes; __Clostridia; __Clostridiales; __Lachnospiraceae; __uncultured; __uncultured_bacterium
DQ798180	1	0	0	0	0	0	0	0	0	0	0	0	0	0	0	0	0	Bacteria; __Firmicutes; __Clostridia; __Clostridiales; __Lachnospiraceae; __Incertae_Sedis; __uncultured_bacterium
DQ798181	1	0	0	0	0	0	0	0	0	0	0	0	0	0	0	0	0	Bacteria; __Bacteroidetes; __Bacteroidia; __Bacteroidales; __Bacteroidaceae; __Bacteroides; __uncultured_bacterium
DQ799369	0	0	0	0	0	0	0	0	0	0	0	0	0	0	0	0	0	Bacteria; __Bacteroidetes; __Bacteroidia; __Bacteroidales; __Bacteroidaceae; __Bacteroides; __uncultured_bacterium
DQ794726	0	0	0	0	0	0	0	0	0	0	0	0	0	0	0	0	0	Bacteria; __Firmicutes; __Clostridia; __Clostridiales; __Lachnospiraceae; __Incertae_Sedis; __uncultured_bacterium
DQ800566	0	0	0	0	0	0	0	0	0	0	0	0	0	0	0	0	1	Bacteria; __Firmicutes; __Erysipelotrichi; __Erysipelotrichales; __Erysipelotrichaceae; __Catenibacterium; __uncultured_bacterium
DQ798185	6	0	0	0	0	0	0	0	0	0	0	0	0	0	0	0	0	Bacteria; __Bacteroidetes; __Bacteroidia; __Bacteroidales; __Porphyromonadaceae; __Barnesiella; __uncultured_bacterium
DQ800564	0	1	0	0	0	0	0	0	0	0	0	0	0	0	0	0	0	Bacteria; __Firmicutes; __Clostridia; __Clostridiales; __Lachnospiraceae; __Incertae_Sedis; __uncultured_bacterium
DQ805045	0	0	0	0	0	1	0	0	0	0	0	0	0	0	0	0	0	Bacteria; __Firmicutes; __Clostridia; __Clostridiales; __Ruminococcaceae; __Incertae_Sedis; __uncultured_bacterium
DQ824267	0	0	0	0	0	0	0	0	0	0	0	0	0	0	0	0	0	Bacteria; __Firmicutes; __Clostridia; __Clostridiales; __Lachnospiraceae; __Incertae_Sedis; __uncultured_bacterium
DQ807337	0	0	0	0	0	0	0	0	0	0	0	0	0	0	0	0	0	Bacteria; __Firmicutes; __Clostridia; __Clostridiales; __Ruminococcaceae; __uncultured; __uncultured_bacterium
DQ799588	0	0	0	0	0	6	0	0	0	0	0	0	0	0	23	0	0	Bacteria; __Firmicutes; __Clostridia; __Clostridiales; __Lachnospiraceae; __Incertae_Sedis; __uncultured_bacterium
AY979245	0	0	2	7	0	3	0	0	1	1	0	1	4	5	2	1	0	Bacteria; __Firmicutes; __Bacilli; __Bacillales; __Family_XI_Incertae_Sedis; __Gemella; __uncultured_bacterium
DQ807331	1	0	0	0	0	50	0	0	0	0	0	0	0	0	28	0	0	Bacteria; __Bacteroidetes; __Bacteroidia; __Bacteroidales; __Porphyromonadaceae; __Barnesiella; __uncultured_bacterium
DQ801211	4	0	0	0	0	3	0	0	0	0	0	0	0	0	0	0	0	Bacteria; __Firmicutes; __Clostridia; __Clostridiales; __Lachnospiraceae; __Roseburia; __uncultured_bacterium
DQ801210	1	0	0	0	0	1	0	0	0	0	0	0	0	0	0	0	0	Bacteria; __Firmicutes; __Clostridia; __Clostridiales; __Lachnospiraceae; __Roseburia; __uncultured_bacterium
DQ799587	0	0	5	1	0	0	0	0	0	0	0	6	0	0	1	0	0	Bacteria; __Firmicutes; __Clostridia; __Clostridiales; __Lachnospiraceae; __uncultured; __uncultured_bacterium
DQ799586	0	0	0	0	0	0	0	0	1	0	0	2	3	0	0	0	0	Bacteria; __Bacteroidetes; __Bacteroidia; __Bacteroidales; __Porphyromonadaceae; __Barnesiella; __uncultured_bacterium
DQ806243	3	0	0	0	0	0	0	0	0	0	0	0	0	0	0	0	0	Bacteria; __Firmicutes; __Clostridia; __Clostridiales; __Ruminococcaceae; __Faecalibacterium; __uncultured_bacterium
JQ083865	0	0	0	0	0	0	0	0	0	0	0	0	0	0	1	0	0	Bacteria; __Firmicutes; __Clostridia; __Clostridiales; __Lachnospiraceae; __uncultured; __uncultured_bacterium
EU452032	0	0	0	0	0	0	0	0	0	1	0	0	0	0	0	0	0	Bacteria; __Bacteroidetes; __Bacteroidia; __Bacteroidales; __S24-7; __uncultured_bacterium
DQ806088	38	55	0	0	0	4	0	0	0	0	0	0	0	0	0	0	0	Bacteria; __Firmicutes; __Clostridia; __Clostridiales; __Ruminococcaceae; __Subdoligranulum; __uncultured_bacterium
DQ809111	19	1	0	0	0	8	0	0	0	0	0	0	0	0	0	0	0	Bacteria; __Firmicutes; __Clostridia; __Clostridiales; __Ruminococcaceae; __Subdoligranulum; __uncultured_bacterium
DQ809402	0	0	0	0	0	0	0	0	0	0	0	1	0	0	0	2	0	Bacteria; __Firmicutes; __Clostridia; __Clostridiales; __Ruminococcaceae; __Ruminococcus; __uncultured_bacterium
EU767656	0	0	0	0	0	0	0	0	0	0	0	0	0	0	0	0	0	Bacteria; __Firmicutes; __Clostridia; __Clostridiales; __Lachnospiraceae; __Coprococcus; __uncultured_bacterium
DQ808832	1	0	0	0	0	0	0	0	0	0	0	0	0	0	0	0	0	Bacteria; __Firmicutes; __Clostridia; __Clostridiales; __Lachnospiraceae; __uncultured; __uncultured_bacterium
DQ802191	0	0	0	0	0	0	0	0	0	0	0	0	0	0	0	0	0	Bacteria; __Firmicutes; __Clostridia; __Clostridiales; __Ruminococcaceae; __Faecalibacterium; __uncultured_bacterium
EU777645	0	0	0	0	0	0	0	0	0	0	0	0	0	0	0	0	0	Bacteria; __Firmicutes; __Clostridia; __Clostridiales; __Lachnospiraceae; __Incertae_Sedis; __uncultured_bacterium
GQ337881	0	0	1	3	0	0	0	0	0	0	0	0	0	0	0	0	0	Bacteria; __Firmicutes; __Bacilli; __Lactobacillales; __Streptococcaceae; __Lactococcus; __Lactococcus_lactis
HQ790015	0	0	0	0	0	0	0	0	0	0	0	0	0	0	0	0	0	Bacteria; __Firmicutes; __Clostridia; __Clostridiales; __Lachnospiraceae; __uncultured; __uncultured_organism
EU768665	0	0	0	0	0	0	0	0	0	0	0	0	0	0	0	0	0	Bacteria; __Firmicutes; __Clostridia; __Clostridiales; __Lachnospiraceae; __Incertae_Sedis; __uncultured_bacterium
EU843706	0	0	0	0	0	0	0	0	0	0	0	0	0	0	0	0	0	Bacteria; __Firmicutes; __Clostridia; __Clostridiales; __Ruminococcaceae; __uncultured; __uncultured_bacterium
FJ678381	0	0	0	0	0	0	0	0	0	0	0	0	0	0	0	0	0	Bacteria; __Bacteroidetes; __Bacteroidia; __Bacteroidales; __Prevotellaceae; __uncultured; __uncultured_bacterium
FJ367644	0	0	0	0	0	0	0	0	0	0	0	0	0	0	0	0	0	Bacteria; __Firmicutes; __Clostridia; __Clostridiales; __Ruminococcaceae; __uncultured; __uncultured_bacterium
EU762024	0	0	0	0	0	0	0	0	0	0	0	0	0	0	0	0	0	Bacteria; __Firmicutes; __Clostridia; __Clostridiales; __Ruminococcaceae; __Incertae_Sedis; __uncultured_bacterium
DQ807420	0	0	0	0	0	0	0	0	0	0	0	1	0	0	0	0	0	Bacteria; __Firmicutes; __Clostridia; __Clostridiales; __Lachnospiraceae; __Roseburia; __uncultured_bacterium
DQ807421	1	0	0	0	0	8	0	0	0	0	0	0	0	0	0	0	0	Bacteria; __Firmicutes; __Clostridia; __Clostridiales; __Ruminococcaceae; __Ruminococcus; __uncultured_bacterium
DQ799103	0	0	0	0	0	0	0	0	0	0	0	0	0	0	0	3	0	Bacteria; __Firmicutes; __Clostridia; __Clostridiales; __Lachnospiraceae; __Blautia; __uncultured_bacterium
DQ807427	1	0	0	0	0	0	0	0	0	0	0	0	0	0	0	0	0	Bacteria; __Bacteroidetes; __Bacteroidia; __Bacteroidales; __Bacteroidaceae; __Bacteroides; __uncultured_bacterium
DQ807424	0	0	0	0	0	0	0	0	0	0	0	0	0	0	0	0	0	Bacteria; __Firmicutes; __Clostridia; __Clostridiales; __Lachnospiraceae; __uncultured; __uncultured_bacterium
EU454756	0	0	0	0	0	0	0	0	0	1	0	0	0	0	0	0	0	Bacteria; __Firmicutes; __Clostridia; __Clostridiales; __Lachnospiraceae; __uncultured; __uncultured_bacterium
DQ798988	35	0	0	0	0	0	0	0	0	0	0	0	0	0	0	0	0	Bacteria; __Bacteroidetes; __Bacteroidia; __Bacteroidales; __Bacteroidaceae; __Bacteroides; __uncultured_bacterium
DQ794670	0	0	0	0	0	0	0	0	0	0	0	0	0	0	0	0	0	Bacteria; __Firmicutes; __Clostridia; __Clostridiales; __Lachnospiraceae; __Pseudobutyrivibrio; __uncultured_bacterium
DQ823694	0	0	0	0	0	0	0	0	0	0	0	0	0	0	0	0	0	Bacteria; __Firmicutes; __Clostridia; __Clostridiales; __Ruminococcaceae; __Subdoligranulum; __uncultured_bacterium
DQ823693	0	0	0	0	0	0	0	0	4	0	0	0	0	0	0	0	0	Bacteria; __Firmicutes; __Clostridia; __Clostridiales; __Lachnospiraceae; __Incertae_Sedis; __uncultured_bacterium
FJ367649	2	0	0	0	0	3	0	0	0	0	0	0	1	0	0	0	0	Bacteria; __Firmicutes; __Clostridia; __Clostridiales; __Lachnospiraceae; __Incertae_Sedis; __uncultured_bacterium
DQ326238	0	0	0	0	0	0	0	0	0	0	0	2	0	0	0	0	0	Bacteria; __Firmicutes; __Clostridia; __Clostridiales; __Lachnospiraceae; __Anaerostipes; __uncultured_bacterium
EU466143	0	1	1	0	0	0	0	0	0	0	0	0	0	0	0	0	0	Bacteria; __Firmicutes; __Clostridia; __Clostridiales; __Ruminococcaceae; __uncultured; __uncultured_bacterium
AY993677	0	0	0	0	0	0	0	0	0	2	0	0	0	0	0	0	0	Bacteria; __Bacteroidetes; __Bacteroidia; __Bacteroidales; __S24-7; __uncultured_bacterium
HM218533	0	0	1	0	0	0	0	0	0	0	0	0	0	0	0	0	0	Bacteria; __Firmicutes; __Bacilli; __Lactobacillales; __Lactobacillaceae; __Lactobacillus; __Lactobacillus_delbrueckii_subsp._bulgaricus
FJ368647	0	34	9	18	0	0	0	0	0	0	0	0	0	0	0	0	0	Bacteria; __Firmicutes; __Clostridia; __Clostridiales; __Lachnospiraceae; __Incertae_Sedis; __uncultured_bacterium
DQ807207	0	0	0	0	0	3	0	0	0	0	0	0	0	0	0	0	0	Bacteria; __Firmicutes; __Clostridia; __Clostridiales; __Lachnospiraceae; __uncultured; __uncultured_bacterium
DQ807204	24	0	0	1	0	15	0	0	0	0	0	0	0	0	0	0	0	Bacteria; __Firmicutes; __Clostridia; __Clostridiales; __Ruminococcaceae; __Faecalibacterium; __uncultured_bacterium
DQ807757	3	0	0	0	0	0	0	0	2	1	0	0	0	0	138	0	0	Bacteria; __Firmicutes; __Clostridia; __Clostridiales; __Lachnospiraceae; __Incertae_Sedis; __uncultured_bacterium
DQ802582	4	0	0	0	0	0	0	0	0	0	0	0	0	0	0	0	0	Bacteria; __Firmicutes; __Clostridia; __Clostridiales; __Lachnospiraceae; __uncultured; __uncultured_bacterium
EU768693	0	0	0	0	0	0	0	0	0	0	0	0	0	0	0	0	0	Bacteria; __Firmicutes; __Clostridia; __Clostridiales; __Lachnospiraceae; __Pseudobutyrivibrio; __uncultured_bacterium
DQ441349	0	4	0	2	0	0	0	0	21	4	0	1	0	52	0	0	0	Bacteria; __Firmicutes; __Clostridia; __Clostridiales; __Lachnospiraceae; __Incertae_Sedis; __uncultured_bacterium
EU462268	0	0	0	0	0	0	0	0	0	0	0	0	0	0	0	0	1	Bacteria; __Bacteroidetes; __Bacteroidia; __Bacteroidales; __Prevotellaceae; __Prevotella; __uncultured_bacterium
DQ795293	1	0	0	0	0	0	0	0	0	0	0	0	0	0	0	0	0	Bacteria; __Firmicutes; __Clostridia; __Clostridiales; __Lachnospiraceae; __Incertae_Sedis; __uncultured_bacterium
DQ326782	0	0	0	0	0	0	0	0	0	0	0	0	0	0	0	0	0	Bacteria; __Firmicutes; __Clostridia; __Clostridiales; __Lachnospiraceae; __Roseburia; __uncultured_bacterium
DQ441347	226	0	0	0	0	60	0	0	0	0	0	0	0	2	0	0	0	Bacteria; __Firmicutes; __Clostridia; __Clostridiales; __Ruminococcaceae; __uncultured; __uncultured_bacterium
GQ448308	0	0	0	0	0	0	0	0	0	0	0	0	0	0	0	1	0	Bacteria; __Bacteroidetes; __Bacteroidia; __Bacteroidales; __Bacteroidaceae; __Bacteroides; __uncultured_bacterium
EU775986	0	0	0	0	0	0	0	0	0	0	0	0	0	0	0	0	0	Bacteria; __Bacteroidetes; __Bacteroidia; __Bacteroidales; __Bacteroidaceae; __Bacteroides; __uncultured_bacterium
AF235998	1	0	0	0	0	0	0	0	0	0	0	0	0	0	0	0	0	Bacteria; __Proteobacteria; __Alphaproteobacteria; __Rhizobiales; __Rhizobiaceae; __Shinella; __alpha_proteobacterium_A0721
BAAZ01000428	0	0	0	0	0	0	0	0	0	0	0	0	0	0	0	0	0	Bacteria; __Firmicutes; __Clostridia; __Clostridiales; __Christensenellaceae; __uncultured; __human_gut_metagenome
GQ158785	0	0	0	2	1	0	5	0	0	0	0	0	0	13	0	1	0	Bacteria; __Firmicutes; __Bacilli; __Lactobacillales; __Streptococcaceae; __Streptococcus; __uncultured_bacterium
GU811876	6	0	0	0	0	0	0	0	0	0	0	0	0	0	0	0	0	Bacteria; __Firmicutes; __Erysipelotrichi; __Erysipelotrichales; __Erysipelotrichaceae; __Coprobacillus; __Coprobacillus_cateniformis
GQ338714	0	183	1	0	0	0	15	0	0	0	0	0	0	1	0	0	0	Bacteria; __Firmicutes; __Clostridia; __Clostridiales; __Veillonellaceae; __Veillonella; __uncultured_bacterium
AF371946	0	0	0	0	0	0	0	0	0	0	0	0	0	0	0	0	0	Bacteria; __Firmicutes; __Clostridia; __Clostridiales; __Christensenellaceae; __uncultured; __uncultured_bacterium
EF099213	0	0	0	0	0	0	0	0	0	0	0	11	0	0	0	0	0	Bacteria; __Verrucomicrobia; __Verrucomicrobiae; __Verrucomicrobiales; __Verrucomicrobiaceae; __Akkermansia; __uncultured_bacterium
FN600541	0	0	0	1	0	0	0	0	0	0	0	0	0	0	0	0	0	Bacteria; __Firmicutes; __Bacilli; __Lactobacillales; __Enterococcaceae; __Enterococcus; __Enterococcus_raffinosus
EU465963	0	0	0	2	0	0	0	5	0	0	0	0	1	1	0	0	0	Bacteria; __Firmicutes; __Bacilli; __Lactobacillales; __Enterococcaceae; __Enterococcus; __uncultured_bacterium
DQ801760	0	0	0	0	0	0	0	0	0	0	0	0	0	0	0	0	0	Bacteria; __Firmicutes; __Clostridia; __Clostridiales; __Ruminococcaceae; __Faecalibacterium; __uncultured_bacterium
EF097809	0	0	0	0	0	0	0	0	0	1	0	0	0	0	0	0	0	Bacteria; __Bacteroidetes; __Bacteroidia; __Bacteroidales; __S24-7; __uncultured_bacterium
DQ807685	49	0	0	0	0	0	0	0	0	0	0	0	0	0	0	0	0	Bacteria; __Firmicutes; __Clostridia; __Clostridiales; __Lachnospiraceae; __Blautia; __uncultured_bacterium
DQ807682	0	0	0	0	0	0	0	0	0	0	0	0	0	0	0	0	0	Bacteria; __Firmicutes; __Clostridia; __Clostridiales; __Ruminococcaceae; __Subdoligranulum; __uncultured_bacterium
FN811326	0	0	0	0	0	0	0	11	0	0	0	0	0	3	0	1	10	Bacteria; __Firmicutes; __Bacilli; __Lactobacillales; __Enterococcaceae; __Enterococcus; __Enterococcus_sp._e1s1
DQ807680	8	0	2	0	0	0	0	0	0	0	0	0	0	0	0	0	0	Bacteria; __Firmicutes; __Clostridia; __Clostridiales; __Ruminococcaceae; __Subdoligranulum; __uncultured_bacterium
DQ796929	0	0	0	0	1	1	0	0	0	0	0	0	0	0	0	0	0	Bacteria; __Firmicutes; __Clostridia; __Clostridiales; __Lachnospiraceae; __uncultured; __uncultured_bacterium
EU764821	0	0	0	0	0	0	0	0	0	0	0	1	0	0	0	0	0	Bacteria; __Firmicutes; __Clostridia; __Clostridiales; __Ruminococcaceae; __uncultured; __uncultured_bacterium
DQ793739	0	0	0	0	0	0	0	0	3	0	0	0	4	0	0	0	0	Bacteria; __Firmicutes; __Erysipelotrichi; __Erysipelotrichales; __Erysipelotrichaceae; __uncultured; __uncultured_bacterium
DQ799741	0	0	0	0	0	0	0	0	1	0	0	0	0	0	0	0	0	Bacteria; __Firmicutes; __Clostridia; __Clostridiales; __Lachnospiraceae; __Incertae_Sedis; __uncultured_bacterium
EU461688	13	0	0	0	0	0	0	0	0	0	0	0	0	0	0	0	0	Bacteria; __Firmicutes; __Clostridia; __Clostridiales; __Lachnospiraceae; __Blautia; __uncultured_bacterium
DQ799035	0	0	0	0	0	0	0	0	0	0	0	0	0	0	0	0	0	Bacteria; __Firmicutes; __Clostridia; __Clostridiales; __Lachnospiraceae; __Blautia; __uncultured_bacterium
FJ362673	0	0	0	0	0	0	0	0	0	0	0	0	0	0	0	0	0	Bacteria; __Firmicutes; __Clostridia; __Clostridiales; __Lachnospiraceae; __Coprococcus; __uncultured_bacterium
EF679189	0	0	0	0	0	0	0	0	0	0	0	0	0	0	0	0	0	Bacteria; __Proteobacteria; __Gammaproteobacteria; __Aeromonadales; __Aeromonadaceae; __Aeromonas; __uncultured_Aeromonas_sp.
DQ797031	0	0	0	0	0	0	0	0	0	0	0	0	0	0	0	0	0	Bacteria; __Bacteroidetes; __Bacteroidia; __Bacteroidales; __Prevotellaceae; __Prevotella; __uncultured_bacterium
DQ793512	0	0	0	0	0	0	0	0	0	0	0	0	0	0	0	0	0	Bacteria; __Firmicutes; __Clostridia; __Clostridiales; __Lachnospiraceae; __uncultured; __uncultured_bacterium
DQ793516	0	0	0	0	0	0	0	0	1	1	0	0	0	0	0	0	0	Bacteria; __Firmicutes; __Clostridia; __Clostridiales; __Lachnospiraceae; __Moryella; __uncultured_bacterium
DQ015075	0	0	1	0	0	0	0	0	0	0	0	0	0	0	0	0	0	Bacteria; __Firmicutes; __Clostridia; __Clostridiales; __Peptostreptococcaceae; __uncultured; __uncultured_bacterium
DQ057385	0	0	0	0	0	0	0	0	0	0	0	0	1	0	0	0	0	Bacteria; __Firmicutes; __Clostridia; __Clostridiales; __Lachnospiraceae; __uncultured; __uncultured_bacterium
DQ057380	0	14	24	1	0	0	0	0	0	0	0	1	1	0	0	0	0	Bacteria; __Firmicutes; __Clostridia; __Clostridiales; __Ruminococcaceae; __Subdoligranulum; __uncultured_bacterium
DQ793282	1	0	0	0	0	0	0	0	0	0	0	0	0	0	0	0	0	Bacteria; __Firmicutes; __Clostridia; __Clostridiales; __Lachnospiraceae; __Blautia; __uncultured_bacterium
DQ807115	0	0	0	0	0	0	1	0	0	0	0	4	0	0	0	0	0	Bacteria; __Firmicutes; __Clostridia; __Clostridiales; __Lachnospiraceae; __Blautia; __uncultured_bacterium
DQ807113	0	0	0	0	0	0	0	0	0	0	0	0	0	0	0	0	0	Bacteria; __Firmicutes; __Clostridia; __Clostridiales; __Lachnospiraceae; __Blautia; __uncultured_bacterium
DQ057388	0	5	0	0	0	0	0	0	0	4	0	0	0	0	2	0	0	Bacteria; __Firmicutes; __Clostridia; __Clostridiales; __Lachnospiraceae; __uncultured; __uncultured_bacterium
DQ803863	0	0	0	0	0	0	0	0	0	0	0	0	0	0	0	0	0	Bacteria; __Firmicutes; __Clostridia; __Clostridiales; __Lachnospiraceae; __Incertae_Sedis; __uncultured_bacterium
EU762681	0	0	0	0	1	0	0	0	0	0	0	0	0	0	0	0	0	Bacteria; __Bacteroidetes; __Bacteroidia; __Bacteroidales; __Bacteroidaceae; __Bacteroides; __uncultured_bacterium
GQ175370	0	0	0	0	0	0	0	0	0	0	0	1	0	0	0	0	0	Bacteria; __Firmicutes; __Clostridia; __Clostridiales; __Ruminococcaceae; __Subdoligranulum; __uncultured_bacterium
GQ175375	0	1	0	0	0	0	0	0	0	0	0	0	0	0	0	0	0	Bacteria; __Firmicutes; __Clostridia; __Clostridiales; __Ruminococcaceae; __uncultured; __uncultured_bacterium
EU462863	0	0	0	0	0	0	0	0	0	0	0	0	0	0	2	0	0	Bacteria; __Firmicutes; __Clostridia; __Clostridiales; __Lachnospiraceae; __Incertae_Sedis; __uncultured_bacterium
HQ790343	0	0	0	0	0	7	0	0	0	0	0	0	0	0	1	0	0	Bacteria; __Bacteroidetes; __Bacteroidia; __Bacteroidales; __Bacteroidaceae; __Bacteroides; __uncultured_organism
DQ802094	0	0	0	0	0	0	0	0	9	0	0	0	0	0	0	0	0	Bacteria; __Firmicutes; __Clostridia; __Clostridiales; __Lachnospiraceae; __Blautia; __uncultured_bacterium
EU469410	2	0	0	0	0	0	0	0	0	0	0	0	0	0	0	0	0	Bacteria; __Firmicutes; __Clostridia; __Clostridiales; __Lachnospiraceae; __Blautia; __uncultured_bacterium
EF097132	0	0	0	0	1	0	0	0	0	0	0	0	0	0	0	0	0	Bacteria; __Firmicutes; __Clostridia; __Clostridiales; __Ruminococcaceae; __Incertae_Sedis; __uncultured_bacterium
DQ804096	0	0	0	0	0	0	0	0	0	2	0	0	0	0	0	0	0	Bacteria; __Firmicutes; __Clostridia; __Clostridiales; __Lachnospiraceae; __Blautia; __uncultured_bacterium
EU510052	0	0	0	0	0	0	0	0	0	0	0	0	0	0	0	0	0	Bacteria; __Firmicutes; __Clostridia; __Clostridiales; __Ruminococcaceae; __uncultured; __uncultured_bacterium
DQ797722	1	0	0	0	0	0	0	0	0	0	0	0	0	0	0	0	0	Bacteria; __Actinobacteria; __Coriobacteriia; __Coriobacteriales; __Coriobacteriaceae; __Collinsella; __uncultured_bacterium
DQ796756	0	0	0	0	0	0	0	0	0	0	0	0	0	0	0	0	0	Bacteria; __Firmicutes; __Clostridia; __Clostridiales; __Lachnospiraceae; __uncultured; __uncultured_bacterium
FJ510139	94	0	0	0	0	14	0	0	0	0	0	0	0	0	0	0	0	Bacteria; __Firmicutes; __Clostridia; __Clostridiales; __Ruminococcaceae; __uncultured; __uncultured_bacterium
FJ371661	0	0	0	0	0	0	0	0	0	0	0	0	0	0	0	0	0	Bacteria; __Firmicutes; __Erysipelotrichi; __Erysipelotrichales; __Erysipelotrichaceae; __Incertae_Sedis; __uncultured_bacterium
HQ767301	7	0	0	0	0	0	0	0	0	0	0	0	0	0	0	0	0	Bacteria; __Actinobacteria; __Coriobacteriia; __Coriobacteriales; __Coriobacteriaceae; __Gordonibacter; __uncultured_organism
FJ369514	0	7	0	0	0	0	0	0	50	0	0	209	0	0	5	0	0	Bacteria; __Firmicutes; __Clostridia; __Clostridiales; __Veillonellaceae; __Dialister; __uncultured_bacterium
DQ803545	1	0	0	0	0	0	0	0	0	0	0	0	0	0	0	0	0	Bacteria; __Firmicutes; __Clostridia; __Clostridiales; __Lachnospiraceae; __uncultured; __uncultured_bacterium
DQ824317	0	0	0	0	0	0	0	0	0	0	0	0	0	0	1	0	0	Bacteria; __Firmicutes; __Clostridia; __Clostridiales; __Lachnospiraceae; __Blautia; __uncultured_bacterium
GQ447990	0	0	0	0	0	0	0	0	0	0	0	0	0	0	0	0	0	Bacteria; __Bacteroidetes; __Bacteroidia; __Bacteroidales; __Prevotellaceae; __Prevotella; __uncultured_bacterium
EU772243	0	0	0	0	0	0	0	0	0	0	0	0	0	0	0	0	0	Bacteria; __Firmicutes; __Clostridia; __Clostridiales; __Lachnospiraceae; __Incertae_Sedis; __uncultured_bacterium
FJ366193	0	0	0	0	0	0	0	0	0	0	0	0	0	0	0	0	0	Bacteria; __Firmicutes; __Clostridia; __Clostridiales; __Lachnospiraceae; __uncultured; __uncultured_bacterium
DQ129403	0	1	0	0	0	0	0	4	0	0	0	0	1	0	0	0	1	Bacteria; __Firmicutes; __Bacilli; __Lactobacillales; __Enterococcaceae; __Enterococcus; __uncultured_bacterium
DQ800963	0	0	0	0	0	0	0	0	0	0	0	0	0	0	0	0	0	Bacteria; __Firmicutes; __Clostridia; __Clostridiales; __Ruminococcaceae; __uncultured; __uncultured_bacterium
DQ071523	0	0	0	0	0	0	0	0	0	0	0	0	0	0	1	0	0	Bacteria; __Firmicutes; __Clostridia; __Clostridiales; __Lachnospiraceae; __Anaerostipes; __uncultured_bacterium
EU764750	0	0	0	0	0	0	0	0	0	0	0	0	0	0	0	0	0	Bacteria; __Firmicutes; __Clostridia; __Clostridiales; __Lachnospiraceae; __Roseburia; __uncultured_bacterium
EU766260	2	0	0	0	0	1	0	0	0	0	0	8	2	0	0	0	0	Bacteria; __Firmicutes; __Clostridia; __Clostridiales; __Ruminococcaceae; __Incertae_Sedis; __uncultured_bacterium
EU763256	1	0	0	0	0	0	0	0	0	0	0	1	0	0	0	0	0	Bacteria; __Firmicutes; __Clostridia; __Clostridiales; __Lachnospiraceae; __Incertae_Sedis; __uncultured_bacterium
DQ794206	2	0	0	0	0	0	0	0	0	0	0	0	0	0	0	0	0	Bacteria; __Firmicutes; __Clostridia; __Clostridiales; __Ruminococcaceae; __Subdoligranulum; __uncultured_bacterium
EU458513	0	0	3	0	0	0	0	0	0	0	0	0	0	0	0	0	0	Bacteria; __Bacteroidetes; __Bacteroidia; __Bacteroidales; __S24-7; __uncultured_bacterium
EU765806	0	5	0	0	0	0	0	0	0	0	0	0	0	0	0	0	0	Bacteria; __Firmicutes; __Clostridia; __Clostridiales; __Ruminococcaceae; __uncultured; __uncultured_bacterium
DQ796322	0	0	0	0	0	0	0	0	0	0	0	0	0	0	0	0	0	Bacteria; __Firmicutes; __Erysipelotrichi; __Erysipelotrichales; __Erysipelotrichaceae; __Incertae_Sedis; __uncultured_bacterium
HM021362	0	0	0	0	0	0	0	0	0	0	0	0	0	0	0	0	0	Bacteria; __Firmicutes; __Clostridia; __Clostridiales; __Family_XI_Incertae_Sedis; __Peptoniphilus; __uncultured_bacterium
EU526290	0	0	0	0	0	0	0	0	0	0	0	0	0	0	0	0	0	Bacteria; __Firmicutes; __Clostridia; __Clostridiales; __Family_XI_Incertae_Sedis; __Peptoniphilus; __Peptoniphilus_duerdenii
FJ371310	33	0	0	0	0	24	6	0	0	1	0	17	14	8	0	0	0	Bacteria; __Firmicutes; __Clostridia; __Clostridiales; __Lachnospiraceae; __Anaerostipes; __uncultured_bacterium
FJ371644	65	0	0	0	1	1	0	0	0	0	0	191	3	0	0	0	0	Bacteria; __Firmicutes; __Clostridia; __Clostridiales; __Lachnospiraceae; __Roseburia; __uncultured_bacterium
EU771535	0	0	1	0	2	2	0	0	2	4	0	5	10	0	0	0	0	Bacteria; __Firmicutes; __Clostridia; __Clostridiales; __Ruminococcaceae; __Subdoligranulum; __uncultured_bacterium
GU561405	3	0	0	0	0	0	0	0	0	0	0	0	0	0	0	0	0	Bacteria; __Firmicutes; __Bacilli; __Bacillales; __Family_XI_Incertae_Sedis; __Gemella; __Gemella_morbillorum
EU771530	0	0	0	0	0	0	0	0	0	0	0	0	0	0	0	0	0	Bacteria; __Firmicutes; __Clostridia; __Clostridiales; __Ruminococcaceae; __Ruminococcus; __uncultured_bacterium
HQ764221	27	0	0	0	0	629	0	0	0	0	0	0	0	1	73	15	0	Bacteria; __Bacteroidetes; __Bacteroidia; __Bacteroidales; __Bacteroidaceae; __Bacteroides; __uncultured_organism
DQ797619	0	1	0	1	0	0	0	0	0	0	0	0	0	0	0	0	0	Bacteria; __Firmicutes; __Clostridia; __Clostridiales; __Lachnospiraceae; __uncultured; __uncultured_bacterium
FW576170	107	0	0	0	0	1	0	0	1	0	0	0	0	0	0	0	0	Bacteria; __Actinobacteria; __Bifidobacteriales; __Bifidobacteriaceae; __Bifidobacterium; __unidentified
DQ801965	1	0	0	0	0	0	0	0	0	0	0	0	0	0	0	0	0	Bacteria; __Firmicutes; __Clostridia; __Clostridiales; __Lachnospiraceae; __Incertae_Sedis; __uncultured_bacterium
HQ687764	0	0	0	0	0	2	0	0	0	0	0	0	0	0	0	0	0	Bacteria; __Firmicutes; __Erysipelotrichi; __Erysipelotrichales; __Erysipelotrichaceae; __Incertae_Sedis; __bacterium_MRG-1
AY916317	0	0	0	0	0	0	0	0	0	0	0	0	0	0	0	0	0	Bacteria; __Firmicutes; __Clostridia; __Clostridiales; __Lachnospiraceae; __Incertae_Sedis; __uncultured_bacterium
DQ801963	1	0	0	0	0	0	0	0	0	0	0	0	0	0	0	0	0	Bacteria; __Firmicutes; __Clostridia; __Clostridiales; __Lachnospiraceae; __Blautia; __uncultured_bacterium
DQ796327	0	1	0	0	0	0	0	0	0	0	0	0	0	0	0	0	0	Bacteria; __Firmicutes; __Bacilli; __Lactobacillales; __Streptococcaceae; __Streptococcus; __uncultured_bacterium
AY850454	4	177	738	768	413	2	0	0	26	138	3	104	118	12	68	627	0	Bacteria; __Firmicutes; __Clostridia; __Clostridiales; __Lachnospiraceae; __Incertae_Sedis; __uncultured_bacterium
DQ804303	0	0	0	0	0	0	0	0	0	0	0	0	0	0	0	0	0	Bacteria; __Firmicutes; __Clostridia; __Clostridiales; __Lachnospiraceae; __uncultured; __uncultured_bacterium
EU774763	0	0	0	0	0	0	0	0	0	0	0	0	0	0	0	0	0	Bacteria; __Firmicutes; __Clostridia; __Clostridiales; __Lachnospiraceae; __Blautia; __uncultured_bacterium
FJ363658	0	0	0	0	0	0	0	0	0	0	0	0	0	0	0	0	0	Bacteria; __Firmicutes; __Clostridia; __Clostridiales; __Lachnospiraceae; __Blautia; __uncultured_bacterium
DQ804655	0	0	0	0	0	0	0	0	0	0	0	0	0	0	0	0	0	Bacteria; __Firmicutes; __Clostridia; __Clostridiales; __Ruminococcaceae; __Faecalibacterium; __uncultured_bacterium
DQ804305	0	0	0	0	0	0	0	0	0	1	0	0	0	0	0	0	0	Bacteria; __Firmicutes; __Clostridia; __Clostridiales; __Lachnospiraceae; __Blautia; __uncultured_bacterium
DQ804658	0	0	0	0	0	0	0	0	0	0	0	0	0	0	0	0	0	Bacteria; __Firmicutes; __Clostridia; __Clostridiales; __Lachnospiraceae; __uncultured; __uncultured_bacterium
DQ804659	2	0	0	0	0	0	0	0	0	0	0	0	0	0	0	0	0	Bacteria; __Firmicutes; __Clostridia; __Clostridiales; __Ruminococcaceae; __Faecalibacterium; __uncultured_bacterium
DQ796325	0	0	0	0	0	0	0	0	0	0	0	0	0	0	0	0	0	Bacteria; __Firmicutes; __Clostridia; __Clostridiales; __Ruminococcaceae; __Incertae_Sedis; __uncultured_bacterium
HQ760248	0	0	1	0	23	0	0	0	4	0	0	0	0	0	0	0	0	Bacteria; __Firmicutes; __Clostridia; __Clostridiales; __Veillonellaceae; __uncultured; __uncultured_organism
DQ796287	0	0	0	0	0	0	0	0	0	0	0	0	0	0	0	0	0	Bacteria; __Firmicutes; __Clostridia; __Clostridiales; __Lachnospiraceae; __uncultured; __uncultured_bacterium
DQ824185	0	1	0	0	0	3	1	0	4	0	0	1	0	0	19	18	0	Bacteria; __Firmicutes; __Clostridia; __Clostridiales; __Lachnospiraceae; __Blautia; __uncultured_bacterium
EU766319	0	0	0	0	0	0	0	0	0	0	0	0	0	0	0	0	0	Bacteria; __Firmicutes; __Clostridia; __Clostridiales; __Lachnospiraceae; __Pseudobutyrivibrio; __uncultured_bacterium
DQ795137	0	0	0	0	0	0	0	0	0	0	0	0	0	0	0	0	0	Bacteria; __Firmicutes; __Clostridia; __Clostridiales; __Lachnospiraceae; __Blautia; __uncultured_bacterium
FJ507708	0	0	0	0	0	0	0	0	0	0	0	0	0	0	0	0	0	Bacteria; __Firmicutes; __Clostridia; __Clostridiales; __Ruminococcaceae; __uncultured; __uncultured_bacterium
FJ506052	0	0	0	0	0	0	0	0	0	0	0	1	0	0	0	0	0	Bacteria; __Firmicutes; __Clostridia; __Clostridiales; __Lachnospiraceae; __uncultured; __uncultured_bacterium
EU507336	0	0	0	0	0	0	0	0	0	2	0	0	0	0	0	0	0	Bacteria; __Firmicutes; __Clostridia; __Clostridiales; __Lachnospiraceae; __Pseudobutyrivibrio; __uncultured_bacterium
GQ449002	7	217	185	187	493	0	0	0	0	0	4	0	0	1	1	0	0	Bacteria; __Bacteroidetes; __Bacteroidia; __Bacteroidales; __Bacteroidaceae; __Bacteroides; __uncultured_bacterium
DQ808301	0	0	0	0	0	8	0	0	0	0	0	0	0	0	6	0	0	Bacteria; __Firmicutes; __Clostridia; __Clostridiales; __Lachnospiraceae; __Pseudobutyrivibrio; __uncultured_bacterium
DQ823922	11	0	0	0	0	0	0	0	0	0	0	0	0	0	0	0	0	Bacteria; __Firmicutes; __Clostridia; __Clostridiales; __Lachnospiraceae; __uncultured; __uncultured_bacterium
FJ673327	0	0	0	0	0	0	0	0	0	0	0	0	0	0	0	0	0	Bacteria; __Firmicutes; __Clostridia; __Clostridiales; __Ruminococcaceae; __uncultured; __uncultured_bacterium
DQ807746	0	0	0	0	0	0	0	0	0	0	0	0	0	0	0	0	0	Bacteria; __Firmicutes; __Clostridia; __Clostridiales; __Lachnospiraceae; __uncultured; __uncultured_bacterium
DQ808910	1	0	0	0	0	0	0	0	0	0	0	0	0	0	0	0	0	Bacteria; __Actinobacteria; __Coriobacteriia; __Coriobacteriales; __Coriobacteriaceae; __uncultured; __uncultured_bacterium
AF542233	0	0	0	0	0	0	0	0	0	0	0	0	0	0	0	0	0	Bacteria; __Firmicutes; __Clostridia; __Clostridiales; __Family_XI_Incertae_Sedis; __Anaerococcus; __Anaerococcus_lactolyticus
EU767219	101	0	0	0	0	0	0	0	0	0	0	0	0	0	0	0	0	Bacteria; __Firmicutes; __Clostridia; __Clostridiales; __Ruminococcaceae; __Ruminococcus; __uncultured_bacterium
AY850534	0	121	4	2	0	0	0	0	0	0	0	1	0	0	0	0	0	Bacteria; __Actinobacteria; __Bifidobacteriales; __Bifidobacteriaceae; __Bifidobacterium; __uncultured_bacterium
DQ823702	2	0	3	0	0	0	4	0	0	0	0	3	0	0	0	12	0	Bacteria; __Firmicutes; __Clostridia; __Clostridiales; __Lachnospiraceae; __Blautia; __uncultured_bacterium
DQ797500	0	0	0	0	0	1	0	0	0	0	0	0	0	0	0	0	0	Bacteria; __Firmicutes; __Clostridia; __Clostridiales; __Ruminococcaceae; __Faecalibacterium; __uncultured_bacterium
EU775756	0	0	1	0	0	0	0	0	0	0	0	0	0	0	0	0	0	Bacteria; __Firmicutes; __Clostridia; __Clostridiales; __Ruminococcaceae; __uncultured; __uncultured_bacterium
DQ800029	0	0	0	0	0	0	0	0	0	0	0	0	0	0	0	0	0	Bacteria; __Bacteroidetes; __Bacteroidia; __Bacteroidales; __Bacteroidaceae; __Bacteroides; __uncultured_bacterium
DQ800028	0	0	0	0	0	0	0	0	0	0	0	0	0	0	0	0	0	Bacteria; __Firmicutes; __Clostridia; __Clostridiales; __Christensenellaceae; __uncultured; __uncultured_bacterium
AY916264	1	0	7	1	0	0	0	0	60	282	0	0	93	27	0	0	0	Bacteria; __Firmicutes; __Clostridia; __Clostridiales; __Lachnospiraceae; __Incertae_Sedis; __uncultured_bacterium
EU504604	0	0	0	0	0	0	0	0	0	2	0	0	0	0	0	0	1	Bacteria; __Bacteroidetes; __Bacteroidia; __Bacteroidales; __S24-7; __uncultured_bacterium
FJ534957	0	0	0	0	0	0	0	0	2	0	0	0	0	0	0	0	0	Bacteria; __Firmicutes; __Clostridia; __Clostridiales; __Lachnospiraceae; __uncultured; __uncultured_bacterium
DQ808233	0	0	0	0	0	1	0	0	0	0	0	0	0	0	0	0	0	Bacteria; __Firmicutes; __Clostridia; __Clostridiales; __Lachnospiraceae; __Incertae_Sedis; __uncultured_bacterium
DQ799773	0	0	0	0	0	1	0	0	0	1	0	0	0	0	0	0	0	Bacteria; __Firmicutes; __Clostridia; __Clostridiales; __Lachnospiraceae; __Dorea; __uncultured_bacterium
EU531988	13	0	0	0	0	145	0	0	0	0	0	0	0	1	0	0	0	Bacteria; __Firmicutes; __Clostridia; __Clostridiales; __Ruminococcaceae; __uncultured; __uncultured_bacterium
AY684405	1	0	0	0	0	0	0	0	0	0	0	0	0	0	0	0	0	Bacteria; __Firmicutes; __Clostridia; __Clostridiales; __Lachnospiraceae; __uncultured; __uncultured_bacterium
DQ824297	0	0	0	0	0	0	0	0	0	0	0	0	0	0	0	0	0	Bacteria; __Firmicutes; __Clostridia; __Clostridiales; __Ruminococcaceae; __Faecalibacterium; __uncultured_bacterium
HQ789868	1	0	0	0	0	0	0	0	0	0	0	0	0	0	0	0	0	Bacteria; __Firmicutes; __Clostridia; __Clostridiales; __Lachnospiraceae; __uncultured; __uncultured_organism
EU531987	0	0	0	0	0	0	0	0	0	0	0	0	0	0	0	0	0	Bacteria; __Firmicutes; __Clostridia; __Clostridiales; __Ruminococcaceae; __Faecalibacterium; __uncultured_bacterium
GQ493439	29	27	54	2278	657	1330	3744	1	1068	1477	12	43	581	625	1734	5	0	Bacteria; __Firmicutes; __Erysipelotrichi; __Erysipelotrichales; __Erysipelotrichaceae; __Incertae_Sedis; __uncultured_bacterium
FJ366691	0	0	0	0	0	0	0	0	0	0	0	0	0	0	0	0	0	Bacteria; __Firmicutes; __Clostridia; __Clostridiales; __Ruminococcaceae; __uncultured; __uncultured_bacterium
DQ809014	3	0	0	0	0	0	0	0	0	0	0	0	0	0	0	0	0	Bacteria; __Firmicutes; __Clostridia; __Clostridiales; __Ruminococcaceae; __Faecalibacterium; __uncultured_bacterium
DQ809263	0	0	0	0	0	0	0	0	0	0	0	0	0	0	0	0	0	Bacteria; __Bacteroidetes; __Bacteroidia; __Bacteroidales; __Bacteroidaceae; __Bacteroides; __uncultured_bacterium
DQ809540	0	0	0	0	0	0	0	0	0	0	0	0	0	0	0	0	0	Bacteria; __Firmicutes; __Clostridia; __Clostridiales; __Lachnospiraceae; __Dorea; __uncultured_bacterium
DQ808548	0	0	0	0	0	0	0	0	0	0	0	0	0	0	0	0	0	Bacteria; __Firmicutes; __Clostridia; __Clostridiales; __Ruminococcaceae; __Faecalibacterium; __uncultured_bacterium
DQ808549	0	0	0	0	0	0	0	0	0	0	0	0	0	0	0	0	0	Bacteria; __Firmicutes; __Clostridia; __Clostridiales; __Lachnospiraceae; __uncultured; __uncultured_bacterium
DQ808544	4	0	0	0	0	1	0	0	0	0	0	0	0	0	0	0	0	Bacteria; __Firmicutes; __Clostridia; __Clostridiales; __Ruminococcaceae; __Subdoligranulum; __uncultured_bacterium
DQ809549	0	0	0	0	0	0	0	0	0	0	0	0	0	0	0	0	0	Bacteria; __Firmicutes; __Clostridia; __Clostridiales; __Ruminococcaceae; __uncultured; __uncultured_bacterium
AY186077	1	0	0	0	1	1	6	0	0	0	0	0	0	1	0	3	0	Bacteria; __Firmicutes; __Bacilli; __Lactobacillales; __Streptococcaceae; __Streptococcus; __uncultured_bacterium
EU775289	0	0	0	0	0	0	0	0	0	0	0	0	0	0	0	0	0	Bacteria; __Firmicutes; __Clostridia; __Clostridiales; __Peptostreptococcaceae; __uncultured; __uncultured_bacterium
EU773445	0	0	0	0	0	0	0	0	0	0	0	0	0	0	0	0	0	Bacteria; __Firmicutes; __Erysipelotrichi; __Erysipelotrichales; __Erysipelotrichaceae; __Catenibacterium; __uncultured_bacterium
DQ808788	12	0	0	0	0	0	0	0	0	0	0	0	0	0	0	0	0	Bacteria; __Firmicutes; __Clostridia; __Clostridiales; __Ruminococcaceae; __Faecalibacterium; __uncultured_bacterium
EU771444	0	0	0	0	0	0	0	0	0	0	0	0	0	0	0	0	0	Bacteria; __Firmicutes; __Clostridia; __Clostridiales; __Ruminococcaceae; __Ruminococcus; __uncultured_bacterium
EU774377	0	0	0	0	0	0	0	0	0	0	0	0	0	0	0	0	0	Bacteria; __Firmicutes; __Clostridia; __Clostridiales; __Ruminococcaceae; __Faecalibacterium; __uncultured_bacterium
DQ798173	0	0	0	0	0	0	0	0	1	0	0	0	0	0	0	1	0	Bacteria; __Firmicutes; __Clostridia; __Clostridiales; __Lachnospiraceae; __uncultured; __uncultured_bacterium
DQ798172	0	0	0	0	0	0	0	0	0	0	0	0	0	0	0	0	0	Bacteria; __Firmicutes; __Clostridia; __Clostridiales; __Lachnospiraceae; __Incertae_Sedis; __uncultured_bacterium
EF405180	0	0	0	0	0	0	0	0	0	0	0	0	0	0	0	0	0	Bacteria; __Firmicutes; __Clostridia; __Clostridiales; __Lachnospiraceae; __uncultured; __uncultured_bacterium
GQ493969	1	0	0	0	0	0	0	0	0	0	0	0	0	0	0	0	0	Bacteria; __Firmicutes; __Clostridia; __Clostridiales; __Lachnospiraceae; __Coprococcus; __uncultured_bacterium
DQ800791	0	0	0	0	0	0	0	0	0	0	0	0	0	0	0	0	0	Bacteria; __Firmicutes; __Clostridia; __Clostridiales; __Lachnospiraceae; __uncultured; __uncultured_bacterium
DQ802159	0	0	0	0	0	0	0	0	0	0	0	0	0	0	0	0	0	Bacteria; __Firmicutes; __Clostridia; __Clostridiales; __Lachnospiraceae; __Roseburia; __uncultured_bacterium
GQ493692	1	0	0	0	0	0	0	0	0	0	0	0	0	0	0	0	0	Bacteria; __Firmicutes; __Clostridia; __Clostridiales; __Lachnospiraceae; __uncultured; __uncultured_bacterium
FJ364447	47	0	0	0	0	2	0	0	0	0	0	0	0	0	10	0	0	Bacteria; __Firmicutes; __Clostridia; __Clostridiales; __Lachnospiraceae; __Incertae_Sedis; __uncultured_bacterium
DQ795239	0	0	0	0	0	0	0	0	0	0	0	0	0	0	0	0	0	Bacteria; __Firmicutes; __Clostridia; __Clostridiales; __Ruminococcaceae; __Subdoligranulum; __uncultured_bacterium
DQ804478	0	0	0	0	0	0	0	0	1	0	0	0	0	0	0	0	0	Bacteria; __Firmicutes; __Clostridia; __Clostridiales; __Lachnospiraceae; __Blautia; __uncultured_bacterium
DQ800152	1	0	0	0	0	0	0	0	0	4	0	0	0	0	0	0	0	Bacteria; __Firmicutes; __Clostridia; __Clostridiales; __Lachnospiraceae; __Incertae_Sedis; __uncultured_bacterium
GQ175391	0	1	0	0	0	0	0	0	0	0	0	0	0	0	0	0	0	Bacteria; __Firmicutes; __Clostridia; __Clostridiales; __Ruminococcaceae; __Faecalibacterium; __uncultured_bacterium
DQ800156	0	0	0	0	0	66	0	0	45	10	0	0	0	0	0	0	0	Bacteria; __Firmicutes; __Clostridia; __Clostridiales; __Lachnospiraceae; __Blautia; __uncultured_bacterium
DQ805303	0	0	0	0	0	0	0	0	0	0	0	9	0	0	0	0	0	Bacteria; __Verrucomicrobia; __Verrucomicrobiae; __Verrucomicrobiales; __Verrucomicrobiaceae; __Akkermansia; __uncultured_bacterium
DQ800154	0	0	0	0	0	0	0	0	0	0	0	0	0	0	0	0	0	Bacteria; __Firmicutes; __Clostridia; __Clostridiales; __Ruminococcaceae; __Faecalibacterium; __uncultured_bacterium
EU771446	0	0	0	0	0	0	0	0	0	0	0	0	0	0	0	0	0	Bacteria; __Firmicutes; __Clostridia; __Clostridiales; __Family_XIII_Incertae_Sedis; __Incertae_Sedis; __uncultured_bacterium
HQ787887	0	0	0	0	0	0	0	0	0	0	1	0	0	0	0	0	0	Bacteria; __Firmicutes; __Clostridia; __Clostridiales; __Ruminococcaceae; __Incertae_Sedis; __uncultured_organism
DQ803665	1	0	0	0	0	0	0	0	0	0	0	0	0	0	0	0	0	Bacteria; __Actinobacteria; __Coriobacteriia; __Coriobacteriales; __Coriobacteriaceae; __Eggerthella; __uncultured_bacterium
DQ806656	0	0	3	1	0	0	0	0	0	0	0	0	0	0	1	0	0	Bacteria; __Firmicutes; __Clostridia; __Clostridiales; __Lachnospiraceae; __Incertae_Sedis; __uncultured_bacterium
FJ370356	0	0	0	0	0	1	0	0	0	0	0	0	0	0	0	0	0	Bacteria; __Proteobacteria; __Betaproteobacteria; __Burkholderiales; __Alcaligenaceae; __Parasutterella; __uncultured_bacterium
DQ806654	0	0	0	0	0	0	0	0	0	0	0	0	0	0	1	0	0	Bacteria; __Firmicutes; __Clostridia; __Clostridiales; __Lachnospiraceae; __Blautia; __uncultured_bacterium
DQ805175	0	0	0	0	0	0	0	0	0	0	0	0	0	0	0	0	0	Bacteria; __Firmicutes; __Clostridia; __Clostridiales; __Lachnospiraceae; __Incertae_Sedis; __uncultured_bacterium
DQ801681	3	0	0	0	0	0	0	0	0	0	0	0	0	0	0	0	0	Bacteria; __Firmicutes; __Clostridia; __Clostridiales; __Lachnospiraceae; __Incertae_Sedis; __uncultured_bacterium
DQ806650	1	0	0	0	0	0	0	0	0	0	0	1	0	0	0	14	0	Bacteria; __Firmicutes; __Clostridia; __Clostridiales; __Lachnospiraceae; __uncultured; __uncultured_bacterium
GQ867408	0	0	0	0	0	0	0	0	0	0	0	0	0	0	0	0	0	Bacteria; __Proteobacteria; __Gammaproteobacteria; __Enterobacteriales; __Enterobacteriaceae; __Enterobacter; __uncultured_bacterium
DQ794406	0	0	0	0	0	0	0	0	0	0	0	0	0	0	0	0	0	Bacteria; __Firmicutes; __Clostridia; __Clostridiales; __Lachnospiraceae; __Pseudobutyrivibrio; __uncultured_bacterium
DQ803915	0	0	0	0	0	2	0	0	0	0	0	0	0	0	0	0	0	Bacteria; __Firmicutes; __Clostridia; __Clostridiales; __Ruminococcaceae; __uncultured; __uncultured_bacterium
DQ800777	0	0	0	0	0	0	0	0	0	0	0	0	0	0	0	0	0	Bacteria; __Firmicutes; __Clostridia; __Clostridiales; __Ruminococcaceae; __Subdoligranulum; __uncultured_bacterium
GQ138644	1	0	0	0	0	0	0	0	0	0	0	0	0	0	0	0	0	Bacteria; __Firmicutes; __Clostridia; __Clostridiales; __Lachnospiraceae; __Coprococcus; __uncultured_bacterium
DQ806658	1	0	0	0	0	0	0	0	0	0	0	0	0	0	0	0	0	Bacteria; __Firmicutes; __Clostridia; __Clostridiales; __Lachnospiraceae; __Blautia; __uncultured_bacterium
DQ804875	0	0	0	0	0	0	0	0	0	0	0	0	0	0	0	0	0	Bacteria; __Firmicutes; __Clostridia; __Clostridiales; __Lachnospiraceae; __Incertae_Sedis; __uncultured_bacterium
DQ808169	0	0	0	0	0	0	0	0	0	0	0	0	0	0	0	0	0	Bacteria; __Firmicutes; __Clostridia; __Clostridiales; __Lachnospiraceae; __Incertae_Sedis; __uncultured_bacterium
AY989992	0	0	0	1	0	0	0	0	0	0	0	0	0	0	0	0	0	Bacteria; __Firmicutes; __Clostridia; __Clostridiales; __Lachnospiraceae; __uncultured; __uncultured_bacterium
DQ793980	9	10	243	97	634	0	0	0	1	13	2	51	0	44	0	0	0	Bacteria; __Firmicutes; __Clostridia; __Clostridiales; __Ruminococcaceae; __Incertae_Sedis; __uncultured_bacterium
DQ804879	0	0	0	0	0	0	0	0	1	0	0	4	0	0	5	0	0	Bacteria; __Firmicutes; __Clostridia; __Clostridiales; __Lachnospiraceae; __Moryella; __uncultured_bacterium
DQ808732	0	0	0	0	0	0	0	0	0	0	0	0	0	0	0	0	0	Bacteria; __Firmicutes; __Clostridia; __Clostridiales; __Ruminococcaceae; __Faecalibacterium; __uncultured_bacterium
EU768632	0	0	0	0	0	0	0	0	0	0	0	0	0	0	0	0	0	Bacteria; __Firmicutes; __Clostridia; __Clostridiales; __Peptostreptococcaceae; __Incertae_Sedis; __uncultured_bacterium
DQ794085	0	0	0	0	0	0	0	0	0	0	0	0	0	0	0	0	0	Bacteria; __Firmicutes; __Clostridia; __Clostridiales; __Lachnospiraceae; __uncultured; __uncultured_bacterium
DQ801170	0	0	0	0	0	0	0	0	0	0	0	0	0	0	0	0	0	Bacteria; __Firmicutes; __Clostridia; __Clostridiales; __Lachnospiraceae; __uncultured; __uncultured_bacterium
EU778919	0	0	1	0	0	0	0	0	0	0	0	0	0	0	0	0	0	Bacteria; __Firmicutes; __Clostridia; __Clostridiales; __Lachnospiraceae; __uncultured; __uncultured_bacterium
DQ801177	0	0	0	0	0	1	0	0	0	0	0	0	0	0	0	0	0	Bacteria; __Bacteroidetes; __Bacteroidia; __Bacteroidales; __Bacteroidaceae; __Bacteroides; __uncultured_bacterium
EU453689	0	0	0	0	0	0	0	0	0	0	0	5	0	0	0	0	0	Bacteria; __Firmicutes; __Bacilli; __Lactobacillales; __Lactobacillaceae; __Lactobacillus; __uncultured_bacterium
DQ794089	2	0	0	0	0	0	0	0	0	0	0	0	0	0	0	0	0	Bacteria; __Firmicutes; __Clostridia; __Clostridiales; __Ruminococcaceae; __Subdoligranulum; __uncultured_bacterium
DQ800484	0	0	0	0	0	0	0	0	0	0	0	176	0	3	1	0	0	Bacteria; __Firmicutes; __Clostridia; __Clostridiales; __Ruminococcaceae; __uncultured; __uncultured_bacterium
DQ809784	3	0	0	0	0	0	0	0	0	0	0	0	0	0	4	0	0	Bacteria; __Firmicutes; __Clostridia; __Clostridiales; __Lachnospiraceae; __Incertae_Sedis; __uncultured_bacterium
EU503598	0	0	0	0	0	0	0	0	0	0	0	0	0	1	0	0	0	Bacteria; __Firmicutes; __Erysipelotrichi; __Erysipelotrichales; __Erysipelotrichaceae; __Allobaculum; __uncultured_bacterium
DQ794240	0	0	0	0	0	0	0	0	0	0	0	0	0	0	0	0	0	Bacteria; __Firmicutes; __Erysipelotrichi; __Erysipelotrichales; __Erysipelotrichaceae; __uncultured; __uncultured_bacterium
DQ801774	0	2	17	3	58	0	0	0	0	0	0	0	0	0	0	0	0	Bacteria; __Bacteroidetes; __Bacteroidia; __Bacteroidales; __Bacteroidaceae; __Bacteroides; __uncultured_bacterium
EU774481	0	0	0	0	0	0	0	0	0	0	0	0	0	0	0	0	0	Bacteria; __Firmicutes; __Clostridia; __Clostridiales; __Ruminococcaceae; __uncultured; __uncultured_bacterium
GQ448280	5	32	3	15	0	0	443	0	111	283	4	6	4	7	0	0	0	Bacteria; __Firmicutes; __Clostridia; __Clostridiales; __Lachnospiraceae; __uncultured; __uncultured_bacterium
DQ794712	0	0	1	0	0	0	0	0	0	0	0	0	0	0	0	0	0	Bacteria; __Firmicutes; __Clostridia; __Clostridiales; __Ruminococcaceae; __uncultured; __uncultured_bacterium
DQ804953	0	0	0	0	0	0	0	0	0	0	0	0	0	0	1	0	0	Bacteria; __Firmicutes; __Clostridia; __Clostridiales; __Lachnospiraceae; __Moryella; __uncultured_bacterium
EU455916	0	2	0	0	0	0	0	0	0	0	0	2	0	0	0	0	0	Bacteria; __Firmicutes; __Bacilli; __Lactobacillales; __Lactobacillaceae; __Lactobacillus; __uncultured_bacterium
EU461893	0	0	0	0	0	0	0	0	0	0	0	0	0	0	0	1	0	Bacteria; __Firmicutes; __Clostridia; __Clostridiales; __Lachnospiraceae; __uncultured; __uncultured_bacterium
FJ372005	0	0	0	0	0	0	0	0	0	1	0	20	15	0	0	0	0	Bacteria; __Firmicutes; __Clostridia; __Clostridiales; __Lachnospiraceae; __uncultured; __uncultured_bacterium
EF413638	2	0	0	0	0	0	0	0	49	17	4	70	68	16	0	0	0	Bacteria; __Actinobacteria; __Coriobacteriia; __Coriobacteriales; __Coriobacteriaceae; __Eggerthella; __Eggerthella_sp._SDG-2
FJ507099	0	0	0	0	0	0	0	0	0	0	0	0	0	0	0	0	0	Bacteria; __Firmicutes; __Clostridia; __Clostridiales; __Lachnospiraceae; __uncultured; __uncultured_bacterium
DQ801199	1	0	0	0	0	1	0	0	0	0	0	0	0	0	0	0	0	Bacteria; __Firmicutes; __Clostridia; __Clostridiales; __Ruminococcaceae; __Incertae_Sedis; __uncultured_bacterium
DQ795597	3	0	0	0	0	0	0	0	0	0	0	1	0	0	0	0	0	Bacteria; __Firmicutes; __Clostridia; __Clostridiales; __Lachnospiraceae; __Anaerostipes; __uncultured_bacterium
DQ824436	48	0	0	0	0	2	0	0	0	0	0	0	0	0	0	0	0	Bacteria; __Firmicutes; __Clostridia; __Clostridiales; __Ruminococcaceae; __Subdoligranulum; __uncultured_bacterium
DQ805696	1	0	0	0	0	0	0	0	0	0	0	0	0	0	0	0	0	Bacteria; __Firmicutes; __Clostridia; __Clostridiales; __Ruminococcaceae; __Faecalibacterium; __uncultured_bacterium
DQ824434	0	0	1	0	0	0	0	0	0	0	0	0	0	0	0	0	0	Bacteria; __Firmicutes; __Clostridia; __Clostridiales; __Ruminococcaceae; __Ruminococcus; __uncultured_bacterium
DQ805699	0	0	0	0	0	2	0	0	0	0	0	0	0	0	0	0	0	Bacteria; __Bacteroidetes; __Bacteroidia; __Bacteroidales; __Porphyromonadaceae; __Parabacteroides; __uncultured_bacterium
DQ824439	2	0	4	1	0	0	1	0	0	1	0	12	0	0	2	71	0	Bacteria; __Firmicutes; __Clostridia; __Clostridiales; __Lachnospiraceae; __uncultured; __uncultured_bacterium
DQ801196	0	0	0	0	0	0	0	0	0	0	0	0	0	0	0	0	0	Bacteria; __Firmicutes; __Erysipelotrichi; __Erysipelotrichales; __Erysipelotrichaceae; __uncultured; __uncultured_bacterium
DQ809162	25	0	0	0	0	189	0	0	0	0	0	0	0	2	0	0	0	Bacteria; __Bacteroidetes; __Bacteroidia; __Bacteroidales; __Porphyromonadaceae; __Parabacteroides; __uncultured_bacterium
DQ808299	0	0	0	0	0	0	0	0	0	0	0	0	0	0	0	0	0	Bacteria; __Firmicutes; __Clostridia; __Clostridiales; __Lachnospiraceae; __Blautia; __uncultured_bacterium
DQ804909	0	0	0	0	0	0	0	0	0	0	0	0	0	1	0	0	0	Bacteria; __Firmicutes; __Clostridia; __Clostridiales; __Lachnospiraceae; __Incertae_Sedis; __uncultured_bacterium
FJ371723	0	0	0	0	0	0	0	0	0	0	0	0	0	0	0	0	0	Bacteria; __Firmicutes; __Clostridia; __Clostridiales; __Ruminococcaceae; __uncultured; __uncultured_bacterium
AM277667	0	0	0	0	0	0	0	0	0	0	0	0	0	0	0	0	0	Bacteria; __Firmicutes; __Clostridia; __Clostridiales; __Ruminococcaceae; __Anaerotruncus; __uncultured_bacterium
DQ809763	0	0	0	0	0	0	0	0	0	0	0	0	0	0	0	0	0	Bacteria; __Firmicutes; __Erysipelotrichi; __Erysipelotrichales; __Erysipelotrichaceae; __Turicibacter; __uncultured_bacterium
DQ794887	0	0	0	0	0	0	0	0	0	0	0	0	0	0	0	0	0	Bacteria; __Firmicutes; __Clostridia; __Clostridiales; __Lachnospiraceae; __Incertae_Sedis; __uncultured_bacterium
DQ804904	0	0	12	3	0	0	1	0	7	41	0	4	1	1	0	0	0	Bacteria; __Firmicutes; __Clostridia; __Clostridiales; __Lachnospiraceae; __Incertae_Sedis; __uncultured_bacterium
DQ804905	0	0	1	0	0	0	0	0	0	0	0	3	0	0	0	0	0	Bacteria; __Verrucomicrobia; __Verrucomicrobiae; __Verrucomicrobiales; __Verrucomicrobiaceae; __Akkermansia; __uncultured_bacterium
DQ794883	0	0	0	0	0	0	0	0	0	0	0	0	0	0	0	0	0	Bacteria; __Firmicutes; __Clostridia; __Clostridiales; __Lachnospiraceae; __Anaerostipes; __uncultured_bacterium
DQ795440	0	0	0	0	0	0	1	0	0	0	0	0	0	0	1	1	0	Bacteria; __Firmicutes; __Clostridia; __Clostridiales; __Lachnospiraceae; __Blautia; __uncultured_bacterium
EU774159	5	0	0	0	0	0	0	0	0	0	0	0	0	0	0	0	0	Bacteria; __Firmicutes; __Clostridia; __Clostridiales; __Lachnospiraceae; __Coprococcus; __uncultured_bacterium
DQ795182	1	0	0	0	0	0	0	0	1	1	0	0	0	0	0	0	0	Bacteria; __Firmicutes; __Clostridia; __Clostridiales; __Lachnospiraceae; __Incertae_Sedis; __uncultured_bacterium
HQ767377	5	0	0	0	0	18	0	0	0	0	0	0	0	0	0	0	0	Bacteria; __Firmicutes; __Clostridia; __Clostridiales; __Lachnospiraceae; __uncultured; __uncultured_organism
EU768477	1	0	1	0	0	0	0	0	0	0	0	0	0	0	0	0	0	Bacteria; __Firmicutes; __Clostridia; __Clostridiales; __Ruminococcaceae; __Faecalibacterium; __uncultured_bacterium
DQ793870	0	247	117	34	0	0	0	0	0	0	0	0	3	0	0	0	0	Bacteria; __Firmicutes; __Clostridia; __Clostridiales; __Ruminococcaceae; __Subdoligranulum; __uncultured_bacterium
DQ793873	11	0	0	0	0	2	0	0	0	0	0	0	0	0	0	0	0	Bacteria; __Firmicutes; __Clostridia; __Clostridiales; __Ruminococcaceae; __Faecalibacterium; __uncultured_bacterium
DQ794409	0	0	0	0	0	0	0	0	0	0	0	0	0	0	0	0	0	Bacteria; __Firmicutes; __Clostridia; __Clostridiales; __Lachnospiraceae; __Blautia; __uncultured_bacterium
DQ794408	0	0	0	0	0	0	0	0	0	0	0	0	0	0	0	1	0	Bacteria; __Firmicutes; __Clostridia; __Clostridiales; __Lachnospiraceae; __uncultured; __uncultured_bacterium
DQ798199	7	0	0	0	0	2	0	0	0	0	0	0	0	0	0	0	0	Bacteria; __Actinobacteria; __Bifidobacteriales; __Bifidobacteriaceae; __Gardnerella; __uncultured_bacterium
DQ799355	1	0	0	0	0	0	0	0	0	0	0	0	0	0	0	0	0	Bacteria; __Firmicutes; __Clostridia; __Clostridiales; __Lachnospiraceae; __Incertae_Sedis; __uncultured_bacterium
EU467441	0	0	0	0	0	0	0	0	0	0	0	0	0	0	0	0	0	Bacteria; __Firmicutes; __Clostridia; __Clostridiales; __Ruminococcaceae; __uncultured; __uncultured_bacterium
EF025258	0	0	1	0	0	0	0	0	0	0	0	5	0	0	0	0	0	Bacteria; __Firmicutes; __Clostridia; __Clostridiales; __Lachnospiraceae; __Incertae_Sedis; __uncultured_bacterium
HQ767172	27	3	0	0	1	0	0	0	5	0	0	99	4	0	195	60	0	Bacteria; __Firmicutes; __Clostridia; __Clostridiales; __Lachnospiraceae; __uncultured; __uncultured_organism
EU778864	0	0	0	0	0	0	0	0	0	2	0	0	0	0	0	0	0	Bacteria; __Firmicutes; __Clostridia; __Clostridiales; __Lachnospiraceae; __uncultured; __uncultured_bacterium
EU778865	0	0	0	0	0	0	0	0	0	0	0	0	0	0	0	0	4	Bacteria; __Bacteroidetes; __Bacteroidia; __Bacteroidales; __Prevotellaceae; __Prevotella; __uncultured_bacterium
EU777593	0	0	0	0	0	0	0	0	0	0	0	0	0	0	0	0	0	Bacteria; __Firmicutes; __Clostridia; __Clostridiales; __Ruminococcaceae; __Ruminococcus; __uncultured_bacterium
EF025253	0	0	0	1	0	0	0	0	0	0	0	42	39	5	0	0	0	Bacteria; __Firmicutes; __Clostridia; __Clostridiales; __Lachnospiraceae; __uncultured; __uncultured_bacterium
DQ799359	0	0	0	0	0	0	0	0	0	0	0	0	0	0	0	0	0	Bacteria; __Firmicutes; __Clostridia; __Clostridiales; __Ruminococcaceae; __uncultured; __uncultured_bacterium
DQ806506	0	0	0	0	0	0	0	0	0	1	0	0	0	0	1	0	0	Bacteria; __Firmicutes; __Clostridia; __Clostridiales; __Lachnospiraceae; __Incertae_Sedis; __uncultured_bacterium
EU771670	2	0	0	0	0	0	0	0	0	0	0	0	0	0	0	0	0	Bacteria; __Firmicutes; __Clostridia; __Clostridiales; __Lachnospiraceae; __Coprococcus; __uncultured_bacterium
DQ806504	6	0	0	0	0	0	0	0	0	0	0	0	0	0	3	0	0	Bacteria; __Firmicutes; __Clostridia; __Clostridiales; __Ruminococcaceae; __Ruminococcus; __uncultured_bacterium
EU764819	0	0	0	0	0	0	0	0	0	0	0	0	0	0	0	0	0	Bacteria; __Firmicutes; __Clostridia; __Clostridiales; __Lachnospiraceae; __uncultured; __uncultured_bacterium
DQ801220	6	0	0	0	0	52	0	0	0	0	0	0	0	0	0	0	0	Bacteria; __Bacteroidetes; __Bacteroidia; __Bacteroidales; __Bacteroidaceae; __Bacteroides; __uncultured_bacterium
FJ365479	0	0	0	0	0	0	0	0	0	0	0	0	0	0	0	1	0	Bacteria; __Firmicutes; __Clostridia; __Clostridiales; __Lachnospiraceae; __Blautia; __uncultured_bacterium
EU452021	0	2	0	0	0	0	0	0	0	0	0	2	0	0	0	0	0	Bacteria; __Firmicutes; __Bacilli; __Lactobacillales; __Lactobacillaceae; __Lactobacillus; __uncultured_bacterium
GQ492646	0	0	0	0	0	0	0	0	0	0	0	0	0	0	0	0	0	Bacteria; __Bacteroidetes; __Bacteroidia; __Bacteroidales; __Bacteroidaceae; __Bacteroides; __uncultured_bacterium
DQ824503	0	0	0	0	0	0	0	0	0	0	0	0	0	0	0	0	0	Bacteria; __Firmicutes; __Clostridia; __Clostridiales; __Lachnospiraceae; __Dorea; __uncultured_bacterium
HQ293056	1	0	0	1	0	174	0	3	0	0	0	0	0	0	0	0	0	Bacteria; __Firmicutes; __Bacilli; __Lactobacillales; __Lactobacillaceae; __Lactobacillus; __Lactobacillus_salivarius
HQ762712	0	0	0	0	0	0	0	0	1	9	0	2	1	0	1	0	0	Bacteria; __Firmicutes; __Clostridia; __Clostridiales; __Lachnospiraceae; __Incertae_Sedis; __uncultured_organism
EU776885	0	0	0	0	0	0	0	0	0	0	0	0	0	0	0	0	0	Bacteria; __Firmicutes; __Clostridia; __Clostridiales; __Ruminococcaceae; __Faecalibacterium; __uncultured_bacterium
EU776882	0	0	0	0	0	0	0	0	0	0	0	0	0	0	0	0	0	Bacteria; __Firmicutes; __Clostridia; __Clostridiales; __Lachnospiraceae; __Marvinbryantia; __uncultured_bacterium
FJ362846	0	0	1	0	0	0	0	0	0	0	0	0	0	0	0	0	0	Bacteria; __Firmicutes; __Clostridia; __Clostridiales; __Lachnospiraceae; __Blautia; __uncultured_bacterium
DQ824509	1	0	0	0	0	0	0	0	0	0	0	0	0	0	0	0	0	Bacteria; __Firmicutes; __Clostridia; __Clostridiales; __Ruminococcaceae; __Faecalibacterium; __uncultured_bacterium
EF434374	0	0	0	0	0	0	0	0	0	0	0	0	0	0	0	0	0	Bacteria; __RF3; __uncultured_Bacillales_bacterium
DQ797493	0	0	0	0	0	0	0	0	0	0	0	0	0	0	0	0	0	Bacteria; __Firmicutes; __Clostridia; __Clostridiales; __Lachnospiraceae; __uncultured; __uncultured_bacterium
HQ790006	9	0	0	0	0	0	0	0	0	0	0	0	0	0	0	0	0	Bacteria; __Firmicutes; __Clostridia; __Clostridiales; __Lachnospiraceae; __uncultured; __uncultured_organism
DQ796809	1	0	0	0	0	0	0	0	0	0	0	0	0	0	0	0	0	Bacteria; __Firmicutes; __Clostridia; __Clostridiales; __Lachnospiraceae; __Blautia; __uncultured_bacterium
HQ762482	0	0	0	0	0	0	0	0	0	0	0	0	0	0	0	0	0	Bacteria; __Firmicutes; __Clostridia; __Clostridiales; __Lachnospiraceae; __Incertae_Sedis; __uncultured_organism
DQ799136	0	0	0	0	0	0	0	0	0	0	0	0	0	0	0	0	0	Bacteria; __Firmicutes; __Clostridia; __Clostridiales; __Lachnospiraceae; __Anaerostipes; __uncultured_bacterium
DQ793648	0	0	0	0	0	0	0	0	0	0	0	0	2	0	0	0	0	Bacteria; __Firmicutes; __Clostridia; __Clostridiales; __Ruminococcaceae; __Anaerofilum; __uncultured_bacterium
DQ807922	0	0	0	0	0	0	0	0	0	0	0	0	0	0	0	0	0	Bacteria; __Firmicutes; __Clostridia; __Clostridiales; __Lachnospiraceae; __Pseudobutyrivibrio; __uncultured_bacterium
DQ801358	0	0	0	0	0	0	0	0	0	0	0	0	0	0	0	0	0	Bacteria; __Firmicutes; __Clostridia; __Clostridiales; __Lachnospiraceae; __Dorea; __uncultured_bacterium
EU773922	1	0	0	0	0	0	0	0	0	0	0	0	0	0	0	0	0	Bacteria; __Proteobacteria; __Gammaproteobacteria; __Enterobacteriales; __Enterobacteriaceae; __Enterobacter; __uncultured_bacterium
DQ810046	0	0	0	0	0	0	0	0	0	0	0	0	0	0	0	0	0	Bacteria; __Firmicutes; __Clostridia; __Clostridiales; __Ruminococcaceae; __Subdoligranulum; __uncultured_bacterium
DQ801350	0	0	0	0	0	0	0	0	0	0	0	0	0	0	0	0	0	Bacteria; __Firmicutes; __Clostridia; __Clostridiales; __Lachnospiraceae; __Pseudobutyrivibrio; __uncultured_bacterium
DQ806431	0	0	0	0	0	0	0	0	0	0	0	0	0	0	0	0	0	Bacteria; __Firmicutes; __Clostridia; __Clostridiales; __Lachnospiraceae; __uncultured; __uncultured_bacterium
DQ807439	7	0	0	0	0	0	0	0	0	0	0	0	0	0	0	0	0	Bacteria; __Firmicutes; __Clostridia; __Clostridiales; __Ruminococcaceae; __Incertae_Sedis; __uncultured_bacterium
EU778837	0	0	0	0	0	0	0	0	1	0	0	0	0	0	0	0	0	Bacteria; __Firmicutes; __Clostridia; __Clostridiales; __Lachnospiraceae; __Blautia; __uncultured_bacterium
DQ071520	0	0	0	0	0	0	0	0	0	0	0	0	0	0	0	0	0	Bacteria; __Firmicutes; __Clostridia; __Clostridiales; __Lachnospiraceae; __Incertae_Sedis; __uncultured_bacterium
EU771576	1	1	0	0	0	0	0	0	0	0	0	0	0	0	0	0	0	Bacteria; __Firmicutes; __Clostridia; __Clostridiales; __Ruminococcaceae; __uncultured; __uncultured_bacterium
EU509321	0	0	0	0	0	0	0	0	0	0	0	0	0	0	0	0	0	Bacteria; __Verrucomicrobia; __Verrucomicrobiae; __Verrucomicrobiales; __Verrucomicrobiaceae; __Akkermansia; __uncultured_bacterium
DQ795138	13	0	0	0	0	0	0	0	0	0	0	0	0	0	0	0	0	Bacteria; __Bacteroidetes; __Bacteroidia; __Bacteroidales; __Rikenellaceae; __Alistipes; __uncultured_bacterium
DQ799643	0	0	0	0	0	1	0	0	0	0	0	0	0	0	0	0	0	Bacteria; __Firmicutes; __Clostridia; __Clostridiales; __Lachnospiraceae; __Incertae_Sedis; __uncultured_bacterium
GU384269	0	0	0	0	0	0	0	0	0	0	0	2	0	0	0	0	0	Bacteria; __Proteobacteria; __Gammaproteobacteria; __Enterobacteriales; __Enterobacteriaceae; __Proteus; __Proteus_mirabilis
DQ807742	2	0	0	0	0	0	0	0	0	0	0	0	0	0	0	0	0	Bacteria; __Firmicutes; __Clostridia; __Clostridiales; __Veillonellaceae; __Phascolarctobacterium; __uncultured_bacterium
EU772527	0	0	0	0	0	0	0	0	0	0	0	1	0	0	0	0	0	Bacteria; __Firmicutes; __Clostridia; __Clostridiales; __Lachnospiraceae; __uncultured; __uncultured_bacterium
DQ794360	0	0	0	0	0	0	0	0	0	0	0	1	0	0	0	0	0	Bacteria; __Firmicutes; __Clostridia; __Clostridiales; __Lachnospiraceae; __Anaerostipes; __uncultured_bacterium
DQ801151	0	0	0	0	0	0	0	0	0	0	0	0	0	0	0	0	0	Bacteria; __Firmicutes; __Clostridia; __Clostridiales; __Ruminococcaceae; __Ruminococcus; __uncultured_bacterium
DQ823649	0	0	0	0	0	0	0	0	0	0	0	7	0	0	0	0	0	Bacteria; __Firmicutes; __Clostridia; __Clostridiales; __Lachnospiraceae; __Incertae_Sedis; __uncultured_bacterium
EU766070	2	0	0	0	0	0	0	0	0	0	0	0	3	0	0	0	0	Bacteria; __Firmicutes; __Clostridia; __Clostridiales; __Lachnospiraceae; __uncultured; __uncultured_bacterium
EU776082	1	0	0	0	0	0	0	0	1	36	0	9	33	0	0	0	0	Bacteria; __Proteobacteria; __Gammaproteobacteria; __Enterobacteriales; __Enterobacteriaceae; __Enterobacter; __uncultured_bacterium
DQ801152	0	0	0	0	0	0	0	0	0	0	0	0	0	0	0	0	0	Bacteria; __Firmicutes; __Clostridia; __Clostridiales; __Lachnospiraceae; __uncultured; __uncultured_bacterium
HQ762903	0	0	0	0	0	0	0	0	0	0	0	0	0	0	0	0	0	Bacteria; __Firmicutes; __Clostridia; __Clostridiales; __Lachnospiraceae; __Dorea; __uncultured_organism
DQ823641	0	0	1	0	0	0	0	0	0	0	0	0	0	0	0	0	0	Bacteria; __Firmicutes; __Clostridia; __Clostridiales; __Lachnospiraceae; __Blautia; __uncultured_bacterium
HQ762909	0	0	0	0	0	0	0	0	0	0	0	0	0	0	0	0	0	Bacteria; __Firmicutes; __Clostridia; __Clostridiales; __Lachnospiraceae; __Incertae_Sedis; __uncultured_organism
EU776088	0	0	0	0	0	0	0	0	31	0	0	0	0	0	0	0	0	Bacteria; __Firmicutes; __Clostridia; __Clostridiales; __Lachnospiraceae; __Blautia; __uncultured_bacterium
FJ370210	0	0	0	0	0	10	0	0	0	0	0	0	0	0	25	1	0	Bacteria; __Firmicutes; __Clostridia; __Clostridiales; __Lachnospiraceae; __Roseburia; __uncultured_bacterium
DQ807699	0	0	1	1	0	0	0	0	1	0	0	0	0	0	0	0	0	Bacteria; __Firmicutes; __Clostridia; __Clostridiales; __Lachnospiraceae; __Incertae_Sedis; __uncultured_bacterium
DQ808957	0	0	0	0	0	2	0	0	0	0	0	0	0	0	0	0	0	Bacteria; __Firmicutes; __Clostridia; __Clostridiales; __Lachnospiraceae; __Pseudobutyrivibrio; __uncultured_bacterium
EU507927	0	0	0	0	0	0	0	0	0	0	0	4	0	0	0	0	0	Bacteria; __Verrucomicrobia; __Verrucomicrobiae; __Verrucomicrobiales; __Verrucomicrobiaceae; __Akkermansia; __uncultured_bacterium
DQ807690	0	0	0	0	0	0	1	0	0	0	0	0	0	0	0	0	0	Bacteria; __Firmicutes; __Clostridia; __Clostridiales; __Lachnospiraceae; __Anaerostipes; __uncultured_bacterium
GQ133046	0	0	0	0	0	0	0	0	0	0	0	0	0	0	0	0	0	Bacteria; __Firmicutes; __Clostridia; __Clostridiales; __Clostridiaceae; __Clostridium; __uncultured_bacterium
FR873929	0	0	0	0	0	0	0	0	0	0	0	0	0	0	0	0	0	Bacteria; __Firmicutes; __Bacilli; __Lactobacillales; __Lactobacillaceae; __Pediococcus; __Pediococcus_acidilactici
EU511001	0	0	0	0	0	0	0	0	0	0	0	0	0	0	0	0	0	Bacteria; __Bacteroidetes; __Bacteroidia; __Bacteroidales; __Rikenellaceae; __Alistipes; __uncultured_bacterium
FJ976368	0	0	0	0	0	0	3	1	0	0	0	0	0	0	0	0	0	Bacteria; __Actinobacteria; __Coriobacteriia; __Coriobacteriales; __Coriobacteriaceae; __Atopobium; __uncultured_Atopobium_sp.
HQ766029	72	259	21	143	123	44	0	0	190	239	0	110	727	0	0	0	0	Bacteria; __Firmicutes; __Clostridia; __Clostridiales; __Ruminococcaceae; __Subdoligranulum; __uncultured_organism
FJ512259	0	0	0	0	0	0	0	0	0	0	0	0	0	0	0	0	0	Bacteria; __Firmicutes; __Clostridia; __Clostridiales; __Peptococcaceae; __Peptococcus; __uncultured_bacterium
DQ799007	0	0	0	1	0	0	0	0	0	0	0	0	0	0	0	0	0	Bacteria; __Firmicutes; __Clostridia; __Clostridiales; __Ruminococcaceae; __Incertae_Sedis; __uncultured_bacterium
FJ440077	1	0	0	0	0	0	0	0	0	0	0	0	0	0	0	0	0	Bacteria; __Firmicutes; __Clostridia; __Clostridiales; __Ruminococcaceae; __Anaerotruncus; __uncultured_Clostridiaceae_bacterium
DQ795025	0	0	0	0	0	0	0	0	1	0	0	0	0	0	0	0	0	Bacteria; __Firmicutes; __Clostridia; __Clostridiales; __Lachnospiraceae; __Incertae_Sedis; __uncultured_bacterium
HQ761290	0	0	0	0	0	0	0	0	5	0	0	0	0	0	0	0	0	Bacteria; __Firmicutes; __Clostridia; __Clostridiales; __Lachnospiraceae; __Lachnospira; __uncultured_organism
DQ807327	1	0	0	0	0	0	0	0	0	0	0	0	0	0	0	0	0	Bacteria; __Firmicutes; __Clostridia; __Clostridiales; __Lachnospiraceae; __uncultured; __uncultured_bacterium
DQ807326	0	0	0	0	0	0	0	0	4	1	0	0	0	0	0	0	0	Bacteria; __Firmicutes; __Clostridia; __Clostridiales; __Lachnospiraceae; __Incertae_Sedis; __uncultured_bacterium
DQ795686	0	0	1	0	0	0	2	0	0	0	0	0	0	0	0	0	0	Bacteria; __Firmicutes; __Clostridia; __Clostridiales; __Lachnospiraceae; __Blautia; __uncultured_bacterium
DQ801208	14	0	0	0	0	3	0	0	0	0	0	0	0	0	0	0	0	Bacteria; __Firmicutes; __Clostridia; __Clostridiales; __Lachnospiraceae; __uncultured; __uncultured_bacterium
HQ452861	0	0	0	0	0	0	0	0	0	0	0	0	0	0	0	0	0	Bacteria; __Firmicutes; __Erysipelotrichi; __Erysipelotrichales; __Erysipelotrichaceae; __Incertae_Sedis; __Clostridiales; __Clostridiales_bacterium_65-2a
DQ798779	0	0	4	0	0	0	0	0	0	1	0	0	0	0	0	0	0	Bacteria; __Firmicutes; __Clostridia; __Clostridiales; __Lachnospiraceae; __uncultured; __uncultured_bacterium
DQ798778	0	0	0	0	0	0	0	0	0	0	0	1	0	0	0	0	0	Bacteria; __Firmicutes; __Clostridia; __Clostridiales; __Veillonellaceae; __Dialister; __uncultured_bacterium
DQ796025	0	0	0	0	0	0	0	0	0	0	0	0	0	0	0	0	0	Bacteria; __Firmicutes; __Clostridia; __Clostridiales; __Lachnospiraceae; __uncultured; __uncultured_bacterium
EU774975	0	2	0	0	0	0	0	0	0	0	0	0	0	0	0	0	0	Bacteria; __Firmicutes; __Clostridia; __Clostridiales; __Peptostreptococcaceae; __Incertae_Sedis; __uncultured_bacterium
EU775219	0	0	0	0	0	0	0	0	10	0	0	0	0	0	0	0	0	Bacteria; __Firmicutes; __Clostridia; __Clostridiales; __Peptostreptococcaceae; __Incertae_Sedis; __uncultured_bacterium
DQ057395	0	0	0	0	0	0	0	0	0	0	0	0	66	0	0	0	0	Bacteria; __Firmicutes; __Clostridia; __Clostridiales; __Ruminococcaceae; __Anaerotruncus; __uncultured_bacterium
DQ824302	0	0	0	0	0	0	0	0	0	0	0	0	0	0	0	0	0	Bacteria; __Firmicutes; __Clostridia; __Clostridiales; __Ruminococcaceae; __Faecalibacterium; __uncultured_bacterium
DQ798771	0	0	0	0	0	0	0	0	0	0	0	1	0	1	0	0	0	Bacteria; __Firmicutes; __Clostridia; __Clostridiales; __Lachnospiraceae; __Anaerostipes; __uncultured_bacterium
DQ793500	1	0	0	0	0	0	0	0	0	0	0	0	0	0	0	0	0	Bacteria; __Firmicutes; __Clostridia; __Clostridiales; __Ruminococcaceae; __Faecalibacterium; __uncultured_bacterium
DQ807101	4	0	0	0	0	0	0	0	0	0	0	0	0	0	0	0	0	Bacteria; __Firmicutes; __Clostridia; __Clostridiales; __Lachnospiraceae; __Dorea; __uncultured_bacterium
DQ801792	0	0	0	0	0	0	0	0	0	0	0	0	0	0	0	0	0	Bacteria; __Firmicutes; __Clostridia; __Clostridiales; __Lachnospiraceae; __Coprococcus; __uncultured_bacterium
EU772415	0	0	0	0	0	0	0	0	0	0	0	0	0	0	0	0	0	Bacteria; __Firmicutes; __Clostridia; __Clostridiales; __Lachnospiraceae; __uncultured; __uncultured_bacterium
DQ807107	0	0	0	0	0	0	0	0	0	0	0	0	0	0	0	0	0	Bacteria; __Firmicutes; __Clostridia; __Clostridiales; __Lachnospiraceae; __Incertae_Sedis; __uncultured_bacterium
DQ809975	0	0	0	0	0	0	0	0	0	0	0	0	0	0	0	0	0	Bacteria; __Firmicutes; __Clostridia; __Clostridiales; __Lachnospiraceae; __uncultured; __uncultured_bacterium
DQ015662	0	0	0	0	0	0	0	0	0	0	0	0	0	0	0	0	0	Bacteria; __Bacteroidetes; __Bacteroidia; __Bacteroidales; __S24-7; __uncultured_bacterium
EU457140	0	0	0	0	0	0	0	0	0	0	2	0	0	0	0	0	0	Bacteria; __Firmicutes; __Clostridia; __Clostridiales; __Lachnospiraceae; __uncultured; __uncultured_bacterium
FJ868762	0	0	0	0	0	0	0	0	0	0	0	0	0	0	0	0	0	Bacteria; __Firmicutes; __Bacilli; __Lactobacillales; __Lactobacillaceae; __Lactobacillus; __uncultured_bacterium
EU461651	0	0	0	0	0	0	0	0	1	0	0	0	0	0	0	0	0	Bacteria; __Firmicutes; __Clostridia; __Clostridiales; __Lachnospiraceae; __Blautia; __uncultured_bacterium
DQ802558	0	0	2	0	0	1	0	0	1	7	0	4	0	0	8	0	0	Bacteria; __Firmicutes; __Clostridia; __Clostridiales; __Lachnospiraceae; __Coprococcus; __uncultured_bacterium
DQ797991	7	0	0	0	0	1	0	0	0	0	0	0	0	0	0	0	0	Bacteria; __Firmicutes; __Clostridia; __Clostridiales; __Ruminococcaceae; __Faecalibacterium; __uncultured_bacterium
DQ795821	0	0	0	1	0	0	0	0	0	0	0	0	0	0	0	1	0	Bacteria; __Firmicutes; __Clostridia; __Clostridiales; __Peptostreptococcaceae; __Incertae_Sedis; __uncultured_bacterium
DQ795823	0	0	0	0	0	0	0	0	0	0	0	0	0	0	0	0	0	Bacteria; __Firmicutes; __Clostridia; __Clostridiales; __Lachnospiraceae; __Incertae_Sedis; __uncultured_bacterium
EU773430	0	0	0	0	0	0	0	0	0	0	0	0	0	0	0	0	0	Bacteria; __Firmicutes; __Erysipelotrichi; __Erysipelotrichales; __Erysipelotrichaceae; __Catenibacterium; __uncultured_bacterium
FJ362996	0	0	0	0	14	0	0	0	15	0	0	0	2	0	0	0	0	Bacteria; __Firmicutes; __Clostridia; __Clostridiales; __Lachnospiraceae; __Incertae_Sedis; __uncultured_bacterium
FJ371850	0	0	0	0	0	0	0	0	0	0	0	0	0	0	0	0	0	Bacteria; __Firmicutes; __Clostridia; __Clostridiales; __Ruminococcaceae; __uncultured; __uncultured_bacterium
DQ795828	3	0	0	0	0	1	0	0	0	0	0	1	0	2	0	0	0	Bacteria; __Firmicutes; __Clostridia; __Clostridiales; __Lachnospiraceae; __Anaerostipes; __uncultured_bacterium
DQ802557	0	0	0	0	0	3	0	0	0	0	0	0	0	0	0	0	0	Bacteria; __Firmicutes; __Clostridia; __Clostridiales; __Lachnospiraceae; __Anaerostipes; __uncultured_bacterium
DQ793619	1	1	0	0	0	0	0	0	0	0	0	5	0	0	9	1	0	Bacteria; __Firmicutes; __Clostridia; __Clostridiales; __Lachnospiraceae; __uncultured; __uncultured_bacterium
AB626634	0	0	0	0	0	0	0	0	0	0	0	0	0	0	0	0	0	Bacteria; __Firmicutes; __Clostridia; __Clostridiales; __Veillonellaceae; __Dialister; __Dialister_propionicifaciens
DQ799898	1	0	0	0	0	0	0	0	9	0	0	0	0	0	0	0	0	Bacteria; __Firmicutes; __Clostridia; __Clostridiales; __Lachnospiraceae; __uncultured; __uncultured_bacterium
DQ804604	0	0	0	0	0	0	0	0	0	0	0	0	0	0	0	0	0	Bacteria; __Firmicutes; __Clostridia; __Clostridiales; __Ruminococcaceae; __Faecalibacterium; __uncultured_bacterium
FJ367906	0	0	0	3	10	0	0	0	0	0	0	0	0	0	0	0	0	Bacteria; __Firmicutes; __Clostridia; __Clostridiales; __Ruminococcaceae; __uncultured; __uncultured_bacterium
DQ823712	1	0	0	0	0	0	0	0	1	2	0	0	0	0	0	0	0	Bacteria; __Firmicutes; __Clostridia; __Clostridiales; __Lachnospiraceae; __Dorea; __uncultured_bacterium
EU775669	1	0	0	0	0	0	0	0	0	0	0	0	0	0	0	0	0	Bacteria; __Firmicutes; __Clostridia; __Clostridiales; __Clostridiaceae; __Clostridium; __uncultured_bacterium
FJ915708	0	0	0	0	0	0	0	2	0	0	0	0	0	1	0	0	1	Bacteria; __Firmicutes; __Bacilli; __Lactobacillales; __Enterococcaceae; __Enterococcus; __Enterococcus_faecium
DQ797979	0	0	0	0	0	0	0	0	0	0	0	0	0	0	0	0	0	Bacteria; __Firmicutes; __Clostridia; __Clostridiales; __Lachnospiraceae; __uncultured; __uncultured_bacterium
DQ797758	0	0	0	0	0	0	0	0	0	0	0	0	0	0	0	0	0	Bacteria; __Firmicutes; __Clostridia; __Clostridiales; __Christensenellaceae; __uncultured; __uncultured_bacterium
DQ455929	0	0	0	0	0	0	0	0	0	0	0	0	0	0	0	0	0	Bacteria; __Firmicutes; __Clostridia; __Clostridiales; __Lachnospiraceae; __uncultured; __uncultured_bacterium
DQ801168	1	0	0	0	0	0	0	0	0	0	0	0	0	0	0	0	0	Bacteria; __Firmicutes; __Clostridia; __Clostridiales; __Lachnospiraceae; __Pseudobutyrivibrio; __uncultured_bacterium
DQ797970	0	0	0	1	0	0	0	0	0	0	0	0	0	0	6	1	0	Bacteria; __Firmicutes; __Clostridia; __Clostridiales; __Lachnospiraceae; __uncultured; __uncultured_bacterium
DQ797971	1	0	0	0	0	0	0	0	0	0	0	0	0	0	0	0	0	Bacteria; __Firmicutes; __Clostridia; __Clostridiales; __Lachnospiraceae; __Roseburia; __uncultured_bacterium
DQ807106	0	0	0	0	0	0	0	0	0	0	0	0	0	0	3	0	0	Bacteria; __Firmicutes; __Clostridia; __Clostridiales; __Lachnospiraceae; __Incertae_Sedis; __uncultured_bacterium
DQ797752	0	0	0	0	0	0	0	0	0	0	0	0	0	0	0	0	0	Bacteria; __Firmicutes; __Clostridia; __Clostridiales; __Ruminococcaceae; __Faecalibacterium; __uncultured_bacterium
DQ797753	1	0	0	0	0	5	0	0	0	0	0	0	0	0	7	0	0	Bacteria; __Firmicutes; __Clostridia; __Clostridiales; __Ruminococcaceae; __Ruminococcus; __uncultured_bacterium
EU464154	0	0	0	0	0	0	0	0	0	0	0	0	0	0	0	0	0	Bacteria; __Firmicutes; __Clostridia; __Clostridiales; __Ruminococcaceae; __uncultured; __uncultured_bacterium
DQ801377	0	0	0	0	0	0	0	0	0	0	0	0	0	0	0	0	0	Bacteria; __Firmicutes; __Clostridia; __Clostridiales; __Lachnospiraceae; __Pseudobutyrivibrio; __uncultured_bacterium
DQ793475	1	0	0	0	0	0	0	0	0	0	0	0	0	0	0	0	0	Bacteria; __Firmicutes; __Clostridia; __Clostridiales; __Lachnospiraceae; __Roseburia; __uncultured_bacterium
FJ975921	0	0	0	0	0	7	0	0	0	0	0	0	0	0	0	1	0	Bacteria; __Bacteroidetes; __Bacteroidia; __Bacteroidales; __Bacteroidaceae; __Bacteroides; __uncultured_Prevotella_sp.
AM420064	1	0	0	0	0	1	1	0	0	0	0	0	16	0	0	0	0	Bacteria; __Firmicutes; __Bacilli; __Lactobacillales; __Streptococcaceae; __Streptococcus; __uncultured_Streptococcus_sp.
EU763146	0	5	0	0	0	1	0	0	0	0	0	0	0	0	0	0	0	Bacteria; __Firmicutes; __Clostridia; __Clostridiales; __Veillonellaceae; __Veillonella; __uncultured_bacterium
DQ796118	0	0	0	0	0	0	0	0	0	0	0	0	0	0	0	0	0	Bacteria; __Firmicutes; __Clostridia; __Clostridiales; __Ruminococcaceae; __Incertae_Sedis; __uncultured_bacterium
EU762941	0	0	0	0	0	0	0	0	0	0	0	0	0	0	0	0	0	Bacteria; __Firmicutes; __Clostridia; __Clostridiales; __Ruminococcaceae; __Ruminococcus; __uncultured_bacterium
EF398702	0	0	2	0	0	0	0	0	2	0	0	26	0	0	45	1	0	Bacteria; __Firmicutes; __Clostridia; __Clostridiales; __Lachnospiraceae; __Incertae_Sedis; __uncultured_bacterium
HQ757177	1	8	23	8	0	0	36	0	393	973	7	22	36	199	0	0	0	Bacteria; __Firmicutes; __Clostridia; __Clostridiales; __Lachnospiraceae; __Incertae_Sedis; __uncultured_organism
DQ803207	0	0	0	0	0	0	0	0	0	0	0	0	0	0	0	0	0	Bacteria; __Firmicutes; __Clostridia; __Clostridiales; __Lachnospiraceae; __Blautia; __uncultured_bacterium
EU775575	0	0	0	0	0	0	0	0	0	0	0	0	0	0	0	0	0	Bacteria; __Firmicutes; __Clostridia; __Clostridiales; __Clostridiaceae; __Clostridium; __uncultured_bacterium
DQ823786	0	0	0	0	0	0	0	0	0	0	0	0	0	0	0	0	0	Bacteria; __Firmicutes; __Clostridia; __Clostridiales; __Lachnospiraceae; __Moryella; __uncultured_bacterium
FJ983124	0	0	0	0	0	0	0	0	0	0	0	0	0	0	0	0	0	Bacteria; __Candidate_division_TM7; __uncultured_bacterium
EU766256	0	0	0	0	0	0	0	0	0	0	0	0	0	0	0	0	0	Bacteria; __Firmicutes; __Clostridia; __Clostridiales; __Ruminococcaceae; __uncultured; __uncultured_bacterium
HQ761436	0	0	0	0	0	0	0	0	5	0	0	0	0	0	0	0	0	Bacteria; __Firmicutes; __Clostridia; __Clostridiales; __Lachnospiraceae; __Incertae_Sedis; __uncultured_organism
EU510665	0	0	0	0	0	0	0	0	1	0	0	0	0	0	0	0	0	Bacteria; __Firmicutes; __Clostridia; __Clostridiales; __Lachnospiraceae; __uncultured; __uncultured_bacterium
EU510662	0	0	0	0	0	0	0	0	0	0	0	0	0	0	0	0	0	Bacteria; __Firmicutes; __Clostridia; __Clostridiales; __Ruminococcaceae; __Anaerotruncus; __uncultured_bacterium
EU469533	0	0	0	0	0	0	0	0	0	0	0	0	0	0	0	0	0	Bacteria; __Firmicutes; __Erysipelotrichi; __Erysipelotrichales; __Erysipelotrichaceae; __Catenibacterium; __uncultured_bacterium
EU457967	0	0	0	0	0	1	0	0	0	2	0	0	0	0	0	0	0	Bacteria; __Firmicutes; __Clostridia; __Clostridiales; __Lachnospiraceae; __uncultured; __uncultured_bacterium
GQ491202	0	0	0	0	0	0	0	0	0	0	0	0	0	0	0	0	0	Bacteria; __Bacteroidetes; __Bacteroidia; __Bacteroidales; __Prevotellaceae; __Prevotella; __uncultured_bacterium
DQ803840	0	0	0	0	0	0	0	0	0	0	0	1	0	0	0	0	0	Bacteria; __Verrucomicrobia; __Verrucomicrobiae; __Verrucomicrobiales; __Verrucomicrobiaceae; __Akkermansia; __uncultured_bacterium
DQ327487	0	0	0	0	0	0	0	0	0	0	0	0	0	0	1	0	0	Bacteria; __Firmicutes; __Clostridia; __Clostridiales; __Lachnospiraceae; __Incertae_Sedis; __uncultured_bacterium
DQ905320	16	24	0	0	0	3	0	0	0	0	0	0	0	0	0	0	0	Bacteria; __Firmicutes; __Clostridia; __Clostridiales; __Ruminococcaceae; __Subdoligranulum; __uncultured_bacterium
DQ795825	0	0	0	0	0	0	0	0	0	0	0	0	0	0	0	0	0	Bacteria; __Firmicutes; __Clostridia; __Clostridiales; __Lachnospiraceae; __Blautia; __uncultured_bacterium
AF412988	0	0	0	0	0	0	0	0	0	0	0	0	0	3	0	0	0	Bacteria; __Tenericutes; __Mollicutes; __Mycoplasmatales; __Mycoplasmataceae; __Mycoplasma; __Mycoplasma_sualvi
FJ372020	1	0	0	0	0	0	0	0	0	0	0	0	0	0	0	0	0	Bacteria; __Firmicutes; __Clostridia; __Clostridiales; __Ruminococcaceae; __Ruminococcus; __uncultured_bacterium
EU468110	0	2	0	0	0	0	0	0	5	7	1	0	0	0	0	0	0	Bacteria; __Firmicutes; __Clostridia; __Clostridiales; __Lachnospiraceae; __Incertae_Sedis; __uncultured_bacterium
EU508538	0	0	0	1	1	0	0	0	0	1	1	0	0	0	1	0	0	Bacteria; __Proteobacteria; __Epsilonproteobacteria; __Campylobacterales; __Helicobacteraceae; __Helicobacter; __uncultured_bacterium
DQ795027	0	0	0	0	0	2	0	0	0	0	0	0	0	0	0	0	0	Bacteria; __Firmicutes; __Clostridia; __Clostridiales; __Lachnospiraceae; __uncultured; __uncultured_bacterium
FJ371990	55	0	0	0	0	0	1	0	272	2	0	1	0	0	0	0	0	Bacteria; __Firmicutes; __Clostridia; __Clostridiales; __Lachnospiraceae; __Blautia; __uncultured_bacterium
EU775617	0	0	0	0	0	0	0	0	0	1	0	0	0	0	0	0	0	Bacteria; __Proteobacteria; __Gammaproteobacteria; __Enterobacteriales; __Enterobacteriaceae; __Enterobacter; __uncultured_bacterium
DQ804483	0	0	0	0	0	0	0	0	3	0	0	0	0	0	0	0	0	Bacteria; __Firmicutes; __Clostridia; __Clostridiales; __Lachnospiraceae; __Incertae_Sedis; __uncultured_bacterium
DQ801997	0	0	0	1	0	0	0	0	0	0	0	0	0	0	0	0	0	Bacteria; __Firmicutes; __Clostridia; __Clostridiales; __Lachnospiraceae; __Blautia; __uncultured_bacterium
DQ797375	0	0	0	0	0	0	0	0	0	0	0	0	0	0	0	0	0	Bacteria; __Firmicutes; __Clostridia; __Clostridiales; __Lachnospiraceae; __Incertae_Sedis; __uncultured_bacterium
FJ372343	7	0	1	0	0	5	0	0	7	1	0	0	0	0	20	1	0	Bacteria; __Firmicutes; __Clostridia; __Clostridiales; __Lachnospiraceae; __Incertae_Sedis; __uncultured_bacterium
FJ367122	0	0	0	0	0	0	0	0	0	0	0	1	0	0	0	0	0	Bacteria; __Firmicutes; __Clostridia; __Clostridiales; __Lachnospiraceae; __Blautia; __uncultured_bacterium
AY850447	0	0	0	0	0	0	0	0	0	0	0	40	171	0	0	0	0	Bacteria; __Firmicutes; __Clostridia; __Clostridiales; __Ruminococcaceae; __Incertae_Sedis; __uncultured_bacterium
AY850446	3	0	0	0	0	6	0	0	10	47	0	3	33	5	0	0	0	Bacteria; __Firmicutes; __Clostridia; __Clostridiales; __Ruminococcaceae; __Incertae_Sedis; __uncultured_bacterium
DQ796754	0	0	0	0	0	0	0	0	0	0	0	0	0	0	0	0	0	Bacteria; __Firmicutes; __Erysipelotrichi; __Erysipelotrichales; __Erysipelotrichaceae; __Incertae_Sedis; __uncultured_bacterium
AY850443	16	0	0	0	0	0	0	0	0	0	0	0	0	2	0	0	0	Bacteria; __Firmicutes; __Clostridia; __Clostridiales; __Ruminococcaceae; __Incertae_Sedis; __uncultured_bacterium
FJ505553	0	0	0	0	0	0	0	0	10	0	0	37	9	17	58	150	0	Bacteria; __Firmicutes; __Clostridia; __Clostridiales; __Lachnospiraceae; __uncultured; __uncultured_bacterium
DQ824194	0	0	0	0	0	6	0	0	0	0	0	0	0	0	1	0	0	Bacteria; __Firmicutes; __Clostridia; __Clostridiales; __Ruminococcaceae; __Ruminococcus; __uncultured_bacterium
DQ804649	0	0	0	0	0	0	0	0	0	0	0	0	0	0	0	0	0	Bacteria; __Firmicutes; __Clostridia; __Clostridiales; __Ruminococcaceae; __Faecalibacterium; __uncultured_bacterium
DQ797995	0	0	0	0	0	0	0	0	0	0	0	0	0	0	0	0	0	Bacteria; __Firmicutes; __Clostridia; __Clostridiales; __Lachnospiraceae; __Incertae_Sedis; __uncultured_bacterium
AY850448	0	0	0	0	0	17	0	0	198	1	2	0	0	0	0	0	0	Bacteria; __Firmicutes; __Clostridia; __Clostridiales; __Ruminococcaceae; __Incertae_Sedis; __uncultured_bacterium
DQ809998	0	0	0	0	0	1	0	0	0	0	0	0	0	0	3	0	0	Bacteria; __Firmicutes; __Clostridia; __Clostridiales; __Lachnospiraceae; __Dorea; __uncultured_bacterium
EU765924	1	0	0	0	0	0	0	0	0	0	0	0	0	0	97	1	0	Bacteria; __Firmicutes; __Clostridia; __Clostridiales; __Ruminococcaceae; __Ruminococcus; __uncultured_bacterium
EU767235	0	0	0	0	0	0	0	0	0	0	0	0	0	0	0	0	0	Bacteria; __Firmicutes; __Clostridia; __Clostridiales; __Ruminococcaceae; __uncultured; __uncultured_bacterium
EU765923	0	0	0	0	0	0	0	0	0	0	0	0	0	0	0	0	0	Bacteria; __Firmicutes; __Clostridia; __Clostridiales; __Ruminococcaceae; __uncultured; __uncultured_bacterium
GQ867296	0	0	0	0	0	0	0	0	0	0	0	0	0	0	0	0	0	Bacteria; __Firmicutes; __Clostridia; __Clostridiales; __Ruminococcaceae; __Oscillibacter; __uncultured_bacterium
DQ809991	0	0	0	0	0	0	0	0	0	0	0	0	0	0	0	0	0	Bacteria; __Firmicutes; __Clostridia; __Clostridiales; __Lachnospiraceae; __Roseburia; __uncultured_bacterium
EU536897	0	0	0	0	0	0	0	0	0	0	0	0	0	0	0	0	0	Bacteria; __Firmicutes; __Bacilli; __Bacillales; __Staphylococcaceae; __Staphylococcus; __uncultured_bacterium
DQ797998	0	0	0	0	0	0	0	0	0	0	0	0	0	0	0	0	0	Bacteria; __Firmicutes; __Clostridia; __Clostridiales; __Family_XIII_Incertae_Sedis; __Mogibacterium; __uncultured_bacterium
DQ803684	0	0	0	0	0	0	0	0	0	0	0	0	0	0	0	0	0	Bacteria; __Firmicutes; __Clostridia; __Clostridiales; __Ruminococcaceae; __Faecalibacterium; __uncultured_bacterium
DQ805771	39	52	0	0	0	2	0	0	0	0	0	0	0	0	0	0	0	Bacteria; __Firmicutes; __Clostridia; __Clostridiales; __Ruminococcaceae; __Subdoligranulum; __uncultured_bacterium
FJ364289	0	0	0	0	0	0	0	0	0	0	0	0	0	0	0	0	0	Bacteria; __Firmicutes; __Clostridia; __Clostridiales; __Ruminococcaceae; __Subdoligranulum; __uncultured_bacterium
DQ809141	0	0	0	0	0	0	0	0	0	0	0	0	0	0	0	0	0	Bacteria; __Firmicutes; __Clostridia; __Clostridiales; __Ruminococcaceae; __Anaerotruncus; __uncultured_bacterium
EU776154	0	0	0	0	0	0	0	0	0	0	0	0	0	0	0	0	0	Bacteria; __Firmicutes; __Clostridia; __Clostridiales; __Christensenellaceae; __uncultured; __uncultured_bacterium
FJ364871	0	0	0	0	0	0	0	0	0	3	0	141	744	68	2	0	0	Bacteria; __Firmicutes; __Clostridia; __Clostridiales; __Lachnospiraceae; __Incertae_Sedis; __uncultured_bacterium
DQ455854	0	0	0	0	0	0	0	0	0	0	0	0	0	0	1	0	0	Bacteria; __Firmicutes; __Clostridia; __Clostridiales; __Ruminococcaceae; __Anaerotruncus; __uncultured_bacterium
AFUH01000001	0	0	0	0	0	0	0	0	0	0	0	0	0	0	0	0	0	Bacteria; __Firmicutes; __Clostridia; __Clostridiales; __Family_XI_Incertae_Sedis; __Peptoniphilus; __Peptoniphilus_sp._oral_taxon_375_str._F0436
DQ805847	0	0	0	0	0	0	0	0	0	0	0	0	0	0	0	0	0	Bacteria; __Firmicutes; __Clostridia; __Clostridiales; __Ruminococcaceae; __Faecalibacterium; __uncultured_bacterium
GQ491730	3	0	0	0	0	0	0	0	0	0	0	0	0	0	0	0	0	Bacteria; __Firmicutes; __Clostridia; __Clostridiales; __Lachnospiraceae; __Blautia; __uncultured_bacterium
FJ363552	1	0	0	0	0	0	0	0	0	0	0	0	0	0	0	0	0	Bacteria; __Firmicutes; __Clostridia; __Clostridiales; __Ruminococcaceae; __Faecalibacterium; __uncultured_bacterium
DQ805471	0	0	0	0	0	4	0	0	0	0	0	0	0	0	0	0	0	Bacteria; __Firmicutes; __Clostridia; __Clostridiales; __Ruminococcaceae; __uncultured; __uncultured_bacterium
GQ491736	0	0	0	0	0	0	0	0	0	0	0	0	0	0	0	0	0	Bacteria; __Firmicutes; __Clostridia; __Clostridiales; __Lachnospiraceae; __Blautia; __uncultured_bacterium
DQ825173	1	0	0	0	1	1	0	0	0	0	0	0	0	0	0	0	0	Bacteria; __Firmicutes; __Clostridia; __Clostridiales; __Ruminococcaceae; __Faecalibacterium; __uncultured_bacterium
AY916271	0	0	0	0	0	0	0	0	0	0	0	0	0	0	0	0	0	Bacteria; __Bacteroidetes; __Bacteroidia; __Bacteroidales; __Prevotellaceae; __Prevotella; __uncultured_bacterium
DQ798209	0	0	0	0	0	0	0	0	0	0	0	0	0	0	0	0	0	Bacteria; __Firmicutes; __Clostridia; __Clostridiales; __Lachnospiraceae; __uncultured; __uncultured_bacterium
DQ800011	0	0	0	0	0	0	0	0	0	0	0	0	0	0	0	0	0	Bacteria; __Firmicutes; __Clostridia; __Clostridiales; __Ruminococcaceae; __Ruminococcus; __uncultured_bacterium
FJ557638	3	4	6	29	2	3	1	0	6	0	0	16	16	20	39	21	0	Bacteria; __Actinobacteria; __Actinomycetales; __Actinomycetaceae; __Actinomyces; __uncultured_bacterium
FN563311	1	0	0	0	0	0	0	0	0	0	0	0	0	0	0	0	0	Bacteria; __Firmicutes; __Clostridia; __Clostridiales; __Lachnospiraceae; __uncultured; __uncultured_bacterium
AY916276	0	0	0	0	0	1	0	0	0	0	0	0	0	0	0	0	0	Bacteria; __Firmicutes; __Clostridia; __Clostridiales; __Ruminococcaceae; __uncultured; __uncultured_bacterium
AY916279	0	0	0	0	0	0	0	0	0	0	0	0	0	0	0	0	0	Bacteria; __Firmicutes; __Clostridia; __Clostridiales; __Ruminococcaceae; __uncultured; __uncultured_bacterium
EU774623	0	0	0	0	0	0	0	0	0	0	0	0	0	0	1	0	0	Bacteria; __Firmicutes; __Clostridia; __Clostridiales; __Lachnospiraceae; __Blautia; __uncultured_bacterium
DQ804005	1	0	0	0	0	0	0	0	0	0	0	0	0	0	0	0	0	Bacteria; __Firmicutes; __Clostridia; __Clostridiales; __Lachnospiraceae; __Blautia; __uncultured_bacterium
DQ804007	0	0	3	1	0	0	0	0	8	35	0	3	0	0	0	0	0	Bacteria; __Firmicutes; __Clostridia; __Clostridiales; __Lachnospiraceae; __Blautia; __uncultured_bacterium
DQ798204	0	0	0	0	0	0	0	0	0	0	0	0	0	0	0	0	0	Bacteria; __Firmicutes; __Clostridia; __Clostridiales; __Lachnospiraceae; __Blautia; __uncultured_bacterium
GQ493916	0	0	0	0	0	0	0	0	0	0	0	0	0	0	0	0	0	Bacteria; __Firmicutes; __Clostridia; __Clostridiales; __Ruminococcaceae; __Incertae_Sedis; __uncultured_bacterium
DQ824280	1	0	0	0	0	0	0	0	0	0	0	0	0	0	0	0	0	Bacteria; __Firmicutes; __Clostridia; __Clostridiales; __Ruminococcaceae; __Ruminococcus; __uncultured_bacterium
DQ824284	0	0	0	0	0	0	0	0	0	0	0	0	0	0	0	0	0	Bacteria; __Firmicutes; __Clostridia; __Clostridiales; __Lachnospiraceae; __uncultured; __uncultured_bacterium
EU764365	0	0	0	0	0	0	0	0	0	0	0	0	0	0	0	0	0	Bacteria; __Firmicutes; __Clostridia; __Clostridiales; __Lachnospiraceae; __Roseburia; __uncultured_bacterium
EU531998	0	0	0	0	0	0	0	0	0	0	0	0	0	0	0	0	0	Bacteria; __Bacteroidetes; __Bacteroidia; __Bacteroidales; __Bacteroidaceae; __Bacteroides; __uncultured_bacterium
FJ032584	0	0	0	0	0	0	0	0	0	0	0	0	0	0	86	0	0	Bacteria; __Firmicutes; __Clostridia; __Clostridiales; __Lachnospiraceae; __Incertae_Sedis; __uncultured_bacterium
EU777464	0	0	0	0	0	0	0	0	0	0	0	0	0	0	0	0	0	Bacteria; __Firmicutes; __Clostridia; __Clostridiales; __Ruminococcaceae; __uncultured; __uncultured_bacterium
DQ325833	0	0	0	0	0	2	0	0	0	0	0	0	0	0	0	0	0	Bacteria; __Firmicutes; __Clostridia; __Clostridiales; __Lachnospiraceae; __Anaerostipes; __uncultured_bacterium
HQ787981	0	0	0	1	0	1	0	0	0	0	0	0	0	0	0	0	0	Bacteria; __Firmicutes; __Clostridia; __Clostridiales; __Ruminococcaceae; __Incertae_Sedis; __uncultured_organism
EU774187	0	0	0	0	0	0	0	0	0	0	0	0	0	0	0	0	0	Bacteria; __Firmicutes; __Clostridia; __Clostridiales; __Ruminococcaceae; __uncultured; __uncultured_bacterium
GQ493778	0	14	3	1	0	0	0	1	0	0	0	0	20	4	0	0	0	Bacteria; __Firmicutes; __Clostridia; __Clostridiales; __Lachnospiraceae; __Incertae_Sedis; __uncultured_bacterium
AY985957	0	0	0	0	0	0	0	0	0	0	0	0	0	0	0	0	0	Bacteria; __Tenericutes; __Mollicutes; __RF9; __uncultured_bacterium
HQ787989	1	0	0	0	0	0	0	0	0	1	0	1	1	2	1	0	0	Bacteria; __Firmicutes; __Clostridia; __Clostridiales; __Lachnospiraceae; __uncultured; __uncultured_organism
DQ808006	0	0	1	0	0	0	0	0	0	0	0	0	0	0	0	0	0	Bacteria; __Firmicutes; __Clostridia; __Clostridiales; __Lachnospiraceae; __Blautia; __uncultured_bacterium
DQ808551	0	0	0	0	0	2	0	0	0	0	0	0	0	0	0	0	0	Bacteria; __Proteobacteria; __Betaproteobacteria; __Burkholderiales; __Alcaligenaceae; __Parasutterella; __uncultured_bacterium
DQ808550	0	0	0	0	0	0	0	0	0	0	0	0	0	0	0	0	0	Bacteria; __Firmicutes; __Clostridia; __Clostridiales; __Ruminococcaceae; __Faecalibacterium; __uncultured_bacterium
FJ512026	5	0	0	0	0	0	0	0	0	0	0	0	0	0	0	0	0	Bacteria; __Bacteroidetes; __Bacteroidia; __Bacteroidales; __Porphyromonadaceae; __Barnesiella; __uncultured_bacterium
DQ808799	0	0	0	0	0	0	0	0	0	0	0	1	0	0	0	0	0	Bacteria; __Firmicutes; __Clostridia; __Clostridiales; __Lachnospiraceae; __Roseburia; __uncultured_bacterium
DQ808798	0	0	0	0	0	1	0	0	0	0	0	0	0	0	0	0	0	Bacteria; __Firmicutes; __Clostridia; __Clostridiales; __Lachnospiraceae; __Incertae_Sedis; __uncultured_bacterium
AM932646	0	0	0	0	0	0	0	0	0	0	0	0	0	0	1	0	0	Bacteria; __Proteobacteria; __Deltaproteobacteria; __Desulfovibrionales; __Desulfovibrionaceae; __Desulfovibrio; __uncultured_bacterium
FJ976002	0	0	0	0	0	0	0	0	0	0	0	0	0	0	0	0	0	Bacteria; __Firmicutes; __Clostridia; __Clostridiales; __Lachnospiraceae; __Blautia; __uncultured_Lachnospiraceae_bacterium
EU463311	0	0	0	0	0	0	0	0	0	0	0	0	0	0	2	0	0	Bacteria; __Firmicutes; __Clostridia; __Clostridiales; __Lachnospiraceae; __uncultured; __uncultured_bacterium
EU774368	1	0	0	0	0	0	0	0	0	0	0	0	0	0	0	0	0	Bacteria; __Firmicutes; __Clostridia; __Clostridiales; __Clostridiaceae; __Clostridium; __uncultured_bacterium
DQ798345	1	0	0	0	0	0	0	0	0	0	0	0	0	0	0	0	0	Bacteria; __Actinobacteria; __Coriobacteriia; __Coriobacteriales; __Coriobacteriaceae; __Collinsella; __uncultured_bacterium
GQ493485	0	0	0	0	0	0	0	0	0	0	0	0	0	0	0	0	0	Bacteria; __Firmicutes; __Clostridia; __Clostridiales; __Ruminococcaceae; __Ruminococcus; __uncultured_bacterium
DQ797400	0	0	0	0	0	5	0	0	0	0	0	0	0	0	0	0	0	Bacteria; __Firmicutes; __Clostridia; __Clostridiales; __Lachnospiraceae; __uncultured; __uncultured_bacterium
DQ816543	0	0	0	0	0	0	0	0	0	0	0	3	0	0	0	0	0	Bacteria; __Proteobacteria; __Gammaproteobacteria; __Enterobacteriales; __Enterobacteriaceae; __Citrobacter; __uncultured_bacterium
GQ897227	1	3	3	5	0	0	0	0	0	0	0	2	1	0	2	3	0	Bacteria; __Firmicutes; __Clostridia; __Clostridiales; __Peptostreptococcaceae; __Incertae_Sedis; __uncultured_bacterium
DQ797404	0	0	0	0	0	0	0	0	0	0	0	0	0	0	0	0	0	Bacteria; __Firmicutes; __Clostridia; __Clostridiales; __Lachnospiraceae; __uncultured; __uncultured_bacterium
FJ363313	0	0	1	0	0	1	0	0	0	0	0	0	0	1	38	0	0	Bacteria; __Firmicutes; __Clostridia; __Clostridiales; __Lachnospiraceae; __Incertae_Sedis; __uncultured_bacterium
EU507997	0	0	0	0	0	0	0	0	0	0	0	4	0	0	0	0	0	Bacteria; __Verrucomicrobia; __Verrucomicrobiae; __Verrucomicrobiales; __Verrucomicrobiaceae; __Akkermansia; __uncultured_bacterium
DQ808318	1	0	1	0	1	6	0	0	8	1	0	1	0	0	209	8	0	Bacteria; __Firmicutes; __Clostridia; __Clostridiales; __Lachnospiraceae; __Roseburia; __uncultured_bacterium
AM276076	0	0	0	0	0	0	0	0	0	0	0	0	0	0	0	0	0	Bacteria; __Actinobacteria; __Coriobacteriia; __Coriobacteriales; __Coriobacteriaceae; __Slackia; __uncultured_bacterium
DQ804468	32	0	0	0	0	0	2	0	0	0	0	0	0	0	0	0	0	Bacteria; __Firmicutes; __Clostridia; __Clostridiales; __Lachnospiraceae; __Blautia; __uncultured_bacterium
GQ493358	0	0	0	0	0	0	0	0	0	0	0	2	1	1	0	0	0	Bacteria; __Firmicutes; __Erysipelotrichi; __Erysipelotrichales; __Erysipelotrichaceae; __Holdemania; __uncultured_bacterium
FJ372160	0	0	0	0	0	0	0	0	0	0	0	0	0	0	0	0	0	Bacteria; __Firmicutes; __Clostridia; __Clostridiales; __Ruminococcaceae; __Incertae_Sedis; __uncultured_bacterium
GQ493354	0	0	0	0	0	0	0	5	0	0	0	0	0	1	0	0	0	Bacteria; __Firmicutes; __Bacilli; __Lactobacillales; __Enterococcaceae; __Enterococcus; __uncultured_bacterium
BAAZ01003002	0	0	0	0	0	0	0	0	0	0	0	0	0	0	0	0	0	Bacteria; __Firmicutes; __Clostridia; __Clostridiales; __Lachnospiraceae; __Anaerostipes; __human_gut_metagenome
DQ808312	0	0	0	0	0	0	0	0	0	0	0	1	0	0	0	0	0	Bacteria; __Firmicutes; __Clostridia; __Clostridiales; __Lachnospiraceae; __Incertae_Sedis; __uncultured_bacterium
DQ808315	14	0	64	5	0	0	39	0	1	0	0	44	0	2	3	432	0	Bacteria; __Firmicutes; __Clostridia; __Clostridiales; __Lachnospiraceae; __Blautia; __uncultured_bacterium
GU432132	0	0	0	0	0	0	0	0	0	0	0	0	1	0	1	1	0	Bacteria; __Firmicutes; __Bacilli; __Lactobacillales; __Streptococcaceae; __Streptococcus; __Streptococcus_sp._oral_taxon_G59
GQ448349	7	0	0	0	0	43	0	0	0	0	0	0	0	1	15	22	0	Bacteria; __Bacteroidetes; __Bacteroidia; __Bacteroidales; __Bacteroidaceae; __Bacteroides; __uncultured_bacterium
GQ867431	4	0	0	0	0	1	0	0	1	14	0	4	24	0	0	0	0	Bacteria; __Proteobacteria; __Gammaproteobacteria; __Enterobacteriales; __Enterobacteriaceae; __Enterobacter; __uncultured_bacterium
DQ805139	0	0	0	0	0	0	0	0	0	0	0	0	0	0	0	0	0	Bacteria; __Firmicutes; __Clostridia; __Clostridiales; __Ruminococcaceae; __Faecalibacterium; __uncultured_bacterium
EU472735	0	0	1	0	0	0	0	8	0	0	0	0	0	4	0	5	3	Bacteria; __Proteobacteria; __Gammaproteobacteria; __B38; __uncultured_bacterium
GQ448342	0	0	0	0	0	0	0	0	0	0	0	0	0	0	0	0	3	Bacteria; __Bacteroidetes; __Bacteroidia; __Bacteroidales; __Prevotellaceae; __Prevotella; __uncultured_bacterium
DQ793378	0	0	0	0	0	0	0	0	1	2	0	0	0	0	0	0	0	Bacteria; __Firmicutes; __Clostridia; __Clostridiales; __Ruminococcaceae; __Incertae_Sedis; __uncultured_bacterium
EU779057	0	1	2	0	0	0	0	0	0	0	0	0	0	0	0	0	0	Bacteria; __Firmicutes; __Clostridia; __Clostridiales; __Ruminococcaceae; __Subdoligranulum; __uncultured_bacterium
EU451431	0	0	0	0	0	0	0	0	0	1	0	0	0	0	0	0	0	Bacteria; __Firmicutes; __Clostridia; __Clostridiales; __Lachnospiraceae; __uncultured; __uncultured_bacterium
EU763787	1	0	0	0	0	8	0	0	0	0	0	0	0	0	0	0	0	Bacteria; __Firmicutes; __Clostridia; __Clostridiales; __Lachnospiraceae; __Incertae_Sedis; __uncultured_bacterium
FJ513045	0	0	0	0	0	0	0	0	0	0	0	0	0	0	0	0	0	Bacteria; __Firmicutes; __Clostridia; __Clostridiales; __Lachnospiraceae; __Incertae_Sedis; __uncultured_bacterium
FJ365651	1	0	0	0	0	0	0	0	0	0	0	0	0	0	0	0	0	Bacteria; __Firmicutes; __Clostridia; __Clostridiales; __Lachnospiraceae; __Incertae_Sedis; __uncultured_bacterium
DQ799850	0	0	0	0	0	0	0	0	2	2	0	26	0	0	0	0	0	Bacteria; __Firmicutes; __Clostridia; __Clostridiales; __Ruminococcaceae; __uncultured; __uncultured_bacterium
EU467232	0	0	0	0	0	0	0	0	0	0	0	2	0	0	6	0	0	Bacteria; __Firmicutes; __Clostridia; __Clostridiales; __Lachnospiraceae; __uncultured; __uncultured_bacterium
DQ801164	0	0	0	0	0	2	0	0	0	0	0	1	0	0	0	4	0	Bacteria; __Firmicutes; __Clostridia; __Clostridiales; __Lachnospiraceae; __Roseburia; __uncultured_bacterium
DQ808483	9	0	0	0	0	0	0	0	0	0	0	0	0	0	0	0	0	Bacteria; __Firmicutes; __Clostridia; __Clostridiales; __Ruminococcaceae; __Faecalibacterium; __uncultured_bacterium
DQ808484	0	0	0	0	0	0	0	0	0	0	0	0	0	0	0	0	0	Bacteria; __Firmicutes; __Clostridia; __Clostridiales; __Ruminococcaceae; __Subdoligranulum; __uncultured_bacterium
EU775386	2	0	0	0	0	0	0	0	0	0	0	0	0	0	0	0	0	Bacteria; __Firmicutes; __Clostridia; __Clostridiales; __Lachnospiraceae; __Incertae_Sedis; __uncultured_bacterium
EU771876	0	0	0	0	0	0	0	0	0	0	0	0	0	0	0	0	0	Bacteria; __Firmicutes; __Erysipelotrichi; __Erysipelotrichales; __Erysipelotrichaceae; __Incertae_Sedis; __uncultured_bacterium
DQ800340	0	0	0	0	0	2	0	0	0	0	0	0	0	0	1	0	0	Bacteria; __Bacteroidetes; __Bacteroidia; __Bacteroidales; __Bacteroidaceae; __Bacteroides; __uncultured_bacterium
DQ805197	0	0	0	0	0	0	0	0	0	0	0	0	0	0	0	0	0	Bacteria; __Firmicutes; __Clostridia; __Clostridiales; __Lachnospiraceae; __Roseburia; __uncultured_bacterium
DQ801169	14	0	76	3	171	0	0	0	0	0	0	0	0	0	1	0	0	Bacteria; __Bacteroidetes; __Bacteroidia; __Bacteroidales; __Bacteroidaceae; __Bacteroides; __uncultured_bacterium
EU778900	0	0	0	0	0	0	0	0	1	0	0	0	0	0	0	0	0	Bacteria; __Firmicutes; __Clostridia; __Clostridiales; __Lachnospiraceae; __uncultured; __uncultured_bacterium
DQ805192	2	0	0	0	0	0	0	0	0	0	0	0	0	0	0	0	0	Bacteria; __Firmicutes; __Clostridia; __Clostridiales; __Ruminococcaceae; __Faecalibacterium; __uncultured_bacterium
AM932629	0	0	0	1	0	1	8	0	0	0	0	0	0	0	0	0	0	Bacteria; __Firmicutes; __Erysipelotrichi; __Erysipelotrichales; __Erysipelotrichaceae; __Incertae_Sedis; __uncultured_bacterium
EU461889	0	20	0	0	0	0	0	0	0	0	0	0	0	0	0	0	0	Bacteria; __Firmicutes; __Clostridia; __Clostridiales; __Lachnospiraceae; __uncultured; __uncultured_bacterium
DQ794275	7	15	129	120	361	0	0	1	1	6	1	28	0	19	0	1	0	Bacteria; __Firmicutes; __Clostridia; __Clostridiales; __Ruminococcaceae; __Incertae_Sedis; __uncultured_bacterium
DQ801189	0	0	0	0	0	0	0	0	0	0	0	0	0	0	0	0	0	Bacteria; __Firmicutes; __Clostridia; __Clostridiales; __Lachnospiraceae; __Incertae_Sedis; __uncultured_bacterium
FJ372010	0	0	0	0	0	0	0	0	0	0	0	0	0	0	0	0	0	Bacteria; __Firmicutes; __Erysipelotrichi; __Erysipelotrichales; __Erysipelotrichaceae; __uncultured; __uncultured_bacterium
FJ372015	56	1	4	107	1	95	0	0	44	60	0	13	0	0	29	1	0	Bacteria; __Firmicutes; __Clostridia; __Clostridiales; __Lachnospiraceae; __Dorea; __uncultured_bacterium
DQ805203	0	0	4	0	0	0	4	0	0	0	0	1	0	0	0	19	0	Bacteria; __Firmicutes; __Clostridia; __Clostridiales; __Lachnospiraceae; __Incertae_Sedis; __uncultured_bacterium
DQ809190	31	0	0	0	0	7	0	0	0	0	0	0	3	0	0	0	0	Bacteria; __Bacteroidetes; __Bacteroidia; __Bacteroidales; __Porphyromonadaceae; __Barnesiella; __uncultured_bacterium
DQ824427	0	0	0	0	0	0	0	0	0	0	0	0	0	0	0	2	0	Bacteria; __Firmicutes; __Clostridia; __Clostridiales; __Lachnospiraceae; __uncultured; __uncultured_bacterium
DQ809193	0	0	0	0	0	0	0	0	0	0	0	0	0	0	0	0	0	Bacteria; __Firmicutes; __Clostridia; __Clostridiales; __Ruminococcaceae; __uncultured; __uncultured_bacterium
DQ810011	0	0	0	0	0	0	1	0	0	0	0	0	0	0	0	0	0	Bacteria; __Firmicutes; __Clostridia; __Clostridiales; __Lachnospiraceae; __Incertae_Sedis; __uncultured_bacterium
DQ824423	0	18	1	2	1	2	4	2	8	0	19	0	0	0	38	11	0	Bacteria; __Firmicutes; __Clostridia; __Clostridiales; __Lachnospiraceae; __Blautia; __uncultured_bacterium
DQ824422	0	0	0	0	0	0	0	0	0	0	0	40	0	0	0	0	0	Bacteria; __Verrucomicrobia; __Verrucomicrobiae; __Verrucomicrobiales; __Verrucomicrobiaceae; __Akkermansia; __uncultured_bacterium
DQ794057	0	0	0	0	0	1	0	0	0	0	0	0	0	0	0	0	0	Bacteria; __Firmicutes; __Clostridia; __Clostridiales; __Ruminococcaceae; __Incertae_Sedis; __uncultured_bacterium
DQ801181	0	0	0	0	0	0	0	0	0	0	0	0	0	0	0	0	0	Bacteria; __Firmicutes; __Clostridia; __Clostridiales; __Lachnospiraceae; __uncultured; __uncultured_bacterium
AY960567	0	0	0	0	0	0	1	0	0	0	0	1	0	0	1	1	0	Bacteria; __Firmicutes; __Clostridia; __Clostridiales; __Lachnospiraceae; __uncultured; __Ruminococcus; __Ruminococcus_sp._CE2
DQ794051	1	0	5	0	0	0	0	0	0	0	0	0	0	0	0	0	0	Bacteria; __Firmicutes; __Clostridia; __Clostridiales; __Ruminococcaceae; __Subdoligranulum; __uncultured_bacterium
DQ793877	2	0	0	0	0	0	0	0	0	0	0	0	0	0	0	0	0	Bacteria; __Firmicutes; __Clostridia; __Clostridiales; __Ruminococcaceae; __Incertae_Sedis; __uncultured_bacterium
DQ809204	0	0	0	0	0	0	0	0	0	0	0	0	0	0	0	0	0	Bacteria; __Bacteroidetes; __Bacteroidia; __Bacteroidales; __Prevotellaceae; __Prevotella; __uncultured_bacterium
DQ798582	0	0	0	1	0	0	0	0	0	0	0	0	0	0	0	0	0	Bacteria; __Firmicutes; __Clostridia; __Clostridiales; __Ruminococcaceae; __uncultured; __uncultured_bacterium
DQ809206	0	0	0	0	0	0	0	0	0	0	0	0	0	0	0	0	0	Bacteria; __Firmicutes; __Clostridia; __Clostridiales; __Ruminococcaceae; __Faecalibacterium; __uncultured_bacterium
EU452615	0	0	0	0	0	0	0	0	0	0	0	1	0	0	0	0	0	Bacteria; __Firmicutes; __Bacilli; __Lactobacillales; __Lactobacillaceae; __Lactobacillus; __uncultured_bacterium
DQ809756	5	0	0	0	0	0	0	0	0	0	0	0	0	0	0	0	0	Bacteria; __Firmicutes; __Clostridia; __Clostridiales; __Lachnospiraceae; __Incertae_Sedis; __uncultured_bacterium
DQ794879	1	0	0	1	0	0	0	0	0	0	0	0	0	0	1	0	0	Bacteria; __Firmicutes; __Bacilli; __Lactobacillales; __Streptococcaceae; __Streptococcus; __uncultured_bacterium
DQ804910	0	0	0	0	0	0	0	0	0	0	0	0	0	0	0	0	0	Bacteria; __Firmicutes; __Clostridia; __Clostridiales; __Lachnospiraceae; __Incertae_Sedis; __uncultured_bacterium
AY980897	0	0	0	0	0	0	0	0	0	0	0	0	0	0	0	0	0	Bacteria; __Firmicutes; __Clostridia; __Clostridiales; __Ruminococcaceae; __uncultured; __uncultured_bacterium
DQ795455	0	0	0	0	0	0	0	0	1	0	0	4	0	0	0	0	0	Bacteria; __Firmicutes; __Clostridia; __Clostridiales; __Veillonellaceae; __Dialister; __uncultured_bacterium
FJ368931	2	0	0	0	0	0	2	0	0	0	0	0	0	0	0	0	0	Bacteria; __Firmicutes; __Clostridia; __Clostridiales; __Lachnospiraceae; __Blautia; __uncultured_bacterium
EU475854	0	0	0	0	0	0	0	1	0	0	0	0	0	0	0	0	0	Bacteria; __Firmicutes; __Bacilli; __Lactobacillales; __Streptococcaceae; __Streptococcus; __uncultured_bacterium
DQ799341	0	0	0	0	0	0	0	0	0	0	0	0	0	0	0	0	0	Bacteria; __Bacteroidetes; __Bacteroidia; __Bacteroidales; __Bacteroidaceae; __Bacteroides; __uncultured_bacterium
DQ793889	1	0	0	0	0	0	0	0	0	0	0	0	0	0	0	0	0	Bacteria; __Firmicutes; __Clostridia; __Clostridiales; __Lachnospiraceae; __uncultured; __uncultured_bacterium
DQ799342	0	0	0	0	0	0	0	0	0	0	0	0	0	0	0	0	0	Bacteria; __Firmicutes; __Clostridia; __Clostridiales; __Ruminococcaceae; __Ruminococcus; __uncultured_bacterium
AJ608230	4	0	0	0	0	0	0	0	0	0	0	0	0	0	0	0	0	Bacteria; __Firmicutes; __Clostridia; __Clostridiales; __Ruminococcaceae; __uncultured; __uncultured_bacterium
DQ794181	0	2	0	0	0	0	0	0	0	0	0	0	0	0	0	0	0	Bacteria; __Firmicutes; __Clostridia; __Clostridiales; __Ruminococcaceae; __Subdoligranulum; __uncultured_bacterium
DQ799347	0	0	0	0	0	0	0	0	0	0	0	0	0	0	0	0	0	Bacteria; __Firmicutes; __Clostridia; __Clostridiales; __Ruminococcaceae; __Subdoligranulum; __uncultured_bacterium
EU774179	1	0	0	0	0	0	0	0	0	0	0	0	0	0	0	0	0	Bacteria; __Firmicutes; __Clostridia; __Clostridiales; __Lachnospiraceae; __Blautia; __uncultured_bacterium
EU778872	0	0	0	0	0	0	0	0	0	0	0	0	0	0	0	0	0	Bacteria; __Firmicutes; __Clostridia; __Clostridiales; __Lachnospiraceae; __Incertae_Sedis; __uncultured_bacterium
DQ809688	0	0	0	0	0	0	0	0	0	0	0	1	0	0	0	0	0	Bacteria; __Firmicutes; __Clostridia; __Clostridiales; __Lachnospiraceae; __Blautia; __uncultured_bacterium
EU778334	0	0	0	0	0	0	0	0	0	0	0	0	0	0	0	0	0	Bacteria; __Firmicutes; __Clostridia; __Clostridiales; __Ruminococcaceae; __Anaerofilum; __uncultured_bacterium
DQ801501	2	0	0	0	0	0	0	0	0	0	0	0	0	0	0	0	0	Bacteria; __Firmicutes; __Clostridia; __Clostridiales; __Ruminococcaceae; __Subdoligranulum; __uncultured_bacterium
EU778879	6	0	0	0	0	12	0	0	0	0	0	0	0	0	0	0	0	Bacteria; __Firmicutes; __Clostridia; __Clostridiales; __Ruminococcaceae; __uncultured; __uncultured_bacterium
DQ809685	0	0	0	0	0	2	0	0	0	0	0	0	0	0	0	0	0	Bacteria; __Firmicutes; __Clostridia; __Clostridiales; __Lachnospiraceae; __Incertae_Sedis; __uncultured_bacterium
EU774380	0	0	0	0	0	0	0	0	0	0	0	0	0	0	0	0	0	Bacteria; __Firmicutes; __Clostridia; __Clostridiales; __Ruminococcaceae; __uncultured; __uncultured_bacterium
DQ794470	0	29	80	3	0	0	0	0	0	0	0	0	0	0	0	0	0	Bacteria; __Firmicutes; __Clostridia; __Clostridiales; __Ruminococcaceae; __Subdoligranulum; __uncultured_bacterium
EU459222	1	0	0	0	0	0	0	0	0	1	0	0	0	0	0	0	0	Bacteria; __Proteobacteria; __Gammaproteobacteria; __B38; __uncultured_bacterium
DQ794473	0	0	0	0	0	0	0	0	0	0	0	0	0	0	0	0	0	Bacteria; __Verrucomicrobia; __Verrucomicrobiae; __Verrucomicrobiales; __Verrucomicrobiaceae; __Akkermansia; __uncultured_bacterium
DQ801231	0	0	0	0	0	0	1	0	0	0	0	0	0	0	0	0	0	Bacteria; __Firmicutes; __Clostridia; __Clostridiales; __Lachnospiraceae; __Pseudobutyrivibrio; __uncultured_bacterium
FJ511324	0	0	0	0	0	0	0	0	0	0	0	0	0	0	0	0	0	Bacteria; __Firmicutes; __Clostridia; __Clostridiales; __Veillonellaceae; __Phascolarctobacterium; __uncultured_bacterium
DQ801233	3	0	1	5	1	0	0	0	0	0	0	0	0	0	0	0	0	Bacteria; __Firmicutes; __Clostridia; __Clostridiales; __Lachnospiraceae; __Incertae_Sedis; __uncultured_bacterium
DQ806514	0	0	0	0	0	0	0	0	0	0	0	0	0	0	0	0	0	Bacteria; __Firmicutes; __Clostridia; __Clostridiales; __Ruminococcaceae; __Subdoligranulum; __uncultured_bacterium
EU459352	0	0	0	0	0	0	0	0	0	0	0	0	0	0	0	0	0	Bacteria; __Firmicutes; __Clostridia; __Clostridiales; __Christensenellaceae; __uncultured; __uncultured_bacterium
HQ761118	0	0	0	0	0	0	0	0	3	0	0	0	0	0	0	0	0	Bacteria; __Firmicutes; __Clostridia; __Clostridiales; __Lachnospiraceae; __Incertae_Sedis; __uncultured_organism
DQ806518	0	0	0	0	0	0	0	0	0	0	0	0	0	0	0	0	0	Bacteria; __Firmicutes; __Clostridia; __Clostridiales; __Lachnospiraceae; __uncultured; __uncultured_bacterium
DQ807590	2	0	0	0	0	0	0	0	0	0	0	0	0	0	0	0	0	Bacteria; __Firmicutes; __Clostridia; __Clostridiales; __Lachnospiraceae; __Incertae_Sedis; __uncultured_bacterium
DQ824512	0	62	3	4	4	0	0	1	60	0	473	2	0	0	4	18	0	Bacteria; __Firmicutes; __Bacilli; __Lactobacillales; __Streptococcaceae; __Streptococcus; __uncultured_bacterium
FJ503477	6	0	0	0	0	0	0	0	0	0	0	0	0	0	0	0	0	Bacteria; __Proteobacteria; __Betaproteobacteria; __Burkholderiales; __Alcaligenaceae; __Sutterella; __uncultured_bacterium
DQ794348	0	0	0	0	0	0	0	0	0	0	0	0	0	0	0	0	0	Bacteria; __Firmicutes; __Clostridia; __Clostridiales; __Ruminococcaceae; __Subdoligranulum; __uncultured_bacterium
DQ807300	0	0	0	0	0	0	0	0	1	0	0	0	0	0	0	0	0	Bacteria; __Firmicutes; __Clostridia; __Clostridiales; __Lachnospiraceae; __Incertae_Sedis; __uncultured_bacterium
FJ503473	0	0	0	0	0	0	0	0	11	4	0	52	10	2	763	0	0	Bacteria; __Firmicutes; __Clostridia; __Clostridiales; __Lachnospiraceae; __uncultured; __uncultured_bacterium
DQ808817	0	0	0	0	0	0	0	0	0	0	0	0	0	0	0	0	0	Bacteria; __Firmicutes; __Clostridia; __Clostridiales; __Ruminococcaceae; __Subdoligranulum; __uncultured_bacterium
DQ808814	0	0	0	0	0	0	0	0	0	0	0	0	0	0	1	0	0	Bacteria; __Firmicutes; __Clostridia; __Clostridiales; __Ruminococcaceae; __Ruminococcus; __uncultured_bacterium
EU774809	0	0	0	0	0	0	0	0	0	0	0	0	0	0	0	0	0	Bacteria; __Firmicutes; __Clostridia; __Clostridiales; __Lachnospiraceae; __Blautia; __uncultured_bacterium
DQ014744	0	0	0	0	0	0	0	0	0	0	0	0	0	0	0	0	0	Bacteria; __Firmicutes; __Clostridia; __Clostridiales; __Lachnospiraceae; __Incertae_Sedis; __uncultured_bacterium
ACCF01000268	10	0	0	0	0	49	0	0	18	2	0	1	0	0	0	0	0	Bacteria; __Firmicutes; __Erysipelotrichi; __Erysipelotrichales; __Erysipelotrichaceae; __Holdemania; __Holdemania_filiformis_DSM_12042
EF097405	0	0	1	0	0	0	0	0	0	0	0	0	0	0	0	0	0	Bacteria; __Bacteroidetes; __Bacteroidia; __Bacteroidales; __S24-7; __uncultured_bacterium
DQ799353	0	0	0	0	0	0	0	0	0	0	0	0	0	0	0	0	0	Bacteria; __Firmicutes; __Clostridia; __Clostridiales; __Ruminococcaceae; __Incertae_Sedis; __uncultured_bacterium
EU777547	0	0	0	0	0	0	0	0	0	0	0	0	0	0	0	0	0	Bacteria; __Firmicutes; __Clostridia; __Clostridiales; __Ruminococcaceae; __uncultured; __uncultured_bacterium
AY975359	3	0	0	0	0	0	0	0	0	0	0	0	0	0	0	0	0	Bacteria; __Bacteroidetes; __Bacteroidia; __Bacteroidales; __Porphyromonadaceae; __Butyricimonas; __uncultured_bacterium
DQ794985	0	0	0	0	0	0	0	0	0	0	0	0	0	0	0	0	0	Bacteria; __Firmicutes; __Clostridia; __Clostridiales; __Lachnospiraceae; __Incertae_Sedis; __uncultured_bacterium
HQ748902	0	0	0	0	0	0	0	0	0	0	0	0	0	0	0	0	0	Bacteria; __Firmicutes; __Clostridia; __Clostridiales; __Ruminococcaceae; __uncultured; __uncultured_organism
AY533300	0	0	0	1	0	0	0	0	0	0	0	0	0	0	0	0	0	Bacteria; __Actinobacteria; __Propionibacteriales; __Propionibacteriaceae; __Propionibacterium; __Propionibacterium_freudenreichii
DQ796837	0	0	0	0	0	0	0	0	0	0	0	0	0	0	0	0	0	Bacteria; __Firmicutes; __Clostridia; __Clostridiales; __Clostridiaceae; __Clostridium; __uncultured_bacterium
DQ799456	1	0	0	0	0	0	0	0	0	0	0	0	0	0	0	0	0	Bacteria; __Firmicutes; __Clostridia; __Clostridiales; __Lachnospiraceae; __Blautia; __uncultured_bacterium
AY975357	0	0	1	0	0	0	0	0	0	0	0	2	75	66	0	0	0	Bacteria; __Firmicutes; __Erysipelotrichi; __Erysipelotrichales; __Erysipelotrichaceae; __Incertae_Sedis; __uncultured_bacterium
FJ367468	0	0	0	0	0	0	0	0	0	0	0	1	0	0	0	0	0	Bacteria; __Firmicutes; __Clostridia; __Clostridiales; __Lachnospiraceae; __Blautia; __uncultured_bacterium
EU768043	0	0	0	0	0	0	0	0	0	0	0	0	0	0	0	0	0	Bacteria; __Firmicutes; __Clostridia; __Clostridiales; __Lachnospiraceae; __uncultured; __uncultured_bacterium
DQ801438	0	0	0	0	0	0	0	0	0	0	0	0	0	0	0	0	0	Bacteria; __Firmicutes; __Clostridia; __Clostridiales; __Lachnospiraceae; __Blautia; __uncultured_bacterium
AY169413	0	0	0	0	0	0	0	0	0	0	0	0	0	0	0	0	0	Bacteria; __Firmicutes; __Clostridia; __Clostridiales; __Family_XI_Incertae_Sedis; __Finegoldia; __Finegoldia_magna
EU768516	1	0	0	0	0	0	0	0	0	0	0	0	0	0	0	0	0	Bacteria; __Firmicutes; __Clostridia; __Clostridiales; __Lachnospiraceae; __uncultured; __uncultured_bacterium
DQ794696	1	0	0	0	0	0	0	0	0	0	0	0	0	0	0	0	0	Bacteria; __Firmicutes; __Clostridia; __Clostridiales; __Lachnospiraceae; __Blautia; __uncultured_bacterium
DQ071536	0	0	0	0	0	0	0	0	1	1	0	0	0	0	0	0	0	Bacteria; __Firmicutes; __Clostridia; __Clostridiales; __Lachnospiraceae; __Incertae_Sedis; __uncultured_bacterium
DQ801345	0	0	0	0	0	0	0	0	0	0	0	0	0	0	3	0	0	Bacteria; __Firmicutes; __Clostridia; __Clostridiales; __Lachnospiraceae; __Incertae_Sedis; __uncultured_bacterium
DQ806426	8	1	0	0	0	0	0	0	0	0	0	0	0	0	0	0	0	Bacteria; __Firmicutes; __Clostridia; __Clostridiales; __Lachnospiraceae; __Blautia; __uncultured_bacterium
EU467016	0	0	0	0	0	0	0	0	0	0	0	0	0	0	0	0	0	Bacteria; __Firmicutes; __Clostridia; __Clostridiales; __Lachnospiraceae; __Roseburia; __uncultured_bacterium
DQ801436	0	0	0	0	0	0	0	0	0	0	0	0	0	0	0	0	0	Bacteria; __Firmicutes; __Clostridia; __Clostridiales; __Ruminococcaceae; __Ruminococcus; __uncultured_bacterium
DQ801343	0	0	0	0	0	0	0	0	0	0	0	0	0	0	0	0	0	Bacteria; __Firmicutes; __Clostridia; __Clostridiales; __Lachnospiraceae; __Pseudobutyrivibrio; __uncultured_bacterium
EU776762	0	0	0	0	0	0	0	0	0	0	0	0	0	0	0	0	0	Bacteria; __Firmicutes; __Erysipelotrichi; __Erysipelotrichales; __Erysipelotrichaceae; __Catenibacterium; __uncultured_bacterium
HQ757343	0	17	1	5	0	0	1	0	0	0	0	0	0	0	0	2	0	Bacteria; __Firmicutes; __Clostridia; __Clostridiales; __Veillonellaceae; __Veillonella; __uncultured_organism
DQ799593	2	0	0	0	0	0	0	0	0	0	0	0	0	0	0	0	0	Bacteria; __Verrucomicrobia; __Verrucomicrobiae; __Verrucomicrobiales; __Verrucomicrobiaceae; __Akkermansia; __uncultured_bacterium
DQ797567	3	0	0	0	0	0	0	0	0	0	0	0	0	0	0	0	0	Bacteria; __Firmicutes; __Clostridia; __Clostridiales; __Ruminococcaceae; __Subdoligranulum; __uncultured_bacterium
EU466949	15	0	0	0	0	0	3	0	0	0	0	0	0	0	0	0	0	Bacteria; __Firmicutes; __Clostridia; __Clostridiales; __Lachnospiraceae; __Blautia; __uncultured_bacterium
DQ795126	0	0	0	0	0	0	0	0	53	0	0	0	0	0	0	0	0	Bacteria; __Firmicutes; __Clostridia; __Clostridiales; __Lachnospiraceae; __Moryella; __uncultured_bacterium
DQ807776	0	0	0	0	0	0	0	0	11	19	0	1	0	0	0	0	0	Bacteria; __Firmicutes; __Clostridia; __Clostridiales; __Lachnospiraceae; __Dorea; __uncultured_bacterium
DQ808378	0	0	0	0	0	0	0	0	0	0	0	0	0	0	0	0	0	Bacteria; __Firmicutes; __Clostridia; __Clostridiales; __Lachnospiraceae; __Roseburia; __uncultured_bacterium
DQ796230	0	0	0	0	0	0	0	0	0	0	0	0	0	0	0	0	0	Bacteria; __Firmicutes; __Clostridia; __Clostridiales; __Lachnospiraceae; __Roseburia; __uncultured_bacterium
DQ807770	0	0	0	0	0	3	0	0	0	0	0	1	1	0	0	0	0	Bacteria; __Firmicutes; __Clostridia; __Clostridiales; __Lachnospiraceae; __Incertae_Sedis; __uncultured_bacterium
EU776096	0	0	0	0	0	0	0	0	0	0	0	3	0	0	0	0	0	Bacteria; __Firmicutes; __Clostridia; __Clostridiales; __Lachnospiraceae; __uncultured; __uncultured_bacterium
EU772642	0	1	7	0	0	0	0	0	0	1	0	0	0	0	0	0	0	Bacteria; __Firmicutes; __Clostridia; __Clostridiales; __Lachnospiraceae; __Blautia; __uncultured_bacterium
EU766066	0	0	0	0	0	0	0	0	0	0	0	0	0	0	0	0	0	Bacteria; __Firmicutes; __Clostridia; __Clostridiales; __Ruminococcaceae; __uncultured; __uncultured_bacterium
DQ806897	1	0	0	0	0	0	0	0	0	0	0	0	0	0	0	0	0	Bacteria; __Firmicutes; __Clostridia; __Clostridiales; __Ruminococcaceae; __Subdoligranulum; __uncultured_bacterium
EU462202	11	0	0	0	0	323	0	0	0	0	0	0	0	1	0	0	0	Bacteria; __Firmicutes; __Clostridia; __Clostridiales; __Ruminococcaceae; __uncultured; __uncultured_bacterium
DQ806527	1	0	0	0	0	0	0	0	0	0	0	0	0	0	0	0	0	Bacteria; __Actinobacteria; __Coriobacteriia; __Coriobacteriales; __Coriobacteriaceae; __Collinsella; __uncultured_bacterium
DQ808965	1	0	0	0	0	0	0	0	0	0	0	0	0	0	0	0	0	Bacteria; __Firmicutes; __Clostridia; __Clostridiales; __Lachnospiraceae; __uncultured; __uncultured_bacterium
DQ808963	104	0	0	0	0	32	0	0	0	0	0	1	0	1	0	0	0	Bacteria; __Firmicutes; __Clostridia; __Clostridiales; __Ruminococcaceae; __uncultured; __uncultured_bacterium
DQ808960	2	0	0	0	0	0	0	0	0	0	0	0	0	0	0	0	0	Bacteria; __Bacteroidetes; __Bacteroidia; __Bacteroidales; __Porphyromonadaceae; __Barnesiella; __uncultured_bacterium
DQ808961	0	0	0	0	0	0	0	0	0	0	0	0	0	0	0	0	0	Bacteria; __Firmicutes; __Clostridia; __Clostridiales; __Peptostreptococcaceae; __uncultured; __uncultured_bacterium
FJ365319	0	0	0	0	0	0	0	0	0	0	0	0	0	0	0	0	0	Bacteria; __Firmicutes; __Clostridia; __Clostridiales; __Lachnospiraceae; __uncultured; __uncultured_bacterium
EU465383	0	0	3	0	0	0	0	0	0	0	0	0	0	0	0	0	0	Bacteria; __Firmicutes; __Clostridia; __Clostridiales; __Lachnospiraceae; __Blautia; __uncultured_bacterium
DQ796906	0	0	0	0	0	0	0	0	0	0	0	0	0	0	0	0	0	Bacteria; __Firmicutes; __Clostridia; __Clostridiales; __Ruminococcaceae; __Faecalibacterium; __uncultured_bacterium
HQ750839	0	11	10	2	0	0	0	0	0	0	0	0	0	0	0	0	0	Bacteria; __Firmicutes; __Clostridia; __Clostridiales; __Ruminococcaceae; __uncultured; __uncultured_organism
FJ366757	3	271	37	12	0	0	0	0	0	0	0	0	0	0	0	0	0	Bacteria; __Firmicutes; __Clostridia; __Clostridiales; __Ruminococcaceae; __uncultured; __uncultured_bacterium
EU764805	0	0	0	0	0	0	0	0	0	0	0	0	0	0	0	0	0	Bacteria; __Firmicutes; __Clostridia; __Clostridiales; __Ruminococcaceae; __uncultured; __uncultured_bacterium
DQ799014	1	0	0	0	0	0	0	0	0	0	0	0	0	0	7	1	0	Bacteria; __Firmicutes; __Clostridia; __Clostridiales; __Lachnospiraceae; __Incertae_Sedis; __uncultured_bacterium
FJ749718	0	0	0	1	1	0	0	0	0	0	0	0	0	0	0	0	0	Bacteria; __Firmicutes; __Bacilli; __Lactobacillales; __Lactobacillaceae; __Lactobacillus; __Lactobacillus_pontis
DQ796901	0	0	0	0	0	1	0	0	0	0	0	0	0	0	0	0	0	Bacteria; __Firmicutes; __Clostridia; __Clostridiales; __Lachnospiraceae; __Incertae_Sedis; __uncultured_bacterium
DQ326322	4	0	0	0	0	30	0	0	0	0	0	0	0	0	0	0	0	Bacteria; __Firmicutes; __Clostridia; __Clostridiales; __Lachnospiraceae; __Incertae_Sedis; __uncultured_bacterium
HQ762552	0	0	0	0	0	2	0	0	0	0	0	0	0	0	0	0	0	Bacteria; __Firmicutes; __Clostridia; __Clostridiales; __Lachnospiraceae; __Anaerostipes; __uncultured_organism
FJ362837	2	0	0	0	0	28	0	0	0	0	0	0	0	0	0	0	0	Bacteria; __Firmicutes; __Clostridia; __Clostridiales; __Ruminococcaceae; __uncultured; __uncultured_bacterium
DQ809687	1	0	0	0	0	0	0	0	0	0	0	0	0	0	0	0	0	Bacteria; __Firmicutes; __Clostridia; __Clostridiales; __Lachnospiraceae; __uncultured; __uncultured_bacterium
FJ367800	14	0	0	0	0	0	0	0	0	0	0	0	0	0	0	0	0	Bacteria; __Firmicutes; __Clostridia; __Clostridiales; __Ruminococcaceae; __Incertae_Sedis; __uncultured_bacterium
HQ757500	0	6	0	0	0	0	0	0	0	0	0	0	0	0	2	0	0	Bacteria; __Firmicutes; __Clostridia; __Clostridiales; __Veillonellaceae; __Veillonella; __uncultured_organism
ADEB01000020	0	0	0	0	0	1	0	0	0	0	0	0	0	0	0	0	0	Bacteria; __Actinobacteria; __Bifidobacteriales; __Bifidobacteriaceae; __Parascardovia; __Parascardovia_denticolens_F0305
DQ798968	0	0	0	0	0	0	0	0	0	0	0	0	0	0	0	0	0	Bacteria; __Firmicutes; __Clostridia; __Clostridiales; __Lachnospiraceae; __Incertae_Sedis; __uncultured_bacterium
DQ796340	0	0	0	0	0	0	0	0	0	0	0	0	0	0	0	0	0	Bacteria; __Firmicutes; __Clostridia; __Clostridiales; __Lachnospiraceae; __Coprococcus; __uncultured_bacterium
EU462849	0	0	0	0	0	0	0	0	0	0	0	0	0	0	0	0	0	Bacteria; __Firmicutes; __Clostridia; __Clostridiales; __Lachnospiraceae; __Incertae_Sedis; __uncultured_bacterium
DQ796344	8	0	0	0	0	0	1	0	0	0	0	0	0	0	0	0	0	Bacteria; __Firmicutes; __Clostridia; __Clostridiales; __Lachnospiraceae; __Anaerostipes; __uncultured_bacterium
DQ793265	0	1	0	0	0	0	0	0	0	0	0	0	0	0	0	0	0	Bacteria; __Firmicutes; __Clostridia; __Clostridiales; __Ruminococcaceae; __Subdoligranulum; __uncultured_bacterium
HQ740911	0	0	0	0	0	0	0	0	41	0	0	0	0	0	0	0	0	Bacteria; __Bacteroidetes; __Bacteroidia; __Bacteroidales; __Bacteroidaceae; __Bacteroides; __uncultured_bacterium
DQ796348	1	0	0	0	0	0	0	0	0	0	0	0	0	0	1	0	0	Bacteria; __Firmicutes; __Clostridia; __Clostridiales; __Ruminococcaceae; __Ruminococcus; __uncultured_bacterium
DQ804849	0	0	0	1	0	0	0	0	0	0	0	0	0	0	0	0	0	Bacteria; __Firmicutes; __Clostridia; __Clostridiales; __Ruminococcaceae; __uncultured; __uncultured_bacterium
EU767429	0	0	0	0	0	0	0	0	0	0	0	0	0	0	0	0	0	Bacteria; __Firmicutes; __Clostridia; __Clostridiales; __Ruminococcaceae; __Faecalibacterium; __uncultured_bacterium
EU772398	0	0	0	0	0	0	0	0	0	0	0	0	0	0	0	0	0	Bacteria; __Firmicutes; __Clostridia; __Clostridiales; __Clostridiaceae; __Sarcina; __uncultured_bacterium
DQ797986	1	0	0	0	0	0	0	0	0	0	0	0	0	0	0	0	0	Bacteria; __Firmicutes; __Clostridia; __Clostridiales; __Lachnospiraceae; __uncultured; __uncultured_bacterium
GQ896592	0	0	0	0	0	0	0	0	0	0	0	0	0	1	0	0	0	Bacteria; __Firmicutes; __Clostridia; __Clostridiales; __Lachnospiraceae; __Incertae_Sedis; __uncultured_bacterium
HQ761731	0	0	0	0	0	1	0	0	0	0	0	0	0	0	0	0	0	Bacteria; __Firmicutes; __Clostridia; __Clostridiales; __Lachnospiraceae; __Anaerostipes; __uncultured_organism
FJ370531	0	0	1	0	0	0	0	0	0	0	0	0	0	0	0	0	0	Bacteria; __Firmicutes; __Clostridia; __Clostridiales; __Lachnospiraceae; __Incertae_Sedis; __uncultured_bacterium
EU469432	0	0	0	0	0	0	1	0	0	0	0	1	0	0	0	0	0	Bacteria; __Firmicutes; __Clostridia; __Clostridiales; __Lachnospiraceae; __Blautia; __uncultured_bacterium
EU469431	0	0	0	0	0	0	0	0	0	0	0	0	0	0	0	0	0	Bacteria; __Firmicutes; __Erysipelotrichi; __Erysipelotrichales; __Erysipelotrichaceae; __Catenibacterium; __uncultured_bacterium
GQ491985	0	0	0	0	0	10	0	0	0	0	0	0	0	0	0	0	0	Bacteria; __Firmicutes; __Erysipelotrichi; __Erysipelotrichales; __Erysipelotrichaceae; __Incertae_Sedis; __uncultured_bacterium
FJ365227	0	0	0	10	0	0	0	0	0	0	0	0	0	0	0	0	0	Bacteria; __Firmicutes; __Clostridia; __Clostridiales; __Ruminococcaceae; __Oscillibacter; __uncultured_bacterium
DQ809050	0	0	0	0	0	0	0	0	0	0	0	0	0	0	0	0	0	Bacteria; __Firmicutes; __Clostridia; __Clostridiales; __Lachnospiraceae; __Coprococcus; __uncultured_bacterium
EU763315	0	0	0	0	0	0	0	0	0	0	0	0	0	0	0	0	0	Bacteria; __Firmicutes; __Clostridia; __Clostridiales; __Ruminococcaceae; __uncultured; __uncultured_bacterium
DQ808846	0	0	0	0	0	0	0	0	0	0	0	0	0	0	0	0	0	Bacteria; __Firmicutes; __Clostridia; __Clostridiales; __Lachnospiraceae; __Coprococcus; __uncultured_bacterium
DQ793660	0	0	0	0	0	4	0	0	0	0	0	0	0	0	0	0	0	Bacteria; __Firmicutes; __Clostridia; __Clostridiales; __Ruminococcaceae; __uncultured; __uncultured_bacterium
EU765443	3	0	0	0	0	283	0	0	0	0	0	0	0	0	5	3	0	Bacteria; __Bacteroidetes; __Bacteroidia; __Bacteroidales; __Bacteroidaceae; __Bacteroides; __uncultured_bacterium
FJ364314	263	53	38	16	0	521	0	0	2	0	0	39	62	0	348	0	0	Bacteria; __Firmicutes; __Clostridia; __Clostridiales; __Ruminococcaceae; __Ruminococcus; __uncultured_bacterium
EU764339	0	0	0	0	0	0	0	0	0	0	0	0	0	0	0	0	0	Bacteria; __Tenericutes; __Mollicutes; __RF9; __uncultured_bacterium
DQ824486	0	0	0	0	0	0	0	0	0	0	0	0	0	0	0	0	0	Bacteria; __Firmicutes; __Clostridia; __Clostridiales; __Ruminococcaceae; __uncultured; __uncultured_bacterium
GU451064	0	4	1	1	0	0	0	0	0	0	0	0	0	0	1	0	0	Bacteria; __Firmicutes; __Bacilli; __Lactobacillales; __Lactobacillaceae; __Lactobacillus; __Lactobacillus_sp._5-1-2
EF099763	0	0	0	0	0	0	0	0	0	0	0	14	0	0	0	0	0	Bacteria; __Verrucomicrobia; __Verrucomicrobiae; __Verrucomicrobiales; __Verrucomicrobiaceae; __Akkermansia; __uncultured_bacterium
FJ362945	2	0	0	0	0	0	0	0	0	0	0	0	0	0	0	0	0	Bacteria; __Verrucomicrobia; __Verrucomicrobiae; __Verrucomicrobiales; __Verrucomicrobiaceae; __Akkermansia; __uncultured_bacterium
DQ796164	1	0	0	0	0	0	0	0	0	0	0	0	0	0	9	0	0	Bacteria; __Firmicutes; __Clostridia; __Clostridiales; __Lachnospiraceae; __Roseburia; __uncultured_bacterium
DQ807009	1	0	0	0	0	0	0	0	0	0	0	0	0	0	0	0	0	Bacteria; __Firmicutes; __Clostridia; __Clostridiales; __Ruminococcaceae; __Faecalibacterium; __uncultured_bacterium
EU774816	0	0	0	0	0	0	0	0	0	0	0	0	0	0	0	0	0	Bacteria; __Firmicutes; __Clostridia; __Clostridiales; __Clostridiaceae; __Clostridium; __uncultured_bacterium
DQ793403	1	0	0	0	0	1	0	0	0	0	0	0	0	0	0	0	0	Bacteria; __Firmicutes; __Clostridia; __Clostridiales; __Ruminococcaceae; __Faecalibacterium; __uncultured_bacterium
JN698656	0	0	0	0	4	0	0	0	0	0	0	0	0	0	0	0	0	Bacteria; __Firmicutes; __Clostridia; __Clostridiales; __Eubacteriaceae; __Eubacterium; __uncultured_bacterium
DQ807005	0	0	0	0	0	0	0	0	2	1	0	0	0	0	0	0	0	Bacteria; __Firmicutes; __Clostridia; __Clostridiales; __Ruminococcaceae; __Incertae_Sedis; __uncultured_bacterium
JN698650	1	0	0	0	0	1	0	0	0	0	0	21	16	4	0	0	0	Bacteria; __Actinobacteria; __Coriobacteriia; __Coriobacteriales; __Coriobacteriaceae; __Eggerthella; __uncultured_bacterium
FJ364133	3	0	0	0	0	0	0	0	0	0	0	0	0	0	0	0	0	Bacteria; __Firmicutes; __Clostridia; __Clostridiales; __Lachnospiraceae; __Dorea; __uncultured_bacterium
DQ800906	0	0	0	0	1	0	0	0	0	0	0	0	0	0	0	0	0	Bacteria; __Bacteroidetes; __Bacteroidia; __Bacteroidales; __Prevotellaceae; __Prevotella; __uncultured_bacterium
EU762798	1	0	0	0	0	0	0	0	0	0	0	0	0	0	0	0	0	Bacteria; __Firmicutes; __Clostridia; __Clostridiales; __Ruminococcaceae; __Faecalibacterium; __uncultured_bacterium
FJ505607	0	0	0	0	0	0	0	0	0	0	0	1	23	0	0	0	0	Bacteria; __Bacteroidetes; __Bacteroidia; __Bacteroidales; __Porphyromonadaceae; __Barnesiella; __uncultured_bacterium
DQ796945	0	0	0	0	0	0	0	0	0	0	0	0	0	0	0	1	0	Bacteria; __Firmicutes; __Clostridia; __Clostridiales; __Lachnospiraceae; __uncultured; __uncultured_bacterium
EU767339	0	0	0	0	0	0	0	0	0	0	0	0	0	0	0	0	0	Bacteria; __Firmicutes; __Clostridia; __Clostridiales; __Christensenellaceae; __uncultured; __uncultured_bacterium
EF096983	0	0	0	0	0	0	0	0	0	1	0	0	0	0	0	0	0	Bacteria; __Bacteroidetes; __Bacteroidia; __Bacteroidales; __S24-7; __uncultured_bacterium
EU510213	0	0	0	1	0	0	0	0	0	0	0	0	0	0	0	0	0	Bacteria; __Bacteroidetes; __Bacteroidia; __Bacteroidales; __S24-7; __uncultured_bacterium
EF097694	0	0	0	0	0	0	0	0	0	0	0	0	1	0	0	0	0	Bacteria; __Firmicutes; __Clostridia; __Clostridiales; __Ruminococcaceae; __Incertae_Sedis; __uncultured_bacterium
EU469502	0	0	0	0	0	0	0	0	0	0	0	0	0	0	0	0	0	Bacteria; __Bacteroidetes; __Bacteroidia; __Bacteroidales; __Prevotellaceae; __Prevotella; __uncultured_bacterium
GQ491212	0	0	0	0	0	0	0	0	9	26	0	1	1	10	0	0	0	Bacteria; __Firmicutes; __Clostridia; __Clostridiales; __Lachnospiraceae; __Incertae_Sedis; __uncultured_bacterium
FJ676518	0	0	0	0	0	0	0	0	0	0	0	0	0	0	0	0	0	Bacteria; __Firmicutes; __Erysipelotrichi; __Erysipelotrichales; __Erysipelotrichaceae; __uncultured; __uncultured_bacterium
EU766084	0	0	0	0	0	0	0	0	0	0	0	0	0	0	0	0	0	Bacteria; __Firmicutes; __Clostridia; __Clostridiales; __Lachnospiraceae; __Incertae_Sedis; __uncultured_bacterium
EU509459	2	0	0	0	0	0	0	0	0	0	0	0	0	0	0	0	0	Bacteria; __Firmicutes; __Clostridia; __Clostridiales; __Lachnospiraceae; __uncultured; __uncultured_bacterium
HQ751820	0	0	0	0	0	0	0	0	0	0	0	0	0	0	0	0	0	Bacteria; __Firmicutes; __Clostridia; __Clostridiales; __Lachnospiraceae; __uncultured; __uncultured_organism
AY982492	0	0	0	0	0	0	0	0	0	0	0	0	0	0	0	0	0	Bacteria; __Firmicutes; __Clostridia; __Clostridiales; __Ruminococcaceae; __Anaerotruncus; __uncultured_bacterium
GU299088	0	0	0	0	0	0	0	0	2	0	0	0	0	0	0	0	0	Bacteria; __Firmicutes; __Bacilli; __Lactobacillales; __Lactobacillaceae; __Lactobacillus; __Lactobacillus_fermentum
GQ492745	0	0	0	1	0	0	0	0	0	0	0	0	0	0	0	0	0	Bacteria; __Firmicutes; __Erysipelotrichi; __Erysipelotrichales; __Erysipelotrichaceae; __Incertae_Sedis; __uncultured_bacterium
EU771513	0	0	0	0	0	0	0	0	0	0	0	0	0	0	0	0	0	Bacteria; __Firmicutes; __Clostridia; __Clostridiales; __Lachnospiraceae; __uncultured; __uncultured_bacterium
EU472596	0	0	0	0	0	0	0	0	0	0	0	0	0	0	0	0	0	Bacteria; __Firmicutes; __Clostridia; __Clostridiales; __Lachnospiraceae; __Incertae_Sedis; __uncultured_bacterium
DQ799832	0	0	0	0	0	0	0	0	0	0	0	0	0	0	0	0	0	Bacteria; __Firmicutes; __Clostridia; __Clostridiales; __Lachnospiraceae; __uncultured; __uncultured_bacterium
DQ799830	0	2	0	0	0	1	0	0	0	0	0	0	0	0	0	0	0	Bacteria; __Firmicutes; __Clostridia; __Clostridiales; __Ruminococcaceae; __Subdoligranulum; __uncultured_bacterium
DQ797367	1	0	0	0	0	0	0	0	0	0	0	0	0	0	0	0	0	Bacteria; __Actinobacteria; __Coriobacteriia; __Coriobacteriales; __Coriobacteriaceae; __Collinsella; __uncultured_bacterium
DQ797369	1	0	0	0	0	0	0	0	0	0	0	0	0	0	0	0	0	Bacteria; __Firmicutes; __Clostridia; __Clostridiales; __Lachnospiraceae; __Incertae_Sedis; __uncultured_bacterium
AY850473	0	0	0	0	0	0	0	0	0	0	0	0	0	0	0	0	0	Bacteria; __Firmicutes; __Clostridia; __Clostridiales; __Christensenellaceae; __uncultured; __uncultured_bacterium
FJ505543	0	0	0	0	0	0	0	0	1	0	0	6	4	0	553	0	0	Bacteria; __Firmicutes; __Clostridia; __Clostridiales; __Lachnospiraceae; __uncultured; __uncultured_bacterium
DQ793313	1	0	0	0	0	0	0	0	0	0	0	0	0	0	0	2	0	Bacteria; __Firmicutes; __Clostridia; __Clostridiales; __Lachnospiraceae; __uncultured; __uncultured_bacterium
EU776550	0	8	2	1	0	0	0	0	0	1	0	0	0	0	0	0	0	Bacteria; __Firmicutes; __Clostridia; __Clostridiales; __Lachnospiraceae; __Incertae_Sedis; __uncultured_bacterium
DQ796767	3	0	0	0	0	3	0	0	0	0	0	0	0	0	0	0	0	Bacteria; __Proteobacteria; __Betaproteobacteria; __Burkholderiales; __Oxalobacteraceae; __Oxalobacter; __uncultured_bacterium
AY850474	1	0	0	0	0	0	0	0	0	0	0	0	0	0	0	0	0	Bacteria; __Firmicutes; __Clostridia; __Clostridiales; __Christensenellaceae; __uncultured; __uncultured_bacterium
EU778851	0	5	0	1	0	0	0	0	0	0	0	0	1	0	0	0	0	Bacteria; __Firmicutes; __Clostridia; __Clostridiales; __Ruminococcaceae; __Subdoligranulum; __uncultured_bacterium
HQ744160	0	0	0	0	0	0	0	0	0	0	0	8	10	0	0	0	0	Bacteria; __Firmicutes; __Clostridia; __Clostridiales; __Lachnospiraceae; __Incertae_Sedis; __uncultured_organism
FJ679890	0	0	0	0	0	0	0	0	0	0	0	0	0	0	0	0	0	Bacteria; __Firmicutes; __Clostridia; __Clostridiales; __Lachnospiraceae; __uncultured; __uncultured_bacterium
DQ799115	0	0	0	0	0	0	0	0	0	0	0	1	0	0	0	4	0	Bacteria; __Firmicutes; __Clostridia; __Clostridiales; __Lachnospiraceae; __uncultured; __uncultured_bacterium
DQ824169	1	0	0	0	0	0	0	0	0	0	0	0	0	0	0	0	0	Bacteria; __Firmicutes; __Clostridia; __Clostridiales; __Lachnospiraceae; __uncultured; __uncultured_bacterium
DQ803454	31	0	0	0	0	0	7	0	0	0	0	0	0	0	0	0	0	Bacteria; __Firmicutes; __Clostridia; __Clostridiales; __Lachnospiraceae; __Blautia; __uncultured_bacterium
EU774709	0	14	3	2	0	0	0	0	0	0	0	1	0	0	0	0	0	Bacteria; __Firmicutes; __Clostridia; __Clostridiales; __Peptostreptococcaceae; __Incertae_Sedis; __uncultured_bacterium
DQ803929	0	0	0	0	0	0	0	0	0	0	0	0	0	0	0	0	0	Bacteria; __Firmicutes; __Clostridia; __Clostridiales; __Ruminococcaceae; __Incertae_Sedis; __uncultured_bacterium
[truncated: 2,038 more rows]
