# Supplementary material for: Adjusting microbiome profiles for differences in microbial load by spike-in bacteria
Source: Microbiome. 2016 Jun 21;4:28. doi: 10.1186/s40168-016-0175-0 (PMC4915049; doi:10.1186/s40168-016-0175-0)
Supplement: Additional file 11: — Total 16S rDNA qRT-PCR measurements as used for reproduction. (CSV 1 kb) [file 40168_2016_175_MOESM11_ESM.csv]

SYBR_Green_pGEM	Sample	SampleNumber	SampleID
5.5e+10	Sample 65	65	MID01
3.47e+10	Sample 66	66	MID02
1.82e+10	Sample 67	67	MID03
1.45e+10	Sample 68	68	MID05
6.4e+09	Sample 69	69	MID07
1.59e+10	Sample 70	70	MID08
6.05e+10	Sample 71	71	MID09
2.82e+10	Sample 72	72	MID10
1.8e+10	Sample 73	73	MID11
1.61e+10	Sample 74	74	MID12
1.05e+10	Sample 75	75	MID13
1.52e+10	Sample 76	76	MID14
1.55e+10	Sample 77	77	MID15
2.83e+10	Sample 78	78	MID16
2.12e+10	Sample 79	79	MID17
1.92e+10	Sample 80	80	MID31
2.29e+10	Sample 81	81	MID19
1.36e+10	Sample 82	82	MID20
3.48e+10	Sample 83	83	MID18
3.57e+10	Sample 84	84	MID21
2.32e+10	Sample 85	85	MID22
2.66e+10	Sample 86	86	MID23
4.32e+10	Sample 89	89	MID27
3.13e+10	Sample 90	90	MID28
3.47e+10	Sample 91	91	MID29
2.24e+10	Sample 92	92	MID30
7.6e+09	Sample 93	93	MID26
9.35e+09	Sample 94	94	MID32
5.8e+10	Sample 95	95	MID33
2.88e+10	Sample 96	96	MID34
2.17e+10	Sample 97	97	MID35
1.59e+10	Sample 98	98	MID36
1.19e+10	Sample 99	99	MID37
1.21e+10	Sample 100	100	MID38
3.76e+10	Sample 101	101	MID39
9.5e+09	Sample 102	102	MID40
